# Supplementary material for: Engineering brain activity patterns by neuromodulator polytherapy for treatment of disorders
Source: Nat Commun. 2019 Jun 13;10:2620. doi: 10.1038/s41467-019-10541-1 (PMC6565674; doi:10.1038/s41467-019-10541-1)
Supplement: Supplementary file 12 — Source Data [file 41467_2019_10541_MOESM12_ESM.xlsx]

## Sheet: Figure 3
Dataset	Mutation	Value Type	First Compound	Second Compound	Sample #1	Sample #2	Sample #3	Sample #4	Sample #5	Sample #6	Sample #7	Sample #8	Sample #9	Sample #10
recording-2-1	Didy	Seizure_Score	DMSO	DMSO	0.738717	1.49415	0.979894	1.07752	1.32585	0.855526	0.598326	0.697535	1.35914	0.873344
recording-2-2	Didy	Seizure_Score	DMSO	Fluoxetine_10%	0.577076	0.539594	0.842847	0.554437	0.679544	0.487638	0.78514	0.561138	0.751814	0.510951
recording-2-3	Didy	Seizure_Score	DMSO	Fluoxetine_30%	0.378049	0.678938	0.446421	0.275462	0.331514	0.726881	0.442466	0.308025	0.81413	0.398225
recording-2-4	Didy	Seizure_Score	DMSO	Fluoxetine_100%	0.367564	0.231755	0.263307	0.52589	0.554022	0.284684	0.51514	0.595208	0.194519	0.353403
recording-2-5	Didy	Seizure_Score	Mifepristone_10%	DMSO	0.718741	0.722951	0.107259	0.424454	0.940425	0.621504	0.49156	0.6176	0.874082	1.17616
recording-2-6	Didy	Seizure_Score	Mifepristone_10%	Fluoxetine_10%	0.720796	1.02148	0.479893	0.845347	0.408743	0.430874	0.498071	0.626307	0.586712	0.276886
recording-2-7	Didy	Seizure_Score	Mifepristone_10%	Fluoxetine_30%	0.267497	0.092059	0.239032	0.242243	0.257503	0.212998	0.068517	0.300839	0.212123	0.195326
recording-2-8	Didy	Seizure_Score	Mifepristone_10%	Fluoxetine_100%	0.10917	0.099896	0.094435	0.109159	0.059546	0.067828	0.128188	0.065845	0.087082	0.09255
recording-2-9	Didy	Seizure_Score	Mifepristone_30%	DMSO	0.797477	0.363583	0.158362	0.708011	0.620326	0.80345	0.578361	0.548113	0.963295	0.364603
recording-2-10	Didy	Seizure_Score	Mifepristone_30%	Fluoxetine_10%	0.333088	0.365545	0.495256	0.475992	0.42415	0.461096	0.46178	0.40233	0.329915	0.348809
recording-2-11	Didy	Seizure_Score	Mifepristone_30%	Fluoxetine_30%	0.067293	0.06991	0.110319	0.111323	0.095049	0.083208	0.088148	0.056726	0.091847	0.119054
recording-2-12	Didy	Seizure_Score	Mifepristone_30%	Fluoxetine_100%	0.147027	0.048846	0.117529	0.053601	0.079047	0.090447	0.068847	0.079021	0.105209	0.110671
recording-2-13	Didy	Seizure_Score	Mifepristone_100%	DMSO	0.538634	0.779524	0.470344	0.844642	0.493915	0.561174	0.395147	0.320572	0.548772	0.544856
recording-2-14	Didy	Seizure_Score	Mifepristone_100%	Fluoxetine_10%	0.214413	0.249513	0.411153	0.238812	0.515651	0.700167	0.242912	0.410939	0.512755	0.384717
recording-2-15	Didy	Seizure_Score	Mifepristone_100%	Fluoxetine_30%	0.071726	0.084059	0.063981	0.063756	0.088541	0.051874	0.179777	0.126675	0.047752	0.130687
recording-2-16	Didy	Seizure_Score	Mifepristone_100%	Fluoxetine_100%	0.017038	0.020305	0.03089	0.063068	0.013584	0.070108	0.020029	0.058693	0.045836	0.061765
recording-2-17	Didy	Seizure_Score	Clobazam_10%	DMSO	0.483764	0.857371	0.715844	0.703483	0.539036	0.843241	0.73448	0.686613	0.746513	0.689646
recording-2-18	Didy	Seizure_Score	Clobazam_10%	Fluoxetine_10%	0.774083	0.627015	0.21859	0.227617	0.653414	0.786508	0.570592	0.612725	0.664467	0.679077
recording-2-19	Didy	Seizure_Score	Clobazam_10%	Fluoxetine_30%	0.276323	0.546374	0.696271	0.502612	0.17314	0.389027	0.427133	0.166162	0.331242	0.491835
recording-2-20	Didy	Seizure_Score	Clobazam_10%	Fluoxetine_100%	0.230996	0.313349	0.184355	0.273095	0.255473	0.180711	0.303572	0.1588	0.348299	0.242991
recording-2-21	Didy	Seizure_Score	Clobazam_30%	DMSO	0.773568	0.8011	0.781864	0.42249	0.416684	0.647438	0.762605	0.645016	0.723865	0.517556
recording-2-22	Didy	Seizure_Score	Clobazam_30%	Fluoxetine_10%	0.426691	0.377196	0.65634	0.439606	0.423475	0.502288	0.487108	0.646134	0.503995	0.646022
recording-2-23	Didy	Seizure_Score	Clobazam_30%	Fluoxetine_30%	0.292314	0.367379	0.270914	0.346463	0.418084	0.297323	0.265501	0.372577	0.309999	0.267715
recording-2-24	Didy	Seizure_Score	Clobazam_30%	Fluoxetine_100%	0.196433	0.103193	0.198467	0.149053	0.070714	0.21037	0.064079	0.147824	0.158338	0.195306
recording-2-25	Didy	Seizure_Score	Clobazam_100%	DMSO	0.382898	0.573704	0.482499	0.595932	0.708926	0.722118	0.622905	0.589804	0.517799	0.393323
recording-2-26	Didy	Seizure_Score	Clobazam_100%	Fluoxetine_10%	0.431327	0.357613	0.482021	0.350174	0.491612	0.339587	0.37023	0.491183	0.184075	0.405649
recording-2-27	Didy	Seizure_Score	Clobazam_100%	Fluoxetine_30%	0.236228	0.28397	0.245124	0.267435	0.255489	0.189536	0.121551	0.340969	0.16435	0.183683
recording-2-28	Didy	Seizure_Score	Clobazam_100%	Fluoxetine_100%	0.10122	0.07935	0.138053	0.07433	0.115282	0.104632	0.05899	0.151683	0.054952	0.11978
recording-2-29	Didy	Seizure_Score	Mifepristone_10%	Clobazam_10%	0.416667	0.528582	0.614648	0.425833	0.352582	0.590634	0.577458	0.463053	0.501908	0.4434
recording-2-30	Didy	Seizure_Score	Mifepristone_10%	Clobazam_30%	0.421373	0.301068	0.296191	0.416168	0.435951	0.437184	0.308962	0.288032	0.436106	0.256648
recording-2-31	Didy	Seizure_Score	Mifepristone_10%	Clobazam_100%	0.126921	0.164935	0.228804	0.196001	0.13695	0.14992	0.207021	0.156733	0.180435	0.149537
recording-2-32	Didy	Seizure_Score	Mifepristone_30%	Clobazam_10%	0.414637	0.545209	0.595889	0.597094	0.336559	0.424864	0.321751	0.449827	0.59642	0.524541
recording-2-33	Didy	Seizure_Score	Mifepristone_30%	Clobazam_30%	0.250672	0.376793	0.330308	0.328409	0.372462	0.332367	0.241005	0.220195	0.227271	0.219674
recording-2-34	Didy	Seizure_Score	Mifepristone_30%	Clobazam_100%	0.165056	0.119126	0.130472	0.121475	0.105434	0.116045	0.135005	0.099553	0.118666	0.094529
recording-2-35	Didy	Seizure_Score	Mifepristone_100%	Clobazam_10%	0.290404	0.424509	0.402913	0.400467	0.345548	0.266035	0.436115	0.452007	0.328966	0.36237
recording-2-36	Didy	Seizure_Score	Mifepristone_100%	Clobazam_30%	0.149806	0.141998	0.234219	0.165695	0.155525	0.214166	0.183983	0.155109	0.196808	0.203689
recording-2-37	Didy	Seizure_Score	Mifepristone_100%	Clobazam_100%	0.148931	0.133595	0.115297	0.131555	0.169245	0.139455	0.129767	0.212422	0.110907	0.105272
recording-2-38	Didy	Side Effect Score	DMSO	DMSO	1.01146	0.959854	0.988542	1.06317	0.90508	1.05422	0.915491	0.98367	1.09102	1.02648
recording-2-39	Didy	Side Effect Score	DMSO	Fluoxetine_10%	0.982421	0.966524	0.895977	0.996459	0.939346	1.06456	1.00449	1.07288	1.06661	0.917113
recording-2-40	Didy	Side Effect Score	DMSO	Fluoxetine_30%	0.78437	0.84991	0.811894	0.897099	0.86952	0.817317	0.855388	0.798554	0.900841	0.90124
recording-2-41	Didy	Side Effect Score	DMSO	Fluoxetine_100%	0.732628	0.815703	0.680935	0.666736	0.777819	0.683353	0.781288	0.751896	0.525942	0.780939
recording-2-42	Didy	Side Effect Score	Mifepristone_10%	DMSO	0.889257	0.998694	0.945054	0.897844	1.01593	0.970254	1.01309	0.97153	0.96355	0.932789
recording-2-43	Didy	Side Effect Score	Mifepristone_10%	Fluoxetine_10%	0.913661	0.87213	0.882281	0.912088	0.903892	0.917274	0.900169	0.861495	0.880047	0.856325
recording-2-44	Didy	Side Effect Score	Mifepristone_10%	Fluoxetine_30%	0.968553	0.820173	0.800098	0.815686	0.723931	0.945408	0.799122	0.804665	0.849929	0.776253
recording-2-45	Didy	Side Effect Score	Mifepristone_10%	Fluoxetine_100%	0.777693	0.706613	0.845191	0.584511	0.730072	0.817564	0.707428	0.669136	0.577867	0.594047
recording-2-46	Didy	Side Effect Score	Mifepristone_30%	DMSO	0.86904	0.787178	0.837983	0.903652	0.902465	0.830822	0.808163	0.905862	0.815935	0.849479
recording-2-47	Didy	Side Effect Score	Mifepristone_30%	Fluoxetine_10%	0.505733	0.78736	0.933574	0.611529	0.555205	0.60124	0.71547	0.663721	0.85808	0.677583
recording-2-48	Didy	Side Effect Score	Mifepristone_30%	Fluoxetine_30%	0.616984	0.730831	0.568836	0.731724	0.667972	0.876615	0.551192	0.850827	0.564713	0.731453
recording-2-49	Didy	Side Effect Score	Mifepristone_30%	Fluoxetine_100%	0.539719	0.572729	0.593642	0.565394	0.529265	0.60819	0.531809	0.597634	0.524964	0.54461
recording-2-50	Didy	Side Effect Score	Mifepristone_100%	DMSO	0.632113	0.791663	0.565295	0.81298	0.622493	0.840879	0.439926	0.48296	0.958528	0.756471
recording-2-51	Didy	Side Effect Score	Mifepristone_100%	Fluoxetine_10%	0.40474	0.339734	0.50723	0.247251	0.43493	0.472896	0.311125	0.85548	0.67238	0.461113
recording-2-52	Didy	Side Effect Score	Mifepristone_100%	Fluoxetine_30%	0.539214	0.646226	0.181084	0.294477	0.146024	0.46715	0.389896	0.807233	0.090619	0.508409
recording-2-53	Didy	Side Effect Score	Mifepristone_100%	Fluoxetine_100%	0.310863	0.356015	0.309387	0.310589	0.318491	0.332407	0.346606	0.281536	0.317664	0.312459
recording-3-4	Didy	Side Effect Score	Clobazam_10%	DMSO	0.856552	0.978305	1.01608	0.760883	1.08737	0.541989	0.743003	0.928462	0.794087	0.790307
recording-3-5	Didy	Side Effect Score	Clobazam_10%	Fluoxetine_10%	0.543645	0.843045	0.944655	0.809953	0.817666	1.0162	0.804677	0.504046	0.631093	0.682857
recording-3-6	Didy	Side Effect Score	Clobazam_10%	Fluoxetine_30%	0.890545	0.745901	0.617122	0.622854	0.738088	0.87384	0.632707	0.796621	0.958568	0.440052
recording-3-7	Didy	Side Effect Score	Clobazam_10%	Fluoxetine_100%	0.374005	0.699666	0.420956	0.881171	0.619933	0.440633	0.615062	0.471354	0.827079	0.752811
recording-3-8	Didy	Side Effect Score	Clobazam_30%	DMSO	0.807336	0.614042	0.601555	0.55199	0.587617	0.866829	0.808177	0.970183	0.550943	0.951682
recording-3-9	Didy	Side Effect Score	Clobazam_30%	Fluoxetine_10%	0.658138	0.556175	0.566385	0.514618	0.598711	0.809484	0.692859	0.596154	0.864345	0.547311
recording-3-10	Didy	Side Effect Score	Clobazam_30%	Fluoxetine_30%	0.883204	0.566094	0.73919	0.648597	0.537082	0.746083	0.625378	0.48691	0.445919	0.42689
recording-3-11	Didy	Side Effect Score	Clobazam_30%	Fluoxetine_100%	0.47146	0.627385	0.405844	0.269255	0.247433	0.37285	0.564446	0.692391	0.490699	0.667658
recording-3-12	Didy	Side Effect Score	Clobazam_100%	DMSO	0.414876	0.377088	0.671215	0.599291	0.29749	0.602882	0.285096	0.388551	0.661923	0.496983
recording-3-13	Didy	Side Effect Score	Clobazam_100%	Fluoxetine_10%	0.261781	0.498934	0.42626	0.51114	0.283476	0.340453	0.252192	0.329411	0.24302	0.539185
recording-3-14	Didy	Side Effect Score	Clobazam_100%	Fluoxetine_30%	0.432125	0.146052	0.255408	0.223305	0.402516	0.214315	0.416908	0.631459	0.488157	0.386024
recording-3-15	Didy	Side Effect Score	Clobazam_100%	Fluoxetine_100%	0.244922	0.264589	0.22133	0.207694	0.292451	0.213215	0.251163	0.167554	0.21388	0.314118
recording-3-16	Didy	Side Effect Score	Mifepristone_10%	Clobazam_10%	0.510941	0.883191	0.578181	0.828447	0.889486	0.593863	0.74706	0.612734	0.861403	0.499395
recording-3-17	Didy	Side Effect Score	Mifepristone_10%	Clobazam_30%	0.656617	0.600068	0.773172	0.716053	0.639939	0.694235	0.639285	0.545783	0.545556	0.792299
recording-3-18	Didy	Side Effect Score	Mifepristone_10%	Clobazam_100%	0.652244	0.407977	0.480004	0.486203	0.525269	0.689736	0.524979	0.70129	0.567025	0.565186
recording-3-19	Didy	Side Effect Score	Mifepristone_30%	Clobazam_10%	0.590901	0.743297	0.618424	0.47231	0.626607	0.60872	0.587214	0.454002	0.536131	0.371136
recording-3-20	Didy	Side Effect Score	Mifepristone_30%	Clobazam_30%	0.435915	0.634562	0.451358	0.656212	0.504525	0.458484	0.686653	0.654745	0.414135	0.588297
recording-3-21	Didy	Side Effect Score	Mifepristone_30%	Clobazam_100%	0.422755	0.453369	0.312362	0.554096	0.522929	0.359386	0.522523	0.436211	0.343249	0.375188
recording-3-22	Didy	Side Effect Score	Mifepristone_100%	Clobazam_10%	0.316422	0.468824	0.440077	0.308116	0.276161	0.427008	0.412125	0.260387	0.339704	0.363476
recording-3-23	Didy	Side Effect Score	Mifepristone_100%	Clobazam_30%	0.376995	0.318389	0.268224	0.310707	0.323274	0.459225	0.262388	0.345532	0.41357	0.310349
recording-3-24	Didy	Side Effect Score	Mifepristone_100%	Clobazam_100%	0.205993	0.241641	0.228094	0.209556	0.287107	0.299627	0.240093	0.247434	0.277316	0.271804
recording-4-1	Sibling	Side Effect Score	DMSO	DMSO	0.982218	0.998067	1.02339	1.05445	0.97879	1.044	0.960964	0.968143	1.01001	0.989581
recording-4-2	Sibling	Side Effect Score	DMSO	Fluoxetine_10%	0.992001	0.982164	0.898052	0.961491	0.969388	0.913083	1.00623	0.904314	0.894381	0.975361
recording-4-3	Sibling	Side Effect Score	DMSO	Fluoxetine_30%	0.872314	0.863982	0.829108	0.830063	0.876208	0.822069	0.813439	0.797778	0.881574	0.809014
recording-4-4	Sibling	Side Effect Score	DMSO	Fluoxetine_100%	0.517927	0.558015	0.5171	0.60475	0.645499	0.579919	0.516472	0.59946	0.618707	0.654451
recording-4-5	Sibling	Side Effect Score	Mifepristone_10%	DMSO	0.982059	0.937604	0.960013	0.915471	0.898859	0.946962	0.900892	0.913401	0.891556	0.959595
recording-4-6	Sibling	Side Effect Score	Mifepristone_10%	Fluoxetine_10%	0.904811	0.927551	0.897335	0.889399	0.860571	0.86873	0.907585	0.867916	0.869704	0.897875
recording-4-7	Sibling	Side Effect Score	Mifepristone_10%	Fluoxetine_30%	0.799753	0.840149	0.893018	0.810629	0.834372	0.843242	0.842598	0.888426	0.754749	0.790038
recording-4-8	Sibling	Side Effect Score	Mifepristone_10%	Fluoxetine_100%	0.466959	0.400173	0.42113	0.575791	0.501462	0.4296	0.620891	0.603363	0.484974	0.392859
recording-4-9	Sibling	Side Effect Score	Mifepristone_30%	DMSO	0.624114	0.697247	0.571267	0.584364	0.660937	0.577253	0.65022	0.645401	0.582409	0.618529
recording-4-10	Sibling	Side Effect Score	Mifepristone_30%	Fluoxetine_10%	0.568507	0.572083	0.570958	0.388775	0.598762	0.481798	0.622045	0.399584	0.390981	0.600252
recording-4-11	Sibling	Side Effect Score	Mifepristone_30%	Fluoxetine_30%	0.228919	0.330929	0.643231	0.517219	0.443759	0.575082	0.154111	0.469649	0.526833	0.293147
recording-4-12	Sibling	Side Effect Score	Mifepristone_30%	Fluoxetine_100%	0.271864	0.342483	0.422329	0.522458	0.419709	0.319779	0.269301	0.652467	0.178985	0.201762
recording-4-13	Sibling	Side Effect Score	Mifepristone_100%	DMSO	0.695277	0.31109	0.685113	0.542621	0.548149	0.724798	0.654654	0.6514	0.473493	0.606155
recording-4-14	Sibling	Side Effect Score	Mifepristone_100%	Fluoxetine_10%	0.356463	0.300953	0.778492	0.174248	0.60038	0.305271	0.55939	0.30761	0.762433	0.358556
recording-4-15	Sibling	Side Effect Score	Mifepristone_100%	Fluoxetine_30%	0.676186	0.494223	0.362277	0.433891	0.278555	0.263765	0.359445	0.239315	0.301992	0.601204
recording-4-16	Sibling	Side Effect Score	Mifepristone_100%	Fluoxetine_100%	0.32743	0.001037	0.384961	0.458937	0.177925	0.237061	0.434117	0.51436	0.001856	0.453876
recording-4-17	Sibling	Side Effect Score	DMSO	Fluoxetine_10%	0.93757	0.967528	0.912312	0.976554	0.950017	0.984134	1.00263	0.864116	0.920853	0.974644
recording-4-18	Sibling	Side Effect Score	DMSO	Fluoxetine_30%	0.860865	0.823443	0.87561	0.856039	0.877198	0.805262	0.858345	0.848044	0.801083	0.790744
recording-4-19	Sibling	Side Effect Score	DMSO	Fluoxetine_100%	0.56088	0.655287	0.535652	0.643631	0.493283	0.528324	0.608069	0.638996	0.57407	0.572741
recording-4-20	Sibling	Side Effect Score	Clobazam_10%	Fluoxetine_10%	0.862864	0.937282	0.79066	0.55594	0.967027	0.962195	0.885338	0.907137	1.00183	0.7307
recording-4-21	Sibling	Side Effect Score	Clobazam_10%	Fluoxetine_30%	0.97563	0.898596	0.677858	0.753891	0.935843	0.73564	0.695622	0.832267	0.625432	0.772866
recording-4-22	Sibling	Side Effect Score	Clobazam_10%	Fluoxetine_100%	0.506394	0.452835	0.441221	0.48065	0.44372	0.467666	0.457438	0.485452	0.48156	0.481866
recording-4-23	Sibling	Side Effect Score	Clobazam_30%	Fluoxetine_10%	0.553444	0.528609	0.471385	0.502185	0.465997	0.466125	0.464391	0.505293	0.491834	0.538616
recording-4-24	Sibling	Side Effect Score	Clobazam_30%	Fluoxetine_30%	0.34034	0.456907	0.365185	0.43623	0.335651	0.393526	0.340063	0.427832	0.471074	0.437048
recording-4-25	Sibling	Side Effect Score	Clobazam_30%	Fluoxetine_100%	0.355035	0.419603	0.402676	0.421012	0.36768	0.390384	0.405409	0.371121	0.378008	0.399022
recording-4-26	Sibling	Side Effect Score	Clobazam_100%	Fluoxetine_10%	0.466862	0.468575	0.492639	0.464155	0.418493	0.551667	0.520427	0.526065	0.581247	0.415888
recording-5-1	Sibling	Side Effect Score	Clobazam_100%	Fluoxetine_30%	0.390867	0.394853	0.384991	0.435893	0.427458	0.328967	0.430368	0.358235	0.339699	0.323652
recording-5-2	Sibling	Side Effect Score	Clobazam_100%	Fluoxetine_100%	0.318318	0.296302	0.257358	0.306933	0.255401	0.319575	0.335478	0.304215	0.241449	0.28606
recording-5-3	Sibling	Side Effect Score	Mifepristone_10%	Clobazam_10%	0.743359	0.931213	0.82249	0.902502	0.671344	0.815394	0.847882	0.82604	0.816306	0.809183
recording-5-4	Sibling	Side Effect Score	Mifepristone_10%	Clobazam_30%	0.868781	0.878431	0.53879	0.670725	0.822491	0.593892	0.961032	0.634002	0.670418	0.971474
recording-5-5	Sibling	Side Effect Score	Mifepristone_10%	Clobazam_100%	0.490863	0.440512	0.590004	0.429078	0.341015	0.298675	0.558172	0.361902	0.500347	0.499368
recording-5-6	Sibling	Side Effect Score	Mifepristone_30%	Clobazam_10%	0.595125	0.522196	0.462517	0.465667	0.375669	0.575024	0.598097	0.374623	0.490138	0.342009
recording-5-7	Sibling	Side Effect Score	Mifepristone_30%	Clobazam_30%	0.427911	0.35249	0.312688	0.358199	0.398652	0.439433	0.35539	0.39547	0.449026	0.293987
recording-5-8	Sibling	Side Effect Score	Mifepristone_30%	Clobazam_100%	0.317206	0.35384	0.279421	0.331271	0.396967	0.481134	0.420994	0.363712	0.457762	0.394705
recording-5-9	Sibling	Side Effect Score	Mifepristone_100%	Clobazam_10%	0.478117	0.593703	0.49745	0.423244	0.335995	0.394845	0.44824	0.39817	0.559678	0.569353
recording-5-10	Sibling	Side Effect Score	Mifepristone_100%	Clobazam_30%	0.368963	0.360492	0.302831	0.311441	0.387042	0.407488	0.416774	0.388616	0.414072	0.339083
recording-5-11	Sibling	Side Effect Score	Mifepristone_100%	Clobazam_100%	0.276766	0.268883	0.242942	0.332473	0.203927	0.3253	0.265485	0.332253	0.265662	0.294855

## Sheet: Supplementary Figure 1
ID	Mutation	Embedding Time	Velocity
1	Wild	None	5.15147
2	Wild	None	4.46716
3	Wild	None	7.20869
4	Wild	None	3.5191
5	Wild	None	7.683
6	Wild	None	2.06836
7	Wild	None	5.53234
8	Wild	None	7.14849
9	Wild	None	7.57696
10	Wild	None	3.76327
11	Wild	2h	7.24443
12	Wild	2h	6.8064
13	Wild	2h	4.11566
14	Wild	2h	6.6569
15	Wild	2h	1.14008
16	Wild	2h	8.494
17	Wild	2h	7.11164
18	Wild	12h	1.48409
19	Wild	12h	4.32118
20	Wild	12h	5.63697
21	Wild	12h	6.63782
22	Wild	12h	5.62461
23	Wild	2h	7.24443
24	scn1a	None	16.9277
25	scn1a	None	19.0819
26	scn1a	None	32.2272
27	scn1a	None	13.8471
28	scn1a	None	25.5758
29	scn1a	None	16.8806
30	scn1a	None	22.4814
31	scn1a	None	20.6019
32	scn1a	None	18.2187
33	scn1a	None	19.8148
34	Wild	2h	4.16863
35	scn1a	2h	16.0239
36	scn1a	2h	19.0506
37	scn1a	2h	25.2724
38	scn1a	2h	14.0492
39	scn1a	2h	24.2463
40	scn1a	2h	24.3793
41	scn1a	12h	14.4717
42	scn1a	12h	14.2823
43	scn1a	12h	23.241
44	scn1a	12h	19.6814
45	scn1a	12h	24.0172
46	scn1a	12h	19.7512
47	scn1a	12h	23.327
48	scn1a	12h	19.88
49	scn1a	12h	23.9159
50	scn1a	12h	19.6761
51	scn1a	2h	15.9878
52	scn1a	2h	18.8562
53	scn1a	2h	25.0822
54	scn1a	2h	13.8519
55	Wild	12h	5.73954
56	Wild	12h	1.67606
57	Wild	2h	1.31626
58	Wild	12h	6.64944
59	Wild	12h	5.73297
60	Wild	2h	8.55051

## Sheet: Supplementary Figure 4
Light Stim (2 pulse)	(20 sec)	Velocity
	s552 (sibs)	s552 (mutants)	sa16474 (sibs)	sa16474 (mutants)
Larva #1	3.19092	37.0421	5.95711	19.021
Larva #2	3.50066	18.6914	5.24918	25.1709
Larva #3	6.25555	28.8611	4.86782	13.521
Larva #4	4.75959	19.0917	8.9531	19.5465
Larva #5	5.0903	14.8887	9.14362	21.74
Larva #6	8.35421	22.033	1.20806	16.5999
Larva #7	13.9706	20.2118	4.20413	12.5814
Larva #8	7.49791	15.5973	1.63793

## Sheet: Supplementary Table 3
Dataset	Mutation	Value Type	First Compound	Second Compound	Condition	Sample #1	Sample #2	Sample #3	Sample #4	Sample #5	Sample #6	Sample #7	Sample #8	Sample #9	Sample #10	MEAN (Norm)	t-test	STDEV (Norm)
LFP-2-1	Didy	Seizure_Score	DMSO	DMSO	Mut	0.855526	0.598326	0.697535	0.738717	1.49415	0.979894	1.07752	1.32585	0.873344	1.35914	0.999999		0.290476
LFP-2-2	Didy	Seizure_Score	DMSO	Fluoxetine_10%	F (10)	0.487638	0.78514	0.561138	0.577076	0.539594	0.842847	0.554437	0.679544	0.510951	0.751814	0.629018	0.00406414	0.119382
LFP-2-3	Didy	Seizure_Score	DMSO	Fluoxetine_30%	F (30)	0.726881	0.442466	0.308025	0.378049	0.678938	0.446421	0.275462	0.331514	0.398225	0.81413	0.480011	0.00037129	0.180346
LFP-2-4	Didy	Seizure_Score	DMSO	Fluoxetine_100%	F (100)	0.284684	0.51514	0.595208	0.367564	0.231755	0.263307	0.52589	0.554022	0.353403	0.194519	0.388549	7.50771e-05	0.139771
LFP-2-5	Didy	Seizure_Score	Mifepristone_10%	DMSO	M (10)	0.621504	0.49156	0.6176	0.718741	0.722951	0.407259	0.424454	0.940425	0.876161	0.874082	0.669474	0.0110353	0.181307
LFP-2-6	Didy	Seizure_Score	Mifepristone_10%	Fluoxetine_10%	M (10) + F (10)	0.430874	0.498071	0.626307	0.720796	1.02148	0.479893	0.845347	0.408743	0.276886	0.586712	0.589511	0.00333654	0.21133
LFP-2-7	Didy	Seizure_Score	Mifepristone_10%	Fluoxetine_30%	M (10) + F (30)	0.212998	0.068517	0.300839	0.267497	0.092059	0.239032	0.242243	0.257503	0.195326	0.212123	0.208814	1.21321e-05	0.0705967
LFP-2-8	Didy	Seizure_Score	Mifepristone_10%	Fluoxetine_100%	M (10) + F (100)	0.067828	0.128188	0.065845	0.10917	0.099896	0.094435	0.109159	0.059546	0.09255	0.087082	0.0913699	5.75866e-06	0.0207587
LFP-2-9	Didy	Seizure_Score	Mifepristone_30%	DMSO	M (30)	0.80345	0.578361	0.548113	0.797477	0.363583	0.158362	0.708011	0.620326	0.364603	0.963295	0.590558	0.00410332	0.230883
LFP-2-10	Didy	Seizure_Score	Mifepristone_30%	Fluoxetine_10%	M (30) + F(10)	0.461096	0.46178	0.40233	0.333088	0.365545	0.495256	0.475992	0.42415	0.348809	0.329915	0.409796	0.000151911	0.0593496
LFP-2-11	Didy	Seizure_Score	Mifepristone_30%	Fluoxetine_30%	M (30) + F(30)	0.083208	0.088148	0.056726	0.067293	0.06991	0.110319	0.111323	0.095049	0.119054	0.091847	0.0892877	5.68311e-06	0.0195229
LFP-2-12	Didy	Seizure_Score	Mifepristone_30%	Fluoxetine_100%	M (30) + F(100)	0.090447	0.068847	0.079021	0.147027	0.048846	0.117529	0.053601	0.079047	0.110671	0.105209	0.0900245	5.42614e-06	0.02894
LFP-2-13	Didy	Seizure_Score	Mifepristone_100%	DMSO	M (100)	0.561174	0.395147	0.320572	0.538634	0.779524	0.470344	0.844642	0.493915	0.544856	0.548772	0.549758	0.00109836	0.150294
LFP-2-14	Didy	Seizure_Score	Mifepristone_100%	Fluoxetine_10%	M (100) + F (10)	0.700167	0.242912	0.410939	0.214413	0.249513	0.411153	0.238812	0.515651	0.384717	0.512755	0.388103	7.3438e-05	0.149331
LFP-2-15	Didy	Seizure_Score	Mifepristone_100%	Fluoxetine_30%	M (100) + F (30)	0.051874	0.179777	0.126675	0.071726	0.084059	0.063981	0.063756	0.088541	0.130687	0.047752	0.0908828	5.01375e-06	0.0400352
LFP-2-16	Didy	Seizure_Score	Mifepristone_100%	Fluoxetine_100%	M (100) + F (100)	0.070108	0.020029	0.058693	0.017038	0.020305	0.03089	0.063068	0.013584	0.061765	0.045836	0.0401316	3.63851e-06	0.0209534
LFP-2-17	Didy	Seizure_Score	Clobazam_10%	DMSO	C (10)	0.843241	0.73448	0.686613	0.483764	0.857371	0.715844	0.703483	0.539036	0.689646	0.746513	0.699999	0.0138995	0.110387
LFP-2-18	Didy	Seizure_Score	Clobazam_10%	Fluoxetine_10%	C (10) + F (10)	0.786508	0.570592	0.612725	0.774083	0.627015	0.21859	0.227617	0.653414	0.679077	0.664467	0.581409	0.00241238	0.189946
LFP-2-19	Didy	Seizure_Score	Clobazam_10%	Fluoxetine_30%	C (10) + F (30)	0.389027	0.427133	0.166162	0.276323	0.546374	0.696271	0.502612	0.17314	0.491835	0.331242	0.400012	8.90163e-05	0.159747
LFP-2-20	Didy	Seizure_Score	Clobazam_10%	Fluoxetine_100%	C (10) + F (100)	0.180711	0.303572	0.1588	0.230996	0.313349	0.184355	0.273095	0.255473	0.242991	0.348299	0.249164	2.13514e-05	0.0591101
LFP-2-21	Didy	Seizure_Score	Clobazam_30%	DMSO	C (30)	0.647438	0.762605	0.645016	0.773568	0.8011	0.781864	0.42249	0.416684	0.517556	0.723865	0.649219	0.00619549	0.140495
LFP-2-22	Didy	Seizure_Score	Clobazam_30%	Fluoxetine_10%	C (30) + F (10)	0.502288	0.487108	0.646134	0.426691	0.377196	0.65634	0.439606	0.423475	0.646022	0.503995	0.510885	0.000562261	0.0980208
LFP-2-23	Didy	Seizure_Score	Clobazam_30%	Fluoxetine_30%	C (30) + F (30)	0.297323	0.265501	0.372577	0.292314	0.367379	0.270914	0.346463	0.418084	0.267715	0.309999	0.320827	5.25173e-05	0.0498168
LFP-2-24	Didy	Seizure_Score	Clobazam_30%	Fluoxetine_100%	C (30) + F (100)	0.21037	0.064079	0.147824	0.196433	0.103193	0.198467	0.149053	0.070714	0.195306	0.158338	0.149378	7.9593e-06	0.0511206
LFP-2-25	Didy	Seizure_Score	Clobazam_100%	DMSO	C (100)	0.722118	0.622905	0.589804	0.382898	0.573704	0.482499	0.595932	0.708926	0.393323	0.517799	0.558991	0.00121085	0.110322
LFP-2-26	Didy	Seizure_Score	Clobazam_100%	Fluoxetine_10%	C (100) + F (10)	0.339587	0.37023	0.491183	0.431327	0.357613	0.482021	0.350174	0.491612	0.405649	0.184075	0.390347	9.83028e-05	0.0888566
LFP-2-27	Didy	Seizure_Score	Clobazam_100%	Fluoxetine_30%	C (100) + F (30)	0.189536	0.121551	0.340969	0.236228	0.28397	0.245124	0.267435	0.255489	0.183683	0.16435	0.228833	1.66964e-05	0.0611437
LFP-2-28	Didy	Seizure_Score	Clobazam_100%	Fluoxetine_100%	C (100) + F (100)	0.104632	0.05899	0.151683	0.10122	0.07935	0.138053	0.07433	0.115282	0.11978	0.054952	0.0998272	5.86204e-06	0.0309243
LFP-2-29	Didy	Seizure_Score	Mifepristone_10%	Clobazam_10%	M (10) + C (10)	0.590634	0.577458	0.463053	0.416667	0.528582	0.614648	0.425833	0.352582	0.4434	0.501908	0.491476	0.000437053	0.0813624
LFP-2-30	Didy	Seizure_Score	Mifepristone_10%	Clobazam_30%	M (10) + C (30)	0.437184	0.308962	0.288032	0.421373	0.301068	0.296191	0.416168	0.435951	0.256648	0.436106	0.359768	7.36086e-05	0.0710278
LFP-2-31	Didy	Seizure_Score	Mifepristone_10%	Clobazam_100%	M (10) + C (100)	0.14992	0.207021	0.156733	0.126921	0.164935	0.228804	0.196001	0.13695	0.149537	0.180435	0.169726	1.14873e-05	0.0309586
LFP-2-32	Didy	Seizure_Score	Mifepristone_30%	Clobazam_10%	M (30) + C (10)	0.424864	0.321751	0.449827	0.414637	0.545209	0.595889	0.597094	0.336559	0.524541	0.59642	0.480679	0.000349065	0.100383
LFP-2-33	Didy	Seizure_Score	Mifepristone_30%	Clobazam_30%	M (30) + C (30)	0.332367	0.241005	0.220195	0.250672	0.376793	0.330308	0.328409	0.372462	0.219674	0.227271	0.289916	3.36509e-05	0.0607688
LFP-2-34	Didy	Seizure_Score	Mifepristone_30%	Clobazam_100%	M (30) + C (100)	0.116045	0.135005	0.099553	0.165056	0.119126	0.130472	0.121475	0.105434	0.094529	0.118666	0.120536	7.60165e-06	0.0191347
LFP-2-35	Didy	Seizure_Score	Mifepristone_100%	Clobazam_10%	M (100) + C (10)	0.266035	0.436115	0.452007	0.290404	0.424509	0.402913	0.400467	0.345548	0.36237	0.328966	0.370933	9.15002e-05	0.0596276
LFP-2-36	Didy	Seizure_Score	Mifepristone_100%	Clobazam_30%	M (100) + C (30)	0.214166	0.183983	0.155109	0.149806	0.141998	0.234219	0.165695	0.155525	0.203689	0.196808	0.1801	1.2848e-05	0.0295728
LFP-2-37	Didy	Seizure_Score	Mifepristone_100%	Clobazam_100%	M (100) + C (100)	0.139455	0.129767	0.212422	0.148931	0.133595	0.115297	0.131555	0.169245	0.105272	0.110907	0.139645	8.59992e-06	0.0300977
Condition	FVmean	AVmean	HV%	dTBmean	TBmean	AVSTD	FVmean	AVmean	HV%	dTBmean	TBmean	AVSTD	Efficacy	Behavioral Score
M (100) + F (100)	0.319634	0.238332	0.434367	0.416773	0.237195	0.372745	-0.680366	-0.761668	-0.565633	-0.583227	-0.762805	-0.627255	0.959868	0.668138
M (30) + F(30)	0.753416	0.618144	0.580578	0.663027	0.520566	0.615697	-0.246584	-0.381856	-0.419422	-0.336973	-0.479434	-0.384303	0.910712	0.381582
M (30) + F(100)	0.560853	0.437281	0.556245	0.496725	0.51039	0.541836	-0.439147	-0.562719	-0.443755	-0.503275	-0.48961	-0.458164	0.909976	0.484655
M (100) + F (30)	0.43142	0.461435	0.453092	0.51525	0.396893	0.549358	-0.56858	-0.538565	-0.546908	-0.48475	-0.603107	-0.450642	0.909117	0.534516
M (10) + F (100)	0.701083	0.532232	0.581047	0.496727	0.480685	0.577993	-0.298917	-0.467768	-0.418953	-0.503273	-0.519315	-0.422007	0.90863	0.444361
C (100) + F (100)	0.107574	0.135303	0.339571	0.354074	0.26729	0.440088	-0.892426	-0.864697	-0.660429	-0.645926	-0.73271	-0.559912	0.900173	0.73574
M (30) + C (100)	0.430251	0.367298	0.409687	0.392664	0.290379	0.553732	-0.569749	-0.632702	-0.590313	-0.607336	-0.709621	-0.446268	0.879464	0.597909
M (100) + C (100)	0.250892	0.161674	0.375816	0.400025	0.265475	0.408451	-0.749108	-0.838326	-0.624184	-0.599975	-0.734525	-0.591549	0.860355	0.69558
C (30) + F (100)	0.480991	0.474674	0.412549	0.490912	0.525168	0.53378	-0.519009	-0.525326	-0.587451	-0.509088	-0.474832	-0.46622	0.850622	0.515175
M (10) + C (100)	0.560048	0.448655	0.449825	0.402851	0.479221	0.547174	-0.439952	-0.551345	-0.550175	-0.597149	-0.520779	-0.452826	0.830274	0.521709
M (100) + C (30)	0.3389	0.261553	0.376263	0.417783	0.358768	0.421586	-0.6611	-0.738447	-0.623737	-0.582217	-0.641232	-0.578414	0.8199	0.639808
M (10) + F (30)	0.830466	0.636198	0.66489	0.664636	0.591776	0.690034	-0.169534	-0.363802	-0.33511	-0.335364	-0.408224	-0.309966	0.791186	0.328782
C (100) + F (30)	0.359663	0.230963	0.365134	0.378129	0.280352	0.456843	-0.640337	-0.769037	-0.634866	-0.621871	-0.719648	-0.543157	0.771166	0.658805
C (10) + F (100)	0.610329	0.484865	0.693739	0.510745	0.622988	0.676737	-0.389671	-0.515135	-0.306261	-0.489255	-0.377012	-0.323263	0.750836	0.407638
M (30) + C (30)	0.548544	0.439902	0.447668	0.487161	0.403129	0.631166	-0.451456	-0.560098	-0.552332	-0.512839	-0.596871	-0.368834	0.710084	0.512817
C (30) + F (30)	0.610597	0.482931	0.628753	0.503267	0.569796	0.617163	-0.389403	-0.517069	-0.371247	-0.496733	-0.430204	-0.382837	0.679173	0.434972
M (10) + C (30)	0.660368	0.535697	0.486347	0.494629	0.473002	0.631482	-0.339632	-0.464303	-0.513653	-0.505371	-0.526998	-0.368518	0.640232	0.45893
M (100) + C (10)	0.361267	0.302934	0.505397	0.452934	0.350433	0.517248	-0.638733	-0.697066	-0.494603	-0.547066	-0.649567	-0.482752	0.629067	0.590591
M (100) + F (10)	0.470736	0.5155	0.48386	0.652311	0.531374	0.577527	-0.529264	-0.4845	-0.51614	-0.347689	-0.468626	-0.422473	0.611897	0.465518
F (100)	0.719797	0.634145	0.669719	0.647541	0.713857	0.70901	-0.280203	-0.365855	-0.330281	-0.352459	-0.286143	-0.29099	0.611451	0.319434
C (100) + F (10)	0.368623	0.497812	0.459514	0.449632	0.372552	0.497945	-0.631377	-0.502188	-0.540486	-0.550368	-0.627448	-0.502055	0.609653	0.561488
C (10) + F (30)	0.731704	0.62175	0.716744	0.556951	0.718904	0.722777	-0.268296	-0.37825	-0.283256	-0.443049	-0.281096	-0.277223	0.599988	0.328494
M (30) + F(10)	0.768859	0.621882	0.619141	0.668716	0.560596	0.697085	-0.231141	-0.378118	-0.380859	-0.331284	-0.439404	-0.302915	0.590204	0.350246
F (30)	0.8487	0.702134	0.734396	0.722526	0.717252	0.78847	-0.1513	-0.297866	-0.265604	-0.277474	-0.282748	-0.21153	0.519989	0.252931
M (30) + C (10)	0.560931	0.46351	0.515906	0.548703	0.54668	0.664401	-0.439069	-0.53649	-0.484094	-0.451297	-0.45332	-0.335599	0.519321	0.454009
M (10) + C (10)	0.700541	0.674343	0.647755	0.612464	0.637456	0.616315	-0.299459	-0.325657	-0.352245	-0.387536	-0.362544	-0.383685	0.508524	0.353233
C (30) + F (10)	0.640483	0.504165	0.647007	0.515489	0.603648	0.630956	-0.359517	-0.495835	-0.352993	-0.484511	-0.396352	-0.369044	0.489115	0.413874
M (100)	0.690401	0.763192	0.540582	0.790793	0.54755	0.611048	-0.309599	-0.236808	-0.459418	-0.209207	-0.45245	-0.388952	0.450242	0.356547
C (100)	0.570882	0.564495	0.677785	0.490398	0.3273	0.587153	-0.429118	-0.435505	-0.322215	-0.509602	-0.6727	-0.412847	0.441009	0.476146
C (10) + F (10)	0.759861	0.707619	0.736525	0.643708	0.721771	0.72767	-0.240139	-0.292381	-0.263475	-0.356292	-0.278229	-0.27233	0.418591	0.286092
M (10) + F (10)	0.88394	0.674012	0.670174	0.71445	0.720646	0.821955	-0.11606	-0.325988	-0.329826	-0.28555	-0.279354	-0.178045	0.410489	0.264512
M (30)	0.851144	0.82508	0.620823	0.744262	0.643106	0.853484	-0.148856	-0.17492	-0.379177	-0.255738	-0.356894	-0.146516	0.409442	0.261653
F (10)	0.990738	0.812127	0.841882	0.729411	0.886167	0.859672	-0.00926174	-0.187873	-0.158118	-0.270589	-0.113833	-0.140328	0.370982	0.166459
C (30)	0.73111	0.61801	0.712315	0.537079	0.74968	0.750118	-0.26889	-0.38199	-0.287685	-0.462921	-0.25032	-0.249882	0.350781	0.326695
M (10)	0.959897	0.882119	0.687354	0.773884	0.889815	0.854289	-0.0401026	-0.117881	-0.312646	-0.226116	-0.110185	-0.145711	0.330526	0.181545
C (10)	0.84979	0.911589	0.793614	0.721124	0.786738	0.821445	-0.15021	-0.0884113	-0.206386	-0.278876	-0.213262	-0.178555	0.300001	0.194982
Untreated (DMSO)	1	1	1	1	1	1	0	0	0	0	0	0	6e-07	0

## Sheet: Supplementary Table 2
Compound	Rank	SD		Sample1	Sample2	Sample3	Sample4	Sample5	Sample6	Sample7	Sample8	Sample9	Sample10
Sibiling (DMSO)	0	0.04		-0.0590241	0.0303479	-0.0453103	-0.0597252	-0.0110938	0.0475083	0.0255249	0.00367056	0.0445191	0.0240631
Mifepristone	0.22	0.09		0.262261	0.159382	0.139356	0.148199	0.247186	0.160506	0.286275	0.33982	0.369567	0.0879224
Carbamazepine	0.26	0.06		0.277797	0.361759	0.238688	0.216156	0.260381	0.137396	0.339921	0.282443	0.256118	0.228869
Progesterone	0.32	0.37		-0.0986005	-0.0132041	-0.00143747	1.03095	0.619694	0.312761	0.073948	-0.0167543	0.631404	0.660789
Fluvoxamine	0.35	0.08		0.3662	0.323554	0.55969	0.398129	0.28205	0.284064	0.370265	0.340178	0.289703	0.286065
Clonazepam	0.41	0.92		-0.255866	1.78474	1.94575	0.752744	-1.28221	0.72817	-0.0712775	-0.241745	0.486188	0.253114
Metoprolol	0.52	0.58		0.642357	-0.0762086	0.94071	0.48652	1.92585	0.663561	0.550044	-0.0406838	-0.135368	0.243629
Bromocriptine	0.63	1.45		0.0299557	0.937057	2.944	1.41358	0.456324	2.27864	-0.537491	1.05768	0.281679	-2.56142
Clobazam	0.78	0.95		1.76876	1.32139	0.469138	-0.0934642	1.83454	0.892177	-1.37159	0.766664	0.423011	1.78958
Fluoxetine	0.87	0.97		0.842745	-1.12761	0.484276	1.84022	1.29733	2.30757	1.85677	0.223263	0.0425221	0.933259
Pyrilamine	0.98	0.31		0.840005	0.738956	0.962711	0.81054	1.37387	1.26475	0.329076	1.13314	0.951296	1.3955
Allopregnanolone	1.3	1.31		-1.18409	2.23412	0.994304	3.00312	-0.107155	1.77903	0.0308932	1.71508	3.05916	1.47518
Midazolam	1.52	1.19		3.33698	0.975181	1.86149	1.86362	1.36626	1.23457	-0.298128	2.09478	-0.427124	3.19281
Promethazine	1.61	0.82		1.57484	1.76932	3.1463	0.798163	0.149659	2.22112	1.34277	1.50719	2.51206	1.07886
Duloxetine	1.78	1.26		1.79517	0.506711	2.80669	2.55152	-0.624502	-0.0191366	2.76282	2.30367	2.72527	2.99182
Alprazolam	1.82	0.83		1.28262	2.56246	3.08321	1.90408	2.49225	1.77458	0.182182	2.12259	2.05422	0.741781
Diazepam	1.86	0.91		1.83084	2.14128	2.29196	3.62407	2.39568	0.176823	2.00423	0.871031	1.04611	2.21822
Pargyline	1.92	0.76		0.211542	1.97697	2.1353	2.57749	2.83557	1.37136	2.14053	1.19013	2.03973	2.72097
Pergolide	2.01	0.91		2.74887	1.68159	1.15372	1.29784	0.458248	2.49454	2.19984	2.10922	3.93264	2.02383
Haloperidol	2.11	1.04		2.49075	1.44484	3.02186	1.0805	0.513118	3.10425	2.48195	2.44764	0.756091	3.75922
Mepivacaine	2.26	1.19		1.41622	2.91212	4.36233	1.03387	2.54316	0.98489	3.90612	0.801272	2.84108	1.79901
Pargyline	2.31	1.39		3.22255	2.68117	-0.488147	1.58944	3.36577	2.69494	4.64987	0.567106	2.09279	2.72446
Pergolide	2.34	1.33		2.61866	0.629054	0.848894	4.05233	1.76953	1.29366	2.32898	1.69596	4.97862	3.18442
Methadone	2.37	1.52		0.633034	1.85065	0.841958	1.76843	4.41959	2.45188	0.927789	4.77585	1.56152	4.46947
L-701,324	2.38	1.9		0.290862	2.80677	0.178882	1.90495	1.01638	4.438	5.3451	2.68366	4.95482	0.180184
MPEP	2.46	2.26		2.7076	2.44038	6.97443	2.70459	5.47305	1.06148	-1.32966	2.79414	1.12259	0.651861
Stiripentol	3.92	1.5		3.39045	2.78333	2.59495	4.65221	4.75532	6.27632	1.14259	4.33479	3.31731	5.95256
Untreated (DMSO)	4.92	2.21		8.34864	3.62255	5.69008	3.94636	0.996016	4.60431	7.59537	7.07311	2.35709	4.96692

## Sheet: Supplementary Figure 11
Distance	Error (%)		Sample1	Sample2	Sample3	Sample4	Sample5	Sample6	Sample7	Sample8	Sample9	Sample10
C1-C2	5	BCD	1.0512	0.8229	1.1024	0.9807	0.9518	1.0263	0.9243	1.1203	1.0483	0.8729
C1-C2	10	BCD	0.5015	0.8122	0.7492	0.7839	0.7433	0.9906	0.9075	1.0496	0.983	1.2021
C1-C2	20	BCD	0.9101	0.5735	0.6623	0.8539	0.66	1.0211	0.7323	0.8171	0.9743	0.6389
C1-C2	30	BCD	0.6456	0.8586	0.682	0.4733	0.4404	0.606	0.4161	0.9366	0.8304	0.6426
C1-C3	5	BCD	0.8505	1.0626	0.8897	0.988	1.1592	1.1759	0.9817	1.0316	0.9402	0.9407
C1-C3	10	BCD	0.8642	1.1742	0.6301	0.8441	0.8467	0.8599	0.7138	0.7789	0.9924	0.9733
C1-C3	20	BCD	0.8539	0.8802	0.8219	1.0612	0.8082	0.7293	0.8784	0.5852	1.0055	0.9814
C1-C3	30	BCD	0.8539	0.8802	0.8219	1.0612	0.8082	0.7293	0.8784	0.5852	1.0055	0.9814
C1	5	WCD	0.8904	0.8873	0.9073	0.9459	0.7638	1.0592	0.7054	0.6188	1.185	0.4746
C1	10	WCD	0.3813	0.3443	0.2953	0.2692	0.3608	0.1487	0.3348	0.4882	0.5307	0.29
C1	20	WCD	0.2672	0.4114	0.1574	0.4827	0.3135	0.3773	0.3057	0.232	0.4156	0.6258
C1	30	WCD	0.3184	0.2281	0.2982	0.5695	0.3177	0.2128	0.6131	0.5701	0.3861	0.3777

## Sheet: Supplementary Figure 13
		Sample1	Sample2	Sample3	Sample4	Sample5	Sample6	Sample7	Sample8	Sample9	Sample10
Voxel Size	Meaurement
7um	BCD	1.6189	1.3389	1.5195	1.4146	1.3073	1.3228	1.462	1.4359	1.371	1.3242
7um	WCD	0.4805	0.2411	0.5982	0.4501	0.2542	0.3614	0.4467	0.3244	0.566	0.3447
14um	BCD	1.3584	1.2967	1.3536	1.3691	1.3231	1.6429	1.3312	1.2391	1.5535	1.2759
14um	WCD	0.54	0.5959	0.5117	0.2248	0.5233	0.5598	0.4224	0.5914	0.3258	0.6571
28um	BCD	1.1152	0.9535	1.2904	1.221	1.4849	1.1664	0.8772	1.6574	0.7933	1.1221
28um	WCD	0.745	0.5082	0.3624	0.6946	0.6752	0.7207	0.7167	0.0021	1.0925	0.5945
56um	BCD	1.407	0.8708	1.0981	1.1214	1.2297	0.6718	1.0249	1.2126	1.0407	1.6845
56um	WCD	0.5289	0.9973	0.791	1.2999	0.945	0.4965	0.5657	0.9057	0.7799	0.7106
whole area	BCD	1.0625	1.081	1.0809	1.0729	0.5618	0.9445	0.5488	0.6157	0.9322	0.7317
whole area	WCD	1.3169	0.8371	0.9963	0.8782	0.9744	1.0198	1.2159	0.7594	0.6127	0.8517

## Sheet: Supplementary Table 5
	Larvae #1	Larvae #2	Larvae #3	Larvae #4	Larvae #5	Larvae #6	Larvae #7	Larvae #8	Larvae #9	Larvae #10
Ce	4.9416	5.0719	5.9822	3.3956	3.7395	3.9739	4.4207	2.3737	2.5466	2.7073
HBI	5.914	6.82	6.9673	4.6762	4.9318	5.2367	5.3452	4.0027	4.2671	4.3352
HBr	6.0469	6.537	6.7293	4.9984	5.4205	5.4837	5.7692	1.5959	2.575	3.9348
OBl	7.6993	7.706	8.6847	5.2121	5.5044	6.9105	7.3592	4.0533	4.6664	5.0605
OBr	8.3044	8.6408	9.1098	5.9461	6.6869	6.7516	7	4.7029	5.287	5.4848
OTl	6.1761	6.3918	7.9516	4.9583	5.1773	5.1948	5.8927	2.5874	3.7269	4.5571
OTr	6.3921	6.691	6.6937	5.4726	5.9528	6.1251	6.3087	3.2217	3.5726	4.6109
Pa	16.6032	16.6434	20.8428	14.584	14.9351	15.2864	16.5329	11.5851	13.3941	14.1823
SPa	21.429	21.7004	25.104	15.9629	16.0108	17.6913	20.8243	3.1545	7.9813	13.7141
Ha	6.8954	7.1316	8.2546	4.9014	6.0685	6.4976	6.7147	4.0918	4.46	4.6858
Th	8.2701	6.5142	5.3299	10.1114	9.9177	8.5412	8.4331	11.0364	10.9488	10.2071

## Sheet: Figure 2c
	Mut-4h-Haloperidol	Mut-4h-MPEP	WT-4h-Haloperidol	WT-4h-Dulozetine	WT-4h-Metoprolol	Mut-4h-Pargyline	WT-4h-Bromocriptine	Mut-4h-Promethazine	Mut-4h-L701324	Mut-4h-Stripentol	Mut-0h	Mut-0h	Mut-0h	Mut-0h	Mut-0h	Mut-0h	Mut-0h	Mut-0h	Mut-0h	Mut-0h	WT-4h-Fluxetine	WT-4h-Midazolam	Mut-4h-Alloparegnanolone	Mut-4h-Midazolam	Mut-4h-Pyriliamine	WT-4h-MPEP	Mut-4h-Fluxetine	Mut-4h-Bromocriptine	Mut-4h-Fluvoxamine	Mut-4h-Dulozetine	WT-4h-L701324	WT-4h-Progesterone	WT-4h-Carbamazepine	WT-0h	WT-0h	WT-0h	WT-0h	WT-0h	WT-0h	WT-0h	WT-0h	WT-0h	WT-0h	Mut-4h-Clonazepam	Mut-Mifepristone	Mut-4h-Carbamazepine	WT-4h-Mepivacaine	WT-4h-Pyrilamine	Mut-4h-Metoprolol
0	-0.525	-0.525	-0.525	-0.525	-0.525	-0.525	-0.525	-0.525	-0.525	-0.525	-0.525	-0.525	-0.525	-0.525	-0.525	-0.525	-0.525	-0.525	-0.525	-0.525	-0.525	-0.525	-0.525	-0.525	-0.525	-0.525	-0.525	-0.525	-0.525	-0.525	-0.525	-0.525	-0.525	-0.525	-0.525	-0.525	-0.525	-0.525	-0.525	-0.525	-0.525	-0.525	-0.525	-0.525	-0.525	-0.525	-0.525	-0.525	-0.525
1	-0.525	-0.525	-0.525	-0.525	-0.525	-0.525	-0.525	-0.525	-0.525	-0.525	-0.525	-0.525	-0.525	-0.525	-0.525	-0.525	-0.525	-0.525	-0.525	-0.525	-0.525	-0.525	-0.525	-0.525	-0.525	-0.525	-0.525	-0.525	-0.525	-0.525	-0.525	-0.525	-0.525	-0.525	-0.525	-0.525	-0.525	-0.525	-0.525	-0.525	-0.525	-0.525	-0.525	-0.525	-0.525	-0.525	-0.525	-0.525	-0.525
2	0.705	0.705	-0.735	-0.765	-0.765	-0.75	-0.75	-0.75	-0.705	-0.75	-0.765	-0.765	-0.765	-0.765	-0.765	-0.765	-0.765	-0.765	-0.765	-0.75	0.66	0.66	0.66	0.66	0.66	0.72	0.66	0.705	0.705	0.66	0.66	-0.705	0.705	0.66	0.66	0.66	0.66	0.66	0.66	0.66	0.66	0.66	0.66	0.66	0.66	0.66	0.66	0.66	0.66
3	3.63	3.48	-3.285	-3.81	-3.75	-3.45	-3.45	-3.435	-2.52	-3.405	-3.705	-3.705	-3.705	-3.705	-3.72	-3.705	-3.705	-3.705	-3.705	-3.375	2.565	2.58	2.565	2.565	2.52	3.69	2.505	3.375	3.39	2.52	2.52	-2.52	3.405	2.52	2.52	2.535	2.535	2.535	2.535	2.535	2.535	2.535	2.58	2.58	2.58	2.58	2.58	2.58	2.58
4	3.585	3.03	-2.82	-3.345	-3.285	-2.97	-2.955	-2.955	-2.295	-3.18	-3.63	-3.615	-3.615	-3.615	-3.51	-3.615	-3.615	-3.615	-3.615	-3.285	2.085	2.085	2.07	2.07	2.43	3.66	2.475	3.345	3.3	2.43	2.43	-2.43	3.18	2.43	2.43	2.295	2.295	2.295	2.295	2.295	2.295	2.295	2.085	2.085	2.085	2.085	2.085	2.085	2.085
5	3.57	2.385	-2.19	-2.595	-2.535	-2.25	-2.25	-2.295	-2.205	-2.91	-3.525	-3.525	-3.525	-3.525	-3.18	-3.525	-3.525	-3.525	-3.525	-3.255	1.545	1.53	1.515	1.515	2.55	3.645	2.67	3.39	3.27	2.55	2.55	-2.55	2.91	2.55	2.55	2.19	2.19	2.19	2.19	2.19	2.19	2.19	1.53	1.53	1.53	1.53	1.53	1.53	1.53
6	3.555	1.77	-1.545	-1.86	-1.815	-1.545	-1.545	-1.605	-2.115	-2.655	-3.435	-3.42	-3.42	-3.42	-2.85	-3.42	-3.42	-3.42	-3.42	-3.225	-1.665	0.99	-1.11	-1.11	2.685	3.645	2.895	3.435	3.24	2.685	2.685	-2.685	2.655	2.685	2.685	2.1	2.1	2.1	2.1	2.1	2.1	2.1	0.99	0.99	0.99	0.99	0.99	0.99	0.99
7	3.555	-2.04	-1.08	1.395	1.425	-0.99	-0.975	1.41	-2.115	-2.46	-3.36	-3.36	-3.36	-3.36	-2.595	-3.36	-3.36	-3.36	-3.36	-3.225	-2.22	0.615	-1.425	-1.425	2.85	3.645	3.135	3.495	3.24	2.85	2.85	-2.895	2.46	2.85	2.865	2.085	2.085	2.085	2.085	2.085	2.085	2.085	0.615	0.615	0.615	0.615	0.615	0.615	0.615
8	3.57	-2.52	-0.66	1.785	1.815	-0.48	-0.48	1.8	-2.145	-2.28	-3.315	-3.315	-3.315	-3.315	-2.34	-3.315	-3.315	-3.315	-3.315	-3.24	-2.805	0.3	-1.755	-1.755	3.06	3.645	3.405	3.57	3.24	3.06	3.06	-3.12	2.28	3.06	3.075	2.1	2.1	2.1	2.1	2.1	2.1	2.1	0.3	0.3	0.3	0.3	0.3	0.3	0.3
9	3.57	-2.925	-0.36	2.085	2.115	-0.09	-0.09	2.115	-2.16	-2.145	-3.255	-3.24	-3.24	-3.24	-2.145	-3.24	-3.24	-3.24	-3.24	-3.225	-3.255	0.06	-2.085	-2.085	3.225	3.645	3.63	3.645	3.24	3.225	3.225	-3.27	2.13	3.225	3.24	2.115	2.115	2.115	2.115	2.115	2.115	2.115	0.06	0.06	0.06	0.06	0.06	0.06	0.06
10	3.57	-3.015	-0.6	1.92	1.95	-0.315	-0.33	1.95	-2.175	-2.13	-3.135	-3.135	-3.135	-3.135	-2.13	-3.135	-3.135	-3.135	-3.135	-3.135	-2.985	-0.195	-2.265	-2.265	3.285	3.645	3.615	3.6	3.255	3.255	3.255	-3	2.13	3.255	3.15	2.13	2.13	2.13	2.13	2.13	2.13	2.13	-0.045	-0.045	-0.045	-0.045	-0.045	-0.045	-0.045
11	3.57	-3.06	-0.915	1.71	1.725	-0.63	-0.63	1.725	-2.175	-2.13	-3.015	-3.015	-3.015	-3.015	-2.13	-3.015	-3.015	-3.015	-3.015	-3.015	-2.625	-0.405	-2.445	-2.445	3.33	3.66	3.57	3.555	3.255	3.255	3.255	-2.67	2.13	3.255	3.045	2.13	2.13	2.13	2.13	2.13	2.13	2.13	-0.045	-0.045	-0.045	-0.045	-0.045	-0.045	-0.045
12	3.57	-3.12	-1.395	1.395	1.41	-1.095	-1.095	1.41	-2.16	-2.13	-2.85	-2.85	-2.85	-2.85	-2.13	-2.85	-2.85	-2.85	-2.85	-2.85	-2.145	-0.705	-2.67	-2.655	3.39	3.675	3.51	3.495	3.255	3.255	3.255	-2.19	2.13	3.255	2.865	2.13	2.13	2.13	2.13	2.13	2.13	2.13	-0.045	-0.045	-0.045	-0.045	-0.045	-0.045	-0.045
13	3.57	-3.195	-2.25	-2.19	0.87	-1.89	-1.875	-1.275	-2.115	-2.13	-2.58	-2.58	-2.58	-2.58	-2.13	-2.58	-2.58	-2.58	-2.58	-2.58	-1.365	-1.275	-3.03	-3	3.48	3.705	3.42	3.405	3.255	3.255	3.255	1.92	2.085	3.225	2.595	2.085	2.085	2.085	2.085	2.085	2.085	2.085	-0.045	-0.045	-0.045	-0.045	-0.045	-0.045	-0.045
14	3.57	-3.285	-3.105	-3.09	0.315	-2.7	-2.685	-1.74	-2.055	-2.13	-2.31	-2.31	-2.31	-2.31	-2.13	-2.31	-2.31	-2.31	-2.31	-2.31	-0.57	-1.845	-3.39	-3.36	3.57	3.735	3.33	3.33	3.27	3.255	3.255	2.715	2.055	3.195	2.295	2.055	2.055	2.055	2.055	2.055	2.055	2.055	-0.045	-0.045	-0.045	-0.045	-0.045	-0.045	-0.045
15	3.57	-3.3	-3.51	-3.525	-0.675	-2.985	-2.985	-1.77	-1.815	-2.145	-2.16	-2.16	-2.16	-2.16	-2.145	-2.16	-2.145	-2.145	-2.16	-2.16	-0.36	-2.265	-3.54	-3.375	3.645	3.78	3.33	3.33	3.315	3.255	3.255	3	1.785	3.045	2.145	1.785	1.785	1.785	1.785	1.785	1.785	1.785	-0.045	-0.045	-0.045	-0.045	-0.045	-0.045	-0.045
16	3.57	-3.255	-3.465	-3.51	-1.365	-2.76	-2.745	-1.32	-1.35	-2.145	-2.145	-2.145	-2.145	-2.145	-2.145	-2.145	-2.115	-2.115	-2.145	-2.145	-0.81	-2.52	-3.465	-3.03	3.645	3.78	3.45	3.45	3.405	3.255	3.255	2.76	1.26	2.79	2.13	1.26	1.26	1.26	1.26	1.26	1.26	1.26	-0.045	-0.045	-0.045	-0.045	-0.045	-0.045	-0.045
17	3.57	-3.21	-3.405	-3.495	-2.025	-2.535	-2.535	-0.87	1.305	-2.145	-2.145	-2.145	-2.145	-2.145	-2.145	-2.145	-2.1	-2.1	-2.145	-2.145	-1.23	-2.79	-3.39	-2.685	3.645	3.765	3.585	3.57	3.48	3.255	3.255	2.55	0.765	2.535	2.13	0.765	0.765	0.765	0.765	0.765	0.765	0.765	-0.045	-0.045	-0.045	-0.045	-0.045	-0.045	-0.045
18	3.57	-2.955	-3.33	-3.225	-2.52	-2.445	-2.43	-0.57	1.665	-2.145	-2.145	-2.145	-2.145	-2.145	-2.145	-2.145	-2.175	-2.175	-2.145	-2.145	-1.665	-3	-3.36	-2.52	3.645	3.765	3.66	3.63	3.54	3.255	3.255	2.445	0.555	2.415	2.13	0.555	0.555	0.555	0.555	0.555	0.555	0.555	-0.045	-0.045	-0.045	-0.045	-0.045	-0.045	-0.045
19	3.57	-2.61	-3.24	-2.85	-2.91	-2.385	-2.385	-0.315	1.95	-2.145	-2.145	-2.145	-2.145	-2.145	-2.145	-2.145	-2.28	-2.28	-2.145	-2.145	-2.115	-3.18	-3.345	-2.43	3.645	3.75	3.735	3.69	3.585	3.255	3.255	2.4	0.495	2.385	2.13	0.495	0.495	0.495	0.495	0.495	0.495	0.495	-0.045	-0.045	-0.045	-0.045	-0.045	-0.045	-0.045
20	3.57	-2.235	-3.165	-2.445	-3.27	-2.385	-2.37	-0.09	2.22	-2.145	-2.13	-2.13	-2.13	-2.13	-2.13	-2.13	-2.4	-2.4	-2.13	-2.13	-2.55	-3.36	-3.345	-2.385	3.645	3.735	3.795	3.735	3.645	3.255	3.255	2.385	0.48	2.37	2.13	0.48	0.48	0.48	0.48	0.48	0.48	0.48	-0.045	-0.045	-0.045	-0.045	-0.045	-0.045	-0.045
21	3.57	-1.545	-3.12	-1.71	-3.27	-2.655	-2.64	-0.06	2.235	-2.13	-2.13	-2.13	-2.13	-2.13	-2.13	-2.13	-2.67	-2.67	-2.13	-2.13	-2.925	-3.465	-3.435	-2.625	3.645	3.705	3.795	3.72	3.66	3.255	3.255	2.64	0.96	2.625	2.13	0.96	0.96	0.96	0.96	0.96	0.96	0.96	-0.045	-0.045	-0.045	-0.045	-0.045	-0.045	-0.045
22	3.57	-0.795	-3.09	-0.93	-3.195	-2.985	-2.985	-0.075	2.22	-2.13	-2.13	-2.13	-2.13	-2.13	-2.13	-2.13	-2.955	-2.955	-2.13	-2.13	-3.285	-3.57	-3.54	-2.925	3.645	3.675	3.78	3.675	3.66	3.255	3.255	2.985	1.545	2.94	2.13	1.545	1.545	1.545	1.545	1.545	1.545	1.545	-0.045	-0.045	-0.045	-0.045	-0.045	-0.045	-0.045
23	3.57	0.33	-3.06	-0.285	-3.12	-3.21	-3.21	-0.09	2.19	-2.115	-2.13	-2.13	-2.13	-2.13	-2.13	-2.13	-3.18	-3.18	-2.13	-2.13	-3.57	-3.63	-3.63	-3.165	3.645	3.645	3.765	3.645	3.645	3.255	3.255	3.225	2.01	3.195	2.13	2.01	2.01	2.01	2.01	2.01	2.01	2.01	-0.045	-0.045	-0.045	-0.045	-0.045	-0.045	-0.045
24	3.57	0.33	-3	-0.18	-3.06	-3.12	-3.12	-0.09	2.085	-2.175	-2.16	-2.16	-2.16	-2.16	-2.16	-2.16	-3.21	-3.21	-2.16	-2.16	-3.63	-3.645	-3.645	-3.21	3.63	3.63	3.765	3.63	3.63	3.255	3.255	3.12	2.07	3.225	2.13	2.07	2.07	2.07	2.07	2.07	2.07	2.07	0.09	0.09	0.09	0.09	0.09	0.09	0.09
25	3.57	0.33	-2.955	0.135	-3.015	-3	-3	0.15	1.995	-2.22	-2.22	-2.22	-2.22	-2.22	-2.22	-2.22	-3.24	-3.24	-2.22	-2.22	-3.66	-3.66	-3.66	-3.27	3.6	3.6	3.765	3.6	3.6	3.255	3.255	3.015	2.13	3.255	2.13	2.13	2.13	2.13	2.13	2.13	2.13	2.13	0.15	0.15	0.15	0.15	0.15	0.15	0.15
26	3.57	-0.375	-2.835	0.405	-2.865	-2.565	-2.58	0.435	1.71	-2.37	-2.355	-2.355	-2.355	-2.355	-2.355	-2.355	-3.255	-3.255	-2.355	-2.355	-3.705	-3.675	-3.675	-3.345	3.54	3.54	3.735	3.54	3.54	3.255	3.255	2.595	2.16	3.27	2.13	2.16	2.16	2.16	2.16	2.16	2.16	2.16	0.435	0.435	0.435	0.435	0.435	0.435	0.435
27	3.57	-0.915	-2.58	0.99	-2.595	-1.665	-1.68	1.005	1.11	-2.67	-2.655	-2.655	-2.655	-2.655	-2.655	-2.655	-3.24	-3.24	-2.655	-2.655	-3.72	-3.705	-3.675	-3.45	3.435	3.45	3.705	3.435	3.435	3.255	3.255	1.71	2.16	3.27	2.13	2.16	2.145	2.145	2.145	2.16	2.16	2.145	1.02	1.02	1.02	1.02	1.02	1.02	1.02
28	3.57	-1.455	-2.34	1.56	-2.31	-0.78	-0.765	1.575	0.51	-2.97	-2.955	-2.955	-2.955	-2.955	-2.955	-2.955	-3.24	-3.24	-2.955	-2.955	-3.75	-3.735	-3.675	-3.555	3.33	3.345	3.675	3.33	3.33	3.255	3.255	0.81	2.16	3.27	2.145	2.16	2.13	2.13	2.13	2.16	2.16	2.13	1.59	1.605	1.59	1.59	1.59	1.59	1.59
29	3.57	-1.725	-2.31	1.65	-1.95	-0.645	-0.63	1.665	-0.21	-3.12	-3.105	-3.105	-3.105	-3.105	-3.105	-3.105	-3.24	-3.24	-3.105	-3.105	-3.705	-3.705	-3.495	-3.45	3.315	3.285	3.66	3.33	3.315	3.255	3.255	0.345	1.92	3.135	1.905	1.905	2.13	2.13	2.13	1.905	1.905	2.13	1.89	1.68	1.905	1.905	1.89	1.89	1.89
30	3.57	-1.83	-2.445	1.41	-1.56	-1.02	-1.02	1.425	-0.555	-3.18	-3.18	-3.18	-3.18	-3.18	-3.18	-3.18	-3.24	-3.24	-3.18	-3.18	-3.615	-3.645	-3.21	-3.21	3.36	3.255	3.645	3.39	3.36	3.255	3.255	0.18	1.56	2.925	1.515	1.53	2.13	2.13	2.13	1.53	1.53	2.13	2.01	1.41	2.04	2.04	2.01	2.01	2.01
31	3.57	-1.935	-2.565	1.17	-1.17	-1.41	-1.395	1.185	-0.915	-3.255	-3.24	-3.24	-3.24	-3.24	-3.24	-3.24	-3.24	-3.24	-3.24	-3.24	-3.54	-3.57	-2.94	-2.97	3.42	3.24	3.645	3.465	3.42	3.255	3.255	-0.045	1.185	2.715	1.125	1.155	2.13	2.13	2.13	1.155	1.155	2.13	2.115	1.155	2.175	2.175	2.115	2.115	2.115
32	3.57	-1.98	-2.775	0.795	1.29	-2.01	-2.01	0.795	-1.38	-3.27	-3.255	-3.255	-3.255	-3.255	-3.255	-3.255	-3.24	-3.24	-3.255	-3.255	-3.435	-3.42	-2.685	-2.685	3.48	3.24	3.645	3.555	3.48	3.255	3.255	0.075	0.78	2.55	0.825	0.81	2.13	2.13	2.13	0.81	0.81	2.13	2.145	0.825	2.115	2.115	2.145	2.145	2.145
33	3.57	-2.025	-2.985	0.375	1.59	-2.67	-2.685	0.39	-1.86	-3.27	-3.24	-3.24	-3.24	-3.24	-3.24	-3.24	-3.24	-3.24	-3.24	-3.24	-3.315	-3.255	-2.445	-2.385	3.57	3.27	3.645	3.675	3.57	3.255	3.255	0.15	0.375	2.37	0.57	0.495	2.13	2.13	2.13	0.495	0.495	2.13	2.13	0.51	2.01	2.01	2.13	2.13	2.13
34	3.57	-2.085	-3.195	-0.105	1.785	-3.27	-3.27	-0.51	-2.31	-3.27	-3.24	-3.24	-3.24	-3.24	-3.24	-3.24	-3.24	-3.24	-3.24	-3.24	-3.225	-3.09	-2.25	-2.13	3.63	3.285	3.645	3.75	3.63	3.255	3.255	0.27	-0.045	2.25	0.42	0.255	2.115	2.115	2.115	0.255	0.255	2.115	2.13	0.255	1.86	1.86	2.13	2.13	2.13
35	3.57	-2.31	-3.21	-0.105	1.365	-3.285	-3.3	-1.185	-2.58	-3.27	-3.24	-3.24	-3.24	-3.24	-3.24	-3.24	-3.24	-3.24	-3.24	-3.24	-3.225	-2.835	-2.49	-2.115	3.645	3.375	3.675	3.735	3.645	3.255	3.255	0.735	-0.045	2.49	1.095	0.705	2.115	2.115	2.115	0.705	0.705	2.115	2.13	0.705	1.395	1.395	2.13	2.13	2.13
36	3.57	-2.55	-3.225	-0.105	0.87	-3.255	-3.27	-1.89	-2.82	-3.27	-3.255	-3.24	-3.255	-3.255	-3.24	-3.24	-3.24	-3.24	-3.255	-3.24	-3.225	-2.565	-2.76	-2.115	3.645	3.48	3.72	3.675	3.645	3.255	3.255	1.23	-0.045	2.775	1.86	1.215	2.115	2.115	2.115	1.215	1.215	2.115	2.13	1.23	0.9	0.9	2.13	2.13	2.13
37	3.57	-2.775	-3.225	-0.105	0.465	-3.24	-3.255	-2.505	-3.015	-3.255	-3.255	-3.24	-3.255	-3.255	-3.24	-3.24	-3.24	-3.24	-3.255	-3.24	-3.24	-2.355	-2.985	-2.13	3.645	3.555	3.75	3.66	3.645	3.255	3.255	1.65	-0.045	3	2.505	1.635	2.115	2.115	2.115	1.635	1.635	2.115	2.145	1.65	0.495	0.495	2.145	2.145	2.145
38	3.57	-2.85	-3.225	-0.105	0.27	-3.24	-3.24	-2.85	-3.105	-3.24	-3.24	-3.24	-3.24	-3.24	-3.24	-3.24	-3.24	-3.24	-3.24	-3.24	-3.24	-2.25	-3.105	-2.13	3.645	3.585	3.765	3.645	3.645	3.255	3.255	1.86	-0.045	3.105	2.85	1.86	2.115	2.115	2.115	1.86	1.86	2.115	2.145	1.875	0.285	0.285	2.145	2.145	2.145
39	3.57	-2.925	-3.24	-0.105	0.09	-3.24	-3.24	-3.18	-3.195	-3.24	-3.24	-3.24	-3.24	-3.24	-3.24	-3.24	-3.24	-3.24	-3.24	-3.24	-3.24	-2.145	-3.225	-2.13	3.645	3.63	3.78	3.63	3.645	3.255	3.255	2.085	-0.045	3.225	3.195	2.085	2.115	2.115	2.115	2.085	2.085	2.115	2.145	2.1	0.09	0.09	2.145	2.145	2.145
40	3.57	-2.64	-3.21	0.24	-0.045	-3.24	-3.24	-3.21	-3.27	-3.09	-3.09	-3.24	-3.09	-3.09	-3.24	-3.24	-3.24	-3.24	-3.09	-3.24	-3.225	-2.265	-3.27	-2.31	3.585	3.585	3.72	3.57	3.585	3.285	3.285	2.175	-0.24	3.135	3.345	2.325	2.25	2.25	2.25	2.325	2.325	2.25	1.86	1.935	-0.045	-0.045	1.86	1.86	1.86
41	3.57	-1.98	-3.165	0.78	0.06	-3.24	-3.24	-2.91	-3.3	-2.805	-2.805	-3.24	-2.805	-2.805	-3.24	-3.24	-3.24	-3.24	-2.805	-3.24	-3.225	-2.67	-3.24	-2.685	3.495	3.495	3.57	3.48	3.48	3.39	3.39	2.145	-0.78	2.85	3.3	2.58	2.55	2.55	2.55	2.58	2.58	2.55	1.32	1.35	-0.045	-0.045	1.32	1.32	1.32
42	3.57	2.205	-3.105	1.305	0.075	-3.24	-3.24	-2.61	-3.315	-2.52	-2.52	-3.24	-2.52	-2.52	-3.24	-3.24	-3.24	-3.24	-2.52	-3.24	-3.225	-3.06	-3.225	-3.06	3.405	3.39	3.435	3.39	3.39	3.48	3.48	2.13	-1.32	2.55	3.255	2.835	2.835	2.835	2.835	2.835	2.835	2.835	0.78	0.78	-0.045	-0.045	0.78	0.78	0.78
43	3.555	2.46	-3.12	1.485	-0.105	-3.24	-3.24	-2.28	-3.105	-2.43	-2.43	-3.24	-2.43	-2.43	-3.24	-3.24	-3.24	-3.24	-2.43	-3.24	-3.24	-3.285	-3.24	-3.285	3.33	3.36	3.375	3.36	3.36	3.525	3.525	2.13	-1.515	2.445	3.255	2.925	2.925	2.925	2.925	2.925	2.925	2.925	0.585	0.585	0.12	0.12	0.585	0.585	0.585
44	3.54	2.535	-3.15	1.53	-0.3	-3.24	-3.24	-1.92	-2.79	-2.415	-2.415	-3.24	-2.415	-2.415	-3.24	-3.24	-3.24	-3.24	-2.415	-3.24	-3.285	-3.42	-3.285	-3.435	3.285	3.345	3.36	3.345	3.345	3.525	3.525	2.13	-1.56	2.415	3.255	2.94	2.94	2.94	2.94	2.94	2.94	2.94	0.54	0.54	0.315	0.315	0.54	0.54	0.54
45	3.525	2.595	-3.18	1.575	-0.48	-3.255	-3.24	-1.575	-2.46	-2.4	-2.4	-3.24	-2.385	-2.4	-3.24	-3.24	-3.24	-3.24	-2.4	-3.24	-3.345	-3.57	-3.345	-3.585	3.24	3.345	3.345	3.345	3.345	3.54	3.54	2.145	-1.605	2.4	3.255	2.97	2.97	2.97	2.97	2.97	2.97	2.97	0.495	0.495	0.51	0.51	0.495	0.495	0.495
46	3.495	1.875	-3.315	1.08	-0.975	-3.24	-3.24	-1.08	-1.68	-2.655	-2.655	-3.24	-2.64	-2.655	-3.24	-3.24	-3.24	-3.24	-2.655	-3.24	-3.435	-3.465	-3.435	-3.465	3.24	3.42	3.42	3.42	3.42	3.45	3.45	2.13	-1.095	2.655	3.24	2.7	2.7	2.7	2.7	2.7	2.7	2.7	0.99	0.99	1.02	1.02	0.99	0.99	0.99
47	3.45	-2.205	-3.465	0.54	-1.5	-3.225	-3.24	1.53	1.545	-2.955	-2.94	-3.24	-2.94	-2.94	-3.24	-3.24	-3.24	-3.24	-2.94	-3.24	-3.54	-3.345	-3.54	-3.33	3.24	3.54	3.54	3.525	3.525	3.33	3.33	2.1	-0.54	2.955	3.225	2.4	2.4	2.4	2.4	2.4	2.4	2.4	1.545	1.545	1.56	1.56	1.545	1.545	1.545
48	3.42	-2.775	-3.585	-0.24	-2.01	-3.225	-3.24	1.905	1.905	-3.21	-3.195	-3.24	-3.195	-3.195	-3.24	-3.24	-3.24	-3.24	-3.195	-3.24	-3.6	-3.255	-3.6	-3.195	3.255	3.63	3.63	3.585	3.585	3.255	3.255	2.025	0.135	3.21	3.18	2.16	2.16	2.16	2.16	2.16	2.16	2.16	2.025	2.025	2.025	2.025	2.025	2.025	2.025
49	3.45	-2.625	-3.585	-0.645	-2.37	-3.24	-3.24	1.53	1.53	-3.225	-3.21	-3.24	-3.21	-3.21	-3.24	-3.24	-3.24	-3.24	-3.21	-3.24	-3.54	-3.24	-3.54	-2.955	3.345	3.63	3.63	3.525	3.525	3.255	3.255	1.59	0.555	3.225	2.955	2.13	2.13	2.13	2.13	2.13	2.13	2.13	2.07	2.07	2.07	2.07	2.07	2.07	2.07
50	3.48	-2.49	-3.585	-1.035	-2.73	-3.24	-3.24	-1.545	1.14	-3.24	-3.24	-3.24	-3.24	-3.24	-3.24	-3.24	-3.24	-3.24	-3.24	-3.24	-3.465	-3.24	-3.465	-2.73	3.42	3.63	3.63	3.45	3.45	3.255	3.255	1.14	0.975	3.24	2.73	2.115	2.115	2.115	2.115	2.115	2.115	2.115	2.1	2.1	2.1	2.1	2.1	2.1	2.1
51	3.51	-2.325	-3.57	-1.425	-3.06	-3.255	-3.24	-2.145	0.78	-3.255	-3.255	-3.225	-3.255	-3.255	-3.225	-3.225	-3.225	-3.225	-3.255	-3.225	-3.405	-3.24	-3.405	-2.505	3.495	3.645	3.645	3.39	3.39	3.255	3.255	0.765	1.38	3.27	2.52	2.115	2.115	2.115	2.115	2.115	2.115	2.115	2.13	2.13	2.13	2.13	2.13	2.13	2.13
52	3.525	-2.13	-3.57	-1.785	-3.345	-3.27	-3.255	-2.655	0.45	-3.24	-3.24	-3.225	-3.24	-3.24	-3.225	-3.225	-3.225	-3.225	-3.24	-3.225	-3.345	-3.255	-3.345	-2.325	3.555	3.645	3.645	3.33	3.33	3.27	3.27	0.435	1.725	3.27	2.34	2.115	2.115	2.115	2.115	2.115	2.115	2.115	2.13	2.13	2.13	2.13	2.13	2.13	2.13
53	3.555	-1.95	-3.555	-2.175	-3.63	-3.285	-3.285	-3.18	0.12	-3.24	-3.225	-3.225	-3.225	-3.225	-3.225	-3.225	-3.225	-3.225	-3.225	-3.225	-3.27	-3.285	-3.27	-2.115	3.645	3.645	3.645	3.255	3.255	3.285	3.285	0.12	2.07	3.285	2.145	2.115	2.115	2.115	2.115	2.115	2.115	2.115	2.13	2.13	2.13	2.13	2.13	2.13	2.13
54	3.51	-1.98	-3.51	-2.085	-3.345	-3.18	-3.165	-3.255	-0.045	-3.285	-3.255	-3.255	-3.255	-3.255	-3.255	-3.255	-3.255	-3.255	-3.255	-3.255	-3.135	-3.165	-3.135	-2.16	3.615	3.6	3.6	3.24	3.24	3.165	3.165	0.195	2.19	3.165	2.085	2.13	2.13	2.13	2.13	2.13	2.13	2.13	2.13	2.13	2.13	2.13	2.13	2.13	2.13
55	3.42	-2.19	-3.465	-1.68	-2.655	-2.97	-2.955	-3.015	-0.045	-3.36	-3.345	-3.345	-3.345	-3.345	-3.345	-3.345	-3.345	-3.345	-3.345	-3.345	-2.925	-2.94	-2.925	-2.385	3.54	3.54	3.54	3.24	3.24	2.94	2.94	0.555	2.175	2.94	2.1	2.13	2.13	2.13	2.13	2.13	2.13	2.13	2.13	2.13	2.13	2.13	2.13	2.13	2.13
56	3.315	-2.4	-3.42	-1.275	-1.98	-2.76	-2.73	-2.775	-0.045	-3.435	-3.42	-3.42	-3.42	-3.42	-3.42	-3.42	-3.42	-3.42	-3.42	-3.42	-2.715	-2.715	-2.715	-2.625	3.465	3.465	3.465	3.24	3.24	2.715	2.715	0.915	2.16	2.715	2.115	2.13	2.13	2.13	2.13	2.13	2.13	2.13	2.13	2.13	2.13	2.13	2.13	2.13	2.13
57	3.24	-2.565	-3.345	1.275	-1.365	-2.535	-2.535	-2.505	-0.045	-3.51	-3.495	-3.495	-3.495	-3.495	-3.495	-3.495	-3.495	-3.495	-3.495	-3.495	-2.565	-2.565	-2.565	-2.82	3.39	3.39	3.39	3.255	3.255	2.55	2.55	1.305	2.085	2.55	2.13	2.13	2.13	2.13	2.13	2.13	2.13	2.13	2.13	2.13	2.13	2.13	2.13	2.13	2.13
58	3.165	-2.73	-3.285	1.59	-0.765	-2.325	-2.325	-2.22	-0.045	-3.6	-3.57	-3.57	-3.57	-3.57	-3.57	-3.57	-3.57	-3.57	-3.57	-3.57	-2.415	-2.385	-2.415	-3.03	3.315	3.315	3.315	3.255	3.255	2.37	2.37	1.71	1.995	2.385	2.13	2.13	2.13	2.13	2.13	2.13	2.13	2.13	2.13	2.13	2.13	2.13	2.13	2.13	2.13
59	3.09	-2.85	-3.21	1.845	-0.225	-2.13	-2.13	-1.92	-0.045	-3.675	-3.645	-3.645	-3.645	-3.645	-3.645	-3.645	-3.645	-3.645	-3.645	-3.645	-2.295	-2.265	-2.295	-3.225	3.255	3.255	3.255	3.255	3.255	2.235	2.235	2.085	1.89	2.25	2.115	2.13	2.13	2.13	2.13	2.13	2.13	2.13	2.115	2.13	2.115	2.115	2.13	2.115	2.13
60	3.18	-2.61	-3.195	1.35	-0.75	-2.13	-2.13	-1.395	-0.045	-3.675	-3.66	-3.66	-3.66	-3.66	-3.66	-3.66	-3.66	-3.66	-3.66	-3.66	-2.67	-2.535	-2.67	-3.24	3.255	3.255	3.255	3.255	3.255	2.505	2.505	2.115	1.35	2.535	2.115	2.13	2.13	2.13	2.13	2.13	2.13	2.13	2.115	2.13	2.115	2.115	2.13	2.115	2.13
61	3.27	-2.34	-3.18	-1.35	-1.29	-2.13	-2.13	1.305	-0.045	-3.69	-3.66	-3.66	-3.66	-3.66	-3.66	-3.66	-3.66	-3.66	-3.66	-3.66	-3.06	-2.79	-3.06	-3.24	3.255	3.255	3.255	3.255	3.255	2.79	2.79	2.115	0.795	2.82	2.115	2.13	2.13	2.13	2.13	2.13	2.13	2.13	2.115	2.13	2.115	2.115	2.13	2.115	2.13
62	3.345	-2.13	-3.18	-1.725	-1.68	-2.115	-2.13	1.695	-0.045	-3.675	-3.66	-3.645	-3.645	-3.66	-3.66	-3.66	-3.66	-3.645	-3.66	-3.645	-3.375	-3.045	-3.375	-3.24	3.255	3.255	3.255	3.255	3.255	3.045	3.045	2.16	0.405	3.03	2.145	2.13	2.13	2.13	2.13	2.13	2.13	2.13	2.145	2.13	2.145	2.145	2.13	2.145	2.13
63	3.39	-2.055	-3.24	-1.59	-1.545	-2.115	-2.13	1.56	-0.045	-3.6	-3.66	-3.585	-3.585	-3.66	-3.66	-3.66	-3.66	-3.585	-3.66	-3.585	-3.435	-3.12	-3.435	-3.3	3.255	3.255	3.255	3.255	3.255	3.12	3.12	2.31	0.54	2.955	2.31	2.13	2.13	2.13	2.13	2.13	2.13	2.13	2.31	2.13	2.31	2.31	2.13	2.31	2.13
64	3.435	-1.965	-3.285	-1.47	-1.41	-2.13	-2.13	1.425	-0.045	-3.54	-3.66	-3.525	-3.525	-3.66	-3.66	-3.66	-3.66	-3.525	-3.66	-3.525	-3.495	-3.21	-3.495	-3.36	3.255	3.255	3.255	3.255	3.255	3.21	3.21	2.49	0.69	2.88	2.475	2.13	2.13	2.13	2.13	2.13	2.13	2.13	2.475	2.13	2.475	2.475	2.13	2.475	2.13
65	3.48	-1.95	-3.36	-1.17	-1.11	-2.13	-2.145	1.125	-0.045	-3.465	-3.66	-3.45	-3.45	-3.66	-3.66	-3.66	-3.66	-3.45	-3.66	-3.45	-3.48	-3.255	-3.465	-3.435	3.255	3.255	3.255	3.255	3.255	3.255	3.255	2.685	1.005	2.73	2.685	2.13	2.115	2.115	2.13	2.115	2.115	2.13	2.685	2.13	2.685	2.685	2.13	2.685	2.115
66	3.525	-1.98	-3.45	-0.705	-0.63	-2.115	-2.145	-1.53	-0.045	-3.375	-3.66	-3.33	-3.33	-3.66	-3.66	-3.66	-3.66	-3.33	-3.66	-3.33	-3.36	-3.24	-3.345	-3.54	3.255	3.255	3.255	3.255	3.255	3.255	3.255	2.97	1.5	2.445	2.94	2.13	2.1	2.1	2.13	2.1	2.1	2.13	2.94	2.13	2.97	2.97	2.13	2.97	2.115
67	3.555	-2.01	-3.54	-0.21	-0.135	-2.115	-2.145	-1.98	-0.045	-3.285	-3.66	-3.225	-3.225	-3.66	-3.66	-3.66	-3.66	-3.225	-3.66	-3.225	-3.24	-3.24	-3.24	-3.645	3.255	3.255	3.255	3.255	3.255	3.255	3.255	3.225	2.01	2.19	3.195	2.13	2.085	2.085	2.13	2.085	2.085	2.13	3.195	2.13	3.225	3.225	2.13	3.225	2.115
68	3.525	-1.845	-3.525	0.135	-0.045	-2.115	-2.145	-2.205	-0.27	-3.27	-3.66	-3.225	-3.225	-3.66	-3.66	-3.66	-3.66	-3.225	-3.66	-3.225	-3.225	-3.24	-3.225	-3.645	3.255	3.255	3.255	3.255	3.255	3.255	3.255	3.225	2.16	2.115	3.27	2.13	2.16	2.16	2.13	2.16	2.16	2.13	3.27	2.13	3.225	3.225	2.13	3.225	2.115
69	3.465	-1.605	-3.465	0.375	-0.045	-2.115	-2.145	-2.34	-0.675	-3.27	-3.66	-3.3	-3.3	-3.66	-3.66	-3.66	-3.66	-3.3	-3.66	-3.3	-3.225	-3.24	-3.3	-3.585	3.255	3.255	3.255	3.255	3.255	3.255	3.255	3.06	2.16	2.115	3.27	2.13	2.325	2.325	2.13	2.325	2.325	2.13	3.27	2.13	3.06	3.06	2.13	3.06	2.115
70	3.39	-1.365	-3.405	0.615	-0.045	-2.115	-2.145	-2.475	-1.125	-3.255	-3.66	-3.36	-3.36	-3.66	-3.66	-3.66	-3.66	-3.36	-3.66	-3.36	-3.225	-3.24	-3.36	-3.525	3.255	3.255	3.255	3.255	3.255	3.255	3.255	2.895	2.145	2.115	3.255	2.13	2.475	2.475	2.13	2.475	2.475	2.13	3.255	2.13	2.895	2.895	2.13	2.895	2.115
71	3.285	-0.945	-3.3	1.05	0.06	-2.115	-2.145	-2.7	-1.875	-3.255	-3.66	-3.45	-3.45	-3.66	-3.66	-3.66	-3.66	-3.45	-3.66	-3.45	-3.24	-3.24	-3.45	-3.435	3.255	3.255	3.255	3.255	3.255	3.255	3.255	2.67	2.145	2.115	3.255	2.13	2.715	2.715	2.13	2.715	2.715	2.13	3.255	2.13	2.67	2.67	2.13	2.67	2.115
72	3.165	-0.51	-3.18	1.53	0.09	-2.115	-2.145	-2.94	-2.685	-3.24	-3.66	-3.555	-3.555	-3.66	-3.66	-3.66	-3.66	-3.555	-3.66	-3.555	-3.24	-3.24	-3.555	-3.33	3.255	3.255	3.255	3.255	3.255	3.255	3.255	2.415	2.145	2.115	3.255	2.13	2.955	2.955	2.13	2.955	2.955	2.13	3.255	2.13	2.415	2.415	2.13	2.415	2.115
73	3.09	0.285	-3.03	1.935	0.09	-2.16	-2.175	-3.105	-3.33	-3.24	-3.66	-3.63	-3.63	-3.66	-3.66	-3.66	-3.66	-3.63	-3.66	-3.63	-3.24	-3.24	-3.615	-3.27	3.255	3.255	3.255	3.255	3.255	3.255	3.255	2.205	2.055	2.115	3.195	2.115	3.135	3.135	2.13	3.135	3.135	2.13	3.195	2.13	2.205	2.205	2.13	2.205	2.115
74	3.18	-0.555	-2.82	2.025	0.09	-2.4	-2.4	-2.94	-3.18	-3.24	-3.66	-3.645	-3.645	-3.66	-3.66	-3.66	-3.66	-3.645	-3.66	-3.645	-3.33	-3.33	-3.54	-3.36	3.255	3.255	3.255	3.255	3.255	3.255	3.255	2.16	1.62	2.13	2.955	2.115	2.94	2.94	2.13	2.94	2.94	2.13	2.955	2.13	2.16	2.16	2.13	2.16	2.13
75	3.27	-0.945	-2.58	2.085	0.09	-2.655	-2.655	-2.745	-2.97	-3.24	-3.66	-3.66	-3.66	-3.66	-3.66	-3.66	-3.66	-3.66	-3.66	-3.66	-3.435	-3.435	-3.465	-3.435	3.255	3.255	3.255	3.255	3.255	3.255	3.255	2.115	1.14	2.13	2.7	2.115	2.715	2.715	2.13	2.715	2.715	2.13	2.715	2.13	2.115	2.115	2.13	2.115	2.13
76	3.36	-1.245	-2.43	2.115	0.15	-2.865	-2.865	-2.49	-2.67	-3.24	-3.63	-3.645	-3.645	-3.63	-3.63	-3.63	-3.63	-3.645	-3.63	-3.645	-3.51	-3.51	-3.39	-3.51	3.255	3.255	3.255	3.255	3.255	3.255	3.255	2.115	0.72	2.13	2.505	2.145	2.52	2.52	2.13	2.52	2.52	2.13	2.49	2.13	2.115	2.115	2.13	2.115	2.13
77	3.42	-1.38	-2.4	2.1	0.285	-3.03	-3.03	-2.16	-2.25	-3.24	-3.6	-3.615	-3.615	-3.6	-3.6	-3.6	-3.6	-3.615	-3.6	-3.615	-3.57	-3.57	-3.36	-3.525	3.255	3.255	3.255	3.255	3.255	3.255	3.255	2.115	0.42	2.13	2.43	2.22	2.34	2.34	2.13	2.34	2.34	2.13	2.325	2.13	2.115	2.115	2.13	2.115	2.13
78	3.495	-1.53	-2.37	2.085	0.435	-3.195	-3.195	-1.815	-1.83	-3.255	-3.57	-3.57	-3.57	-3.57	-3.57	-3.57	-3.57	-3.57	-3.57	-3.57	-3.63	-3.63	-3.33	-3.555	3.255	3.255	3.255	3.255	3.255	3.255	3.255	2.115	-0.345	2.13	2.34	2.31	2.175	2.175	2.13	2.175	2.175	2.13	2.16	2.13	2.115	2.115	2.13	2.115	2.13
79	3.51	-1.275	-2.58	2.07	0.81	-3.24	-3.255	-1.365	-1.335	-3.27	-3.495	-3.495	-3.495	-3.495	-3.495	-3.495	-3.495	-3.495	-3.495	-3.495	-3.66	-3.66	-3.375	-3.51	3.255	3.255	3.255	3.255	3.255	3.255	3.255	2.13	-0.75	2.115	2.49	2.535	2.115	2.115	2.13	2.1	2.115	2.13	2.115	2.13	2.13	2.13	2.13	2.13	2.13
80	3.48	-0.72	-2.925	2.07	1.35	-3.225	-3.225	-0.825	-0.78	-3.27	-3.375	-3.375	-3.375	-3.375	-3.375	-3.375	-3.375	-3.375	-3.375	-3.375	-3.66	-3.66	-3.495	-3.39	3.255	3.255	3.255	3.255	3.255	3.255	3.255	2.13	-1.35	2.1	2.805	2.835	2.115	2.115	2.13	2.1	2.115	2.13	2.115	2.13	2.13	2.13	2.13	2.13	2.13
81	3.45	0.315	-3.27	2.07	1.875	-3.225	-3.225	-0.3	-0.255	-3.27	-3.285	-3.285	-3.285	-3.285	-3.285	-3.285	-3.285	-3.285	-3.285	-3.285	-3.66	-3.66	-3.585	-3.285	3.255	3.255	3.255	3.255	3.255	3.255	3.255	2.13	-1.905	2.1	3.12	3.135	2.115	2.115	2.13	2.1	2.115	2.13	2.115	2.13	2.13	2.13	2.13	2.13	2.13
82	3.42	0.315	-3.36	2.07	2.04	-3.24	-3.225	-0.15	-0.09	-3.27	-3.255	-3.255	-3.255	-3.255	-3.255	-3.255	-3.255	-3.255	-3.255	-3.255	-3.66	-3.66	-3.63	-3.255	3.255	3.255	3.255	3.255	3.255	3.255	3.255	2.13	-2.04	2.115	3.21	3.195	2.13	2.13	2.13	2.115	2.13	2.13	2.13	2.13	2.13	2.13	2.13	2.13	2.13
83	3.405	0.315	-3.39	2.07	2.085	-3.255	-3.24	-0.105	-0.06	-3.27	-3.24	-3.24	-3.24	-3.24	-3.24	-3.24	-3.24	-3.24	-3.24	-3.24	-3.66	-3.66	-3.645	-3.24	3.255	3.255	3.255	3.255	3.255	3.255	3.255	2.13	-2.025	2.16	3.225	3.18	2.13	2.13	2.13	2.16	2.13	2.13	2.13	2.13	2.13	2.13	2.13	2.13	2.13
84	3.375	-0.39	-3.405	2.085	2.145	-3.285	-3.27	-0.09	-0.045	-3.27	-3.24	-3.24	-3.24	-3.24	-3.24	-3.24	-3.24	-3.24	-3.24	-3.24	-3.66	-3.66	-3.645	-3.225	3.255	3.255	3.255	3.255	3.255	3.255	3.255	2.13	-1.95	2.235	3.255	3.135	2.13	2.13	2.13	2.235	2.13	2.13	2.115	2.13	2.13	2.13	2.13	2.13	2.13
85	3.285	-1.17	-3.36	2.1	2.145	-3.39	-3.39	-0.09	-0.045	-3.27	-3.24	-3.24	-3.24	-3.24	-3.24	-3.24	-3.24	-3.24	-3.24	-3.24	-3.66	-3.66	-3.66	-3.225	3.255	3.255	3.255	3.255	3.255	3.255	3.255	2.13	-1.455	2.505	3.27	2.865	2.13	2.13	2.13	2.52	2.13	2.13	2.1	2.13	2.13	2.13	2.13	2.13	2.13
86	3.18	-2.04	-3.3	2.13	2.13	-3.51	-3.51	-0.09	-0.045	-3.27	-3.24	-3.24	-3.24	-3.24	-3.24	-3.24	-3.24	-3.24	-3.24	-3.24	-3.66	-3.66	-3.66	-3.21	3.255	3.255	3.255	3.255	3.255	3.255	3.255	2.13	1.275	2.805	3.285	2.565	2.13	2.13	2.13	2.835	2.13	2.13	2.085	2.13	2.13	2.13	2.13	2.13	2.13
87	3.105	-2.745	-3.285	2.07	2.115	-3.585	-3.6	-0.09	-0.045	-3.27	-3.24	-3.24	-3.24	-3.24	-3.24	-3.24	-3.24	-3.24	-3.24	-3.24	-3.66	-3.66	-3.66	-3.21	3.255	3.255	3.255	3.255	3.255	3.255	3.255	2.13	1.74	3.045	3.24	2.325	2.13	2.13	2.13	3.045	2.13	2.13	2.115	2.13	2.13	2.13	2.13	2.13	2.13
88	3.075	-3.045	-3.345	1.74	2.1	-3.555	-3.57	-0.09	-0.045	-3.27	-3.24	-3.24	-3.24	-3.24	-3.24	-3.24	-3.24	-3.24	-3.24	-3.24	-3.675	-3.675	-3.675	-3.285	3.255	3.255	3.255	3.255	3.255	3.255	3.255	2.13	1.92	3.15	3.075	2.22	2.13	2.13	2.13	2.97	2.13	2.13	2.295	2.13	2.13	2.13	2.13	2.13	2.13
89	3.045	-3.315	-3.42	1.41	2.085	-3.525	-3.54	-0.09	-0.045	-3.27	-3.255	-3.255	-3.255	-3.255	-3.255	-3.255	-3.255	-3.255	-3.255	-3.255	-3.69	-3.69	-3.69	-3.36	3.255	3.255	3.255	3.255	3.255	3.255	3.255	2.13	2.085	3.225	2.895	2.145	2.13	2.13	2.13	2.88	2.13	2.13	2.475	2.13	2.13	2.13	2.13	2.13	2.13
90	3.03	-3.465	-3.51	1.05	2.07	-3.435	-3.435	-0.12	-0.06	-3.255	-3.24	-3.24	-3.24	-3.24	-3.24	-3.24	-3.24	-3.24	-3.24	-3.24	-3.72	-3.72	-3.72	-3.45	3.24	3.255	3.24	3.24	3.24	3.24	3.24	2.1	2.16	3.255	2.685	2.1	2.13	2.13	2.13	2.715	2.13	2.13	2.685	2.13	2.13	2.13	2.13	2.13	2.13
91	3.045	-3.45	-3.615	0.66	2.055	-3.27	-3.27	-0.18	-0.09	-3.21	-3.195	-3.195	-3.195	-3.195	-3.195	-3.195	-3.195	-3.195	-3.195	-3.195	-3.75	-3.75	-3.75	-3.54	3.21	3.255	3.21	3.21	3.21	3.21	3.21	2.055	2.145	3.225	2.46	2.115	2.13	2.13	2.13	2.475	2.13	2.13	2.88	2.13	2.13	2.13	2.13	2.13	2.13
92	3.06	-3.45	-3.72	0.27	2.055	-3.09	-3.075	-0.255	-0.18	-3.18	-3.165	-3.165	-3.165	-3.165	-3.165	-3.165	-3.165	-3.165	-3.165	-3.165	-3.765	-3.765	-3.765	-3.615	3.18	3.255	3.18	3.18	3.18	3.18	3.18	2.01	2.13	3.195	2.205	2.115	2.13	2.13	2.13	2.205	2.13	2.13	3.075	2.13	2.13	2.13	2.13	2.13	2.13
93	3.135	-3.45	-3.735	0.51	2.07	-2.49	-2.49	-0.93	-0.765	-2.985	-2.97	-2.97	-2.97	-2.97	-2.97	-2.97	-2.97	-2.97	-2.97	-2.97	-3.735	-3.78	-3.78	-3.675	2.985	3.255	2.985	2.985	2.985	2.985	2.985	1.62	2.13	2.985	2.13	2.13	2.13	2.13	2.13	2.13	2.13	2.13	2.955	2.13	2.13	2.13	2.13	2.13	2.13
94	3.24	-3.45	-3.705	1.065	2.1	-1.68	-1.695	-1.89	-1.62	-2.685	-2.67	-2.67	-2.67	-2.67	-2.67	-2.67	-2.67	-2.67	-2.67	-2.67	-3.705	-3.78	-3.795	-3.72	2.685	3.255	2.685	2.685	2.685	2.685	2.685	-1.68	2.13	2.685	2.13	2.13	2.13	2.13	2.13	2.13	2.13	2.13	2.67	2.13	2.13	2.13	2.13	2.13	2.13
95	3.33	-3.45	-3.69	1.575	2.115	2.49	2.475	-2.805	-2.445	-2.4	-2.4	-2.4	-2.4	-2.4	-2.4	-2.4	-2.4	-2.4	-2.4	-2.4	-3.69	-3.78	-3.795	-3.765	2.4	3.24	2.4	2.4	2.4	2.4	2.4	-2.475	2.13	2.4	2.13	2.13	2.13	2.13	2.13	2.13	2.13	2.13	2.4	2.13	2.13	2.13	2.13	2.13	2.13
96	3.225	-3.45	-3.69	1.59	1.89	2.52	2.52	-3.21	-2.805	-2.265	-2.28	-2.28	-2.28	-2.28	-2.28	-2.28	-2.28	-2.28	-2.28	-2.28	-3.69	-3.78	-3.795	-3.795	2.265	3.135	2.265	2.265	2.265	2.265	2.265	-2.715	2.13	2.265	2.13	2.13	2.13	2.13	2.13	2.13	2.13	2.13	2.265	2.13	2.13	2.13	2.13	2.13	2.13
97	3.075	-3.45	-3.705	1.5	1.635	2.37	2.37	-3.48	-3.075	-2.175	-2.19	-2.19	-2.19	-2.19	-2.19	-2.19	-2.19	-2.19	-2.19	-2.19	-3.69	-3.78	-3.78	-3.795	2.175	2.985	2.175	2.175	2.175	2.175	2.175	-2.835	2.13	2.175	2.13	2.13	2.13	2.13	2.13	2.13	2.13	2.13	2.175	2.13	2.13	2.13	2.13	2.13	2.13
98	2.895	-3.45	-3.705	1.335	1.32	2.115	2.115	-3.72	-3.3	-2.1	-2.115	-2.115	-2.115	-2.115	-2.115	-2.115	-2.115	-2.115	-2.115	-2.115	-3.69	-3.78	-3.765	-3.795	2.1	2.82	2.1	2.1	2.1	2.1	2.1	-2.88	2.13	2.1	2.115	2.115	2.13	2.13	2.13	2.115	2.13	2.13	2.1	2.13	2.13	2.13	2.13	2.13	2.13
99	2.55	-3.45	-3.75	0.855	0.855	-1.95	-1.95	-3.75	-3.3	-2.13	-2.145	-2.145	-2.145	-2.145	-2.145	-2.145	-2.145	-2.145	-2.145	-2.145	-3.72	-3.78	-3.72	-3.795	2.1	2.58	2.1	2.1	2.1	2.1	2.1	-2.625	2.145	2.1	2.1	2.1	2.13	2.13	2.13	2.1	2.13	2.13	2.1	2.145	2.145	2.145	2.145	2.145	2.145
100	2.175	-3.45	-3.78	0.345	0.375	-2.64	-2.64	-3.765	-3.27	-2.16	-2.175	-2.175	-2.175	-2.175	-2.175	-2.175	-2.175	-2.175	-2.175	-2.175	-3.75	-3.78	-3.675	-3.78	2.115	2.31	2.115	2.1	2.1	2.115	2.115	-2.34	2.175	2.1	2.085	2.085	2.13	2.13	2.13	2.085	2.13	2.13	2.115	2.175	2.175	2.175	2.175	2.175	2.175
101	1.995	-3.45	-3.81	-0.105	-0.06	-3.135	-3.135	-3.66	-3.21	-2.115	-2.13	-2.13	-2.13	-2.13	-2.13	-2.13	-2.13	-2.13	-2.13	-2.13	-3.78	-3.78	-3.66	-3.78	2.13	2.145	2.13	2.13	2.13	2.13	2.13	-2.16	2.115	2.13	2.115	2.115	2.13	2.13	2.13	2.115	2.13	2.13	2.13	2.115	2.115	2.115	2.115	2.115	2.115
102	2.1	-3.45	-3.81	-0.105	-0.21	-3.24	-3.24	-3.33	-3.12	-1.92	-1.95	-1.95	-1.95	-1.95	-1.95	-1.95	-1.95	-1.95	-1.95	-1.95	-3.78	-3.78	-3.66	-3.78	2.13	2.13	2.13	2.22	2.22	2.13	2.13	-2.145	1.935	2.22	2.22	2.22	2.13	2.13	2.13	2.22	2.13	2.13	2.13	1.935	1.935	1.935	1.935	1.935	1.935
103	2.22	-3.45	-3.81	-0.12	-0.375	-3.345	-3.345	-3	-3.03	-1.725	-1.755	-1.755	-1.755	-1.755	-1.755	-1.755	-1.755	-1.755	-1.755	-1.755	-3.78	-3.78	-3.675	-3.78	2.13	2.115	2.13	2.325	2.325	2.13	2.13	-2.13	1.74	2.325	2.325	2.325	2.13	2.13	2.13	2.325	2.13	2.13	2.13	1.74	1.74	1.74	1.74	1.74	1.74
104	2.475	-3.45	-3.81	-0.12	-0.72	-3.465	-3.45	-2.37	-2.835	-1.35	-1.38	-1.38	-1.38	-1.38	-1.38	-1.38	-1.38	-1.38	-1.38	-1.38	-3.795	-3.78	-3.69	-3.78	2.13	2.115	2.115	2.52	2.52	2.115	2.115	-2.13	1.38	2.52	2.52	2.52	2.13	2.13	2.115	2.52	2.115	2.115	2.13	1.38	1.38	1.365	1.365	1.365	1.38
105	2.835	-3.45	-3.81	-0.105	-1.215	-3.57	-3.57	-1.515	-2.58	-0.84	-0.855	-0.855	-0.855	-0.855	-0.855	-0.855	-0.855	-0.855	-0.855	-0.855	-3.795	-3.78	-3.72	-3.78	2.13	2.115	2.115	2.79	2.79	2.115	2.115	-2.13	0.855	2.805	2.79	2.79	2.13	2.13	2.115	2.79	2.115	2.115	2.13	0.855	0.855	0.84	0.84	0.84	0.855
106	3.18	-3.45	-3.81	-0.105	-1.695	-3.675	-3.69	-0.675	-2.34	-0.33	-0.345	-0.345	-0.345	-0.345	-0.345	-0.345	-0.345	-0.345	-0.345	-0.345	-3.81	-3.78	-3.75	-3.765	2.115	2.115	2.115	3.06	3.06	2.115	2.115	-2.145	0.345	3.06	3.06	3.06	2.13	2.13	2.115	3.06	2.115	2.115	2.13	0.345	0.345	0.315	0.315	0.315	0.345
107	3.33	-3.435	-3.78	-0.42	-2.07	-3.705	-3.72	-0.675	-2.25	-0.15	-0.165	-0.165	-0.165	-0.165	-0.165	-0.165	-0.165	-0.165	-0.165	-0.165	-3.78	-3.78	-3.735	-3.75	2.115	2.115	2.28	3.165	3.165	2.28	2.28	-1.815	0.165	3	3.165	3.18	2.13	2.13	2.295	3.165	2.295	2.295	2.13	0.165	0.165	0.465	0.465	0.465	0.165
108	3.435	-3.42	-3.75	-0.825	-2.4	-3.72	-3.72	-0.93	-2.205	-0.075	-0.075	-0.075	-0.075	-0.075	-0.075	-0.075	-0.075	-0.075	-0.075	-0.075	-3.75	-3.78	-3.72	-3.72	2.1	2.1	2.52	3.21	3.21	2.52	2.52	-1.41	0.075	2.805	3.225	3.255	2.145	2.145	2.565	3.225	2.535	2.535	2.145	0.075	0.075	0.84	0.84	0.84	0.075
109	3.51	-3.39	-3.72	-1.245	-2.73	-3.705	-3.72	-1.2	-2.16	-0.045	-0.045	-0.045	-0.045	-0.045	-0.045	-0.045	-0.045	-0.045	-0.045	-0.045	-3.72	-3.78	-3.69	-3.69	2.1	2.1	2.76	3.24	3.24	2.76	2.76	1.215	-0.045	2.625	3.27	3.3	2.145	2.145	2.79	3.27	2.775	2.775	2.145	-0.045	-0.045	1.185	1.185	1.185	-0.045
110	3.54	-3.3	-3.69	-1.65	-2.85	-3.66	-3.675	-1.44	-2.025	0.105	0.105	-0.045	0.105	0.105	0.105	-0.045	0.105	0.105	0.105	0.105	-3.705	-3.78	-3.675	-3.675	2.175	2.175	2.97	3.255	3.255	2.955	2.955	1.44	-0.045	2.43	3.21	3.09	2.01	2.01	2.805	3.21	2.895	2.895	2.01	-0.045	-0.105	1.425	1.425	1.425	-0.105
111	3.555	-3.195	-3.645	-2.055	-2.955	-3.615	-3.63	-1.68	-1.905	0.21	0.21	-0.045	0.21	0.21	0.21	-0.045	0.21	0.21	0.21	0.21	-3.675	-3.78	-3.66	-3.66	2.28	2.28	3.165	3.255	3.255	3.12	3.12	1.65	-0.045	2.235	3.135	2.88	1.89	1.89	2.775	3.135	3	3	1.89	-0.045	-0.21	1.65	1.635	1.65	-0.21
112	3.57	-3.03	-3.615	-2.445	-2.97	-3.555	-3.555	-1.74	-1.695	0.435	0.435	-0.045	0.435	0.435	0.435	-0.045	0.435	0.435	0.435	0.435	-3.66	-3.78	-3.66	-3.66	2.445	2.445	3.36	3.255	3.255	3.27	3.27	1.695	-0.045	2.1	3	2.535	1.665	1.665	2.565	3	3.03	3.03	1.665	-0.045	-0.435	1.71	1.695	1.71	-0.435
113	3.57	-2.7	-3.6	-2.73	-2.715	-3.45	-3.465	1.545	1.8	0.99	1.005	-0.045	1.005	1.005	1.005	-0.045	1.005	1.005	1.005	1.005	-3.66	-3.78	-3.66	-3.66	2.865	2.865	3.45	3.255	3.255	3.255	3.255	1.125	-0.045	2.1	2.715	1.71	1.125	1.125	1.725	2.715	2.73	2.73	1.125	-0.045	-1.005	1.14	1.125	1.14	-1.02
114	3.57	-2.37	-3.57	-3.015	-2.445	-3.36	-3.375	2.37	2.76	1.56	1.56	-0.045	1.575	1.56	1.56	-0.045	1.56	1.56	1.56	1.56	-3.66	-3.78	-3.66	-3.66	3.285	3.285	3.555	3.27	3.27	3.255	3.255	0.57	-0.045	2.115	2.415	0.885	0.585	0.585	0.885	2.415	2.43	2.43	0.585	-0.045	-1.575	-1.59	0.57	-1.59	-1.59
115	3.57	-2.13	-3.555	-3.165	-2.28	-3.3	-3.3	2.895	3.36	1.89	1.905	-0.045	1.92	1.905	1.905	-0.045	1.905	1.905	1.905	1.905	-3.66	-3.78	-3.66	-3.66	3.525	3.525	3.63	3.255	3.255	3.255	3.255	0.225	-0.045	2.13	2.235	0.36	0.24	0.24	0.36	2.235	2.235	2.235	0.24	-0.045	-1.92	-1.92	0.225	-1.92	-1.95
116	3.57	-2.01	-3.555	-3.18	-2.22	-3.24	-3.24	3.045	3.525	1.995	2.01	-0.045	2.025	2.01	2.01	-0.045	2.01	2.01	2.01	2.01	-3.66	-3.78	-3.66	-3.66	3.555	3.555	3.63	3.24	3.24	3.255	3.255	0.135	-0.06	2.13	2.175	0.21	0.135	0.135	0.21	2.16	2.16	2.16	0.135	0.06	-2.025	-2.025	0.135	-2.025	-2.04
117	3.555	-1.89	-3.54	-3.18	-2.16	-3.195	-3.195	3.18	3.675	2.085	2.1	-0.045	2.115	2.1	2.1	-0.045	2.1	2.1	2.1	2.1	-3.66	-3.78	-3.66	-3.66	3.57	3.57	3.63	3.225	3.225	3.255	3.255	0.06	-0.075	2.13	2.1	0.075	0.06	0.06	0.075	2.085	2.085	2.085	0.06	0.06	-2.115	-2.115	0.06	-2.115	-2.13
118	3.525	-1.575	-3.48	-2.685	-2.145	-2.985	-2.97	2.655	3.075	1.725	1.755	-0.045	1.755	1.755	1.755	-0.045	1.755	1.755	1.755	1.755	-3.66	-3.78	-3.69	-3.69	2.955	2.955	3.36	3	3.045	3.24	3.24	0.405	-0.435	2.13	2.085	0.375	0.405	0.405	0.405	2.1	2.1	2.1	0.405	0.435	-1.785	-1.785	0.405	-1.785	-1.8
119	3.495	1.68	-3.39	-1.92	-2.145	-2.685	-2.67	1.8	2.085	1.11	1.155	-0.045	1.17	1.155	1.155	-0.045	1.155	1.155	1.155	1.155	-3.69	-3.795	-3.735	-3.735	1.995	1.995	2.955	2.685	2.775	3.24	3.24	1.005	-0.975	2.16	2.07	0.9	1.005	1.005	1.005	2.145	2.145	2.145	1.005	1.02	-1.26	-1.26	1.005	-1.26	-1.26
120	3.45	2.43	-3.285	2.25	-2.13	-2.385	-2.385	-1.56	-1.59	0.495	0.57	-0.045	0.585	0.57	0.57	-0.045	0.57	0.57	0.57	0.57	-3.72	-3.81	-3.765	-3.765	1.035	1.035	2.55	2.385	2.52	3.24	3.24	1.605	-1.53	2.19	2.07	1.455	1.605	1.605	1.605	2.175	2.175	2.175	1.59	1.59	1.59	1.59	1.59	1.59	1.59
121	3.45	2.85	-2.865	2.685	-1.89	-2.445	-2.43	-1.92	-1.83	0.495	0.345	-0.045	0.345	0.345	0.345	-0.045	0.345	0.345	0.345	0.345	-3.75	-3.795	-3.795	-3.795	0.63	0.63	2.37	2.43	2.13	3.27	3.27	1.59	-1.785	1.935	2.25	1.905	1.59	1.59	1.59	1.935	1.935	1.935	1.59	1.59	1.59	1.59	1.59	1.59	1.59
122	3.45	3.21	-2.385	3.06	-1.62	-2.535	-2.52	-2.265	-1.995	0.585	0.165	-0.045	0.165	0.165	0.165	-0.045	0.165	0.165	0.165	0.165	-3.75	-3.78	-3.795	-3.795	0.285	0.285	2.22	2.535	1.71	3.33	3.33	1.515	-1.995	1.635	2.46	2.34	1.515	1.515	1.515	1.635	1.635	1.635	1.515	1.515	1.515	1.515	1.515	1.515	1.515
123	3.45	3.54	-1.875	3.42	1.485	-2.67	-2.655	-2.595	-2.175	0.72	-0.045	-0.045	-0.045	-0.045	-0.045	-0.045	-0.045	-0.045	-0.045	-0.045	-3.72	-3.75	-3.765	-3.765	-0.045	-0.045	2.07	2.67	1.29	3.405	3.405	1.38	-2.19	1.32	2.7	2.76	1.38	1.38	1.38	1.32	1.32	1.32	1.38	1.38	1.38	1.38	1.38	1.38	1.38
124	3.48	3.615	-1.215	3.465	2.235	-3.015	-3	-2.835	-2.175	1.23	0.06	-0.045	-0.045	-0.045	0.06	-0.045	-0.045	-0.045	0.06	-0.045	-3.675	-3.69	-3.675	-3.675	-0.06	-0.06	2.055	3	0.825	3.48	3.48	-1.335	-2.16	0.855	3.015	3.06	0.915	0.915	0.915	0.855	0.87	0.87	0.915	0.915	0.9	0.9	0.9	0.9	0.9
125	3.51	3.69	-0.555	3.525	2.985	-3.36	-3.36	-3.06	-2.175	1.74	0.075	-0.045	-0.045	-0.045	0.075	-0.045	-0.045	-0.045	0.075	-0.045	-3.63	-3.645	-3.585	-3.585	-0.075	-0.075	2.055	3.33	0.375	3.555	3.555	-1.8	-2.145	0.39	3.33	3.36	0.45	0.45	0.45	0.39	0.435	0.435	0.45	0.45	0.39	0.39	0.39	0.39	0.39
126	3.54	3.765	0.54	3.555	3.405	-3.57	-3.57	-3.255	-2.25	2.1	0.24	-0.045	-0.045	-0.045	0.24	-0.045	-0.045	-0.045	0.24	-0.045	-3.48	-3.48	-3.255	-3.255	-0.24	-0.24	1.875	3.45	-0.24	3.585	3.585	-2.22	-2.145	-0.24	3.45	3.45	0.285	0.285	0.285	0.06	0.285	0.285	0.285	0.285	0.06	0.06	0.06	0.06	0.06
127	3.555	3.78	0.99	3.57	3.09	-3.48	-3.495	-3.375	-2.52	2.115	0.75	-0.045	-0.045	-0.045	0.75	-0.045	-0.045	-0.045	0.75	-0.045	-3.105	-3.12	-2.37	-2.37	-0.75	-0.75	1.38	3.105	-0.75	3.495	3.495	-2.505	-2.145	-0.75	3.105	3.105	0.765	0.765	0.765	0.06	0.765	0.765	0.765	0.765	0.06	0.06	0.06	0.06	0.06
128	3.555	3.795	1.44	3.585	2.775	-3.405	-3.405	-3.48	-2.775	2.13	1.26	-0.045	-0.045	-0.045	1.26	-0.045	-0.045	-0.045	1.26	-0.045	-2.73	-2.745	-1.5	-1.5	-1.26	-1.26	-1.95	2.775	-1.245	3.405	3.405	-2.805	-2.145	-1.26	2.76	2.76	1.245	1.245	1.245	-0.045	1.245	1.245	1.245	1.245	-0.045	-0.045	-0.045	-0.045	-0.045
129	3.555	3.81	1.785	3.6	2.535	-3.345	-3.345	-3.555	-2.985	2.145	1.65	-0.045	-0.045	-0.045	1.65	-0.045	-0.045	-0.045	1.65	-0.045	-2.46	-2.475	-0.885	-0.885	-1.65	-1.65	-2.535	2.505	-1.635	3.33	3.33	-3.03	-2.16	-1.65	2.49	2.49	1.62	1.62	1.62	-0.045	1.62	1.62	1.62	1.62	-0.045	-0.045	-0.045	-0.045	-0.045
130	3.57	3.81	2.04	3.615	2.34	-3.315	-3.285	-3.615	-3.135	2.16	1.935	-0.045	-0.045	-0.045	1.935	-0.045	-0.045	-0.045	1.935	-0.045	-2.265	-2.295	-0.48	-0.48	-1.92	-1.935	-2.94	2.325	-1.89	3.3	3.3	-3.18	-2.16	-1.92	2.295	2.295	1.875	1.875	1.875	-0.045	1.875	1.875	1.875	1.875	-0.045	-0.045	-0.045	-0.045	-0.045
131	3.57	3.81	2.295	3.63	2.13	-3.255	-3.24	-3.66	-3.285	2.16	2.205	-0.045	-0.045	-0.045	2.205	-0.045	-0.045	-0.045	2.205	-0.045	-2.085	-2.115	-0.09	-0.09	-2.19	-2.22	-3.33	2.145	-2.16	3.255	3.255	-3.345	-2.175	-2.19	2.1	2.1	2.145	2.145	2.145	-0.045	2.145	2.145	2.145	2.145	-0.045	-0.045	-0.045	-0.045	-0.045
132	3.57	3.825	1.95	3.375	2.28	-3.045	-3.03	-3.585	-3.09	1.785	1.86	-0.045	-0.045	-0.045	1.875	-0.045	-0.045	-0.045	1.875	-0.045	-2.28	-2.1	-0.36	-0.36	-1.89	-1.845	-2.865	1.74	-2.22	3.075	3.075	-2.79	-1.815	-1.875	2.07	2.07	2.205	2.175	2.19	0.33	2.19	2.19	2.205	2.205	0.36	0.36	0.36	0.36	0.36
133	3.57	3.825	1.44	3	2.52	-2.79	-2.79	-3.495	-2.82	1.29	1.335	-0.045	-0.045	-0.045	1.38	-0.045	-0.045	-0.045	1.38	-0.045	-2.595	-2.16	-0.84	-0.84	-1.44	-1.305	-2.16	1.275	-2.205	2.88	2.88	-2.025	-1.35	-1.395	2.1	2.1	2.205	2.13	2.16	0.795	2.16	2.16	2.205	2.205	0.84	0.84	0.84	0.84	0.84
134	3.57	3.81	0.945	2.67	2.76	-2.535	-2.535	-3.39	-2.535	0.81	0.825	-0.045	-0.045	-0.045	0.87	-0.045	-0.045	-0.045	0.87	-0.045	-2.88	-2.19	-1.29	-1.29	1.305	-0.75	2.01	-1.365	-2.19	2.655	2.655	-1.275	-0.87	1.305	2.115	2.115	2.19	2.085	2.13	1.245	2.13	2.13	2.19	2.19	1.29	1.29	1.29	1.29	1.29
135	3.57	3.585	0.855	2.535	2.955	-2.46	-2.475	-3.36	-2.445	0.615	0.63	-0.045	-0.045	-0.045	0.555	-0.045	-0.045	-0.045	0.555	-0.045	-2.82	-2.055	-1.485	-1.485	1.5	-0.675	2.295	-1.515	-2.04	2.325	2.325	-0.9	-0.555	1.5	2.13	2.13	2.04	2.145	2.13	1.575	2.13	2.13	2.04	2.04	1.485	1.485	1.485	1.485	1.485
136	3.57	3.345	0.78	2.4	3.165	-2.385	-2.4	-3.33	-2.355	0.45	0.45	-0.045	-0.045	-0.045	0.24	-0.045	-0.045	-0.045	0.24	-0.045	-2.76	-1.89	-1.665	-1.665	1.665	-0.6	2.55	-1.68	-1.875	1.995	1.995	-0.54	-0.24	1.665	2.13	2.13	1.89	2.235	2.13	1.905	2.13	2.13	1.89	1.89	1.665	1.665	1.665	1.665	1.665
137	3.57	2.985	0.9	2.4	3.345	-2.415	-2.445	-3.33	-2.34	0.42	0.42	-0.045	-0.045	-0.045	-0.045	-0.045	-0.045	-0.045	-0.045	-0.045	-2.52	-1.65	-1.68	-1.68	1.68	-0.765	2.565	-1.68	-1.65	1.62	1.62	-0.39	-0.045	1.68	2.13	2.13	1.65	2.355	2.13	2.16	2.13	2.13	1.65	1.65	1.68	1.68	1.68	1.68	1.68
138	3.57	2.145	1.74	2.835	3.51	-2.805	-2.82	-3.48	-2.655	0.945	0.945	-0.045	-0.045	-0.045	-0.045	-0.045	-0.045	-0.045	-0.045	-0.045	-1.71	-1.11	-1.14	-1.14	1.11	-1.77	1.77	-1.17	1.56	1.065	1.095	-0.915	-0.045	1.11	2.13	2.13	1.08	2.655	2.13	2.145	2.13	2.13	1.08	1.11	1.14	1.14	1.14	1.14	1.14
139	3.585	-2.22	2.58	3.27	3.675	-3.195	-3.225	-3.615	-2.97	1.485	1.485	-0.045	-0.045	-0.045	-0.045	-0.045	-0.045	-0.045	-0.045	-0.045	-0.885	-0.57	-0.585	-0.585	0.555	-2.775	-2.34	1.515	2.385	0.525	0.555	-1.455	-0.045	-1.575	2.13	2.13	0.525	2.955	2.13	2.145	2.13	2.13	0.525	0.57	0.585	0.585	0.585	0.585	0.585
140	3.3	-2.595	2.865	3.255	3.495	-3.465	-3.48	-3.705	-2.925	1.965	1.935	0.15	0.15	0.225	0.225	0.225	0.15	0.15	0.225	0.255	-0.345	-0.24	-0.24	-0.24	0.345	-3.15	-2.865	1.86	2.82	0.33	0.225	-1.95	0.15	-1.77	2.13	2.13	0.33	3.06	2.13	2.13	2.13	2.13	0.33	0.225	0.24	0.24	0.24	0.24	0.24
141	2.67	-2.565	2.43	2.685	2.85	-3.585	-3.585	-3.75	-2.43	2.355	2.265	0.51	0.51	0.795	0.795	0.795	0.51	0.51	0.795	0.885	0.525	0.51	0.51	0.51	0.615	-2.685	-3.045	1.98	2.805	0.6	0.105	-2.385	0.51	-1.53	2.13	2.13	0.6	2.925	2.13	2.13	2.13	2.13	0.6	0.12	0.135	-0.525	0.135	0.135	0.135
142	2.04	-2.535	2.01	2.115	2.205	-3.69	-3.69	-3.78	-1.95	2.745	2.595	0.9	0.9	1.365	1.365	1.365	0.9	0.9	1.365	1.53	0.885	0.9	0.9	0.9	0.885	-2.22	-3.225	2.1	2.775	0.885	-0.045	-2.805	0.9	-1.275	2.13	2.13	0.885	2.775	2.13	2.13	2.13	2.13	0.885	-0.045	-0.045	-0.885	-0.045	-0.045	-0.045
143	1.395	-2.37	-2.415	1.455	-2.025	-3.735	-3.735	-3.81	2.295	3.09	2.85	1.305	1.305	1.98	1.98	1.98	1.305	1.305	1.98	2.235	1.29	1.305	1.305	1.29	1.275	-1.575	-3.27	2.145	2.595	1.26	-0.045	-3.165	1.29	1.26	2.13	2.13	1.26	2.58	2.13	2.13	2.13	2.13	1.26	-0.045	-0.045	-1.305	-0.045	-0.045	-0.045
144	0.735	-2.13	-3	0.765	-2.55	-3.765	-3.765	-3.81	3	3.39	3.075	1.71	1.71	2.64	2.64	2.64	1.71	1.71	2.64	2.97	1.71	1.71	1.71	1.71	1.755	1.725	-3.225	2.13	2.34	1.695	-0.045	-3.465	1.71	1.695	2.13	2.13	1.695	2.325	2.13	2.13	2.13	2.13	1.695	-0.045	-0.045	-1.755	-0.045	-0.045	-0.045
145	0.105	-1.905	-3.57	0.105	-3.06	-3.78	-3.78	-3.81	3.69	3.675	3.285	2.115	2.115	3.27	3.27	3.27	2.115	2.115	3.27	3.675	2.115	2.115	2.115	2.115	2.19	2.115	-3.225	2.13	2.1	2.115	-0.045	-3.765	2.115	2.115	2.13	2.13	2.115	2.1	2.13	2.13	2.13	2.13	2.115	-0.045	-0.045	-2.175	-0.045	-0.045	-0.045
146	0.165	-1.995	-3.675	-0.255	-3.18	-3.75	-3.75	-3.825	3.645	3.57	3.21	2.175	2.175	3.255	3.255	3.255	2.175	2.175	3.255	3.615	2.175	2.175	2.175	2.175	2.025	2.175	-3.27	2.13	2.1	2.175	0.18	-3.78	2.175	2.175	2.13	2.13	2.175	2.1	2.13	2.13	2.13	2.13	2.175	0.18	0.18	-2.04	0.18	0.18	0.18
147	0.33	-2.13	-3.69	-0.465	-3.225	-3.72	-3.705	-3.825	3.48	3.42	3.09	2.16	2.16	3.105	3.105	3.105	2.16	2.16	3.105	3.435	2.16	2.16	2.16	2.16	1.755	2.16	-3.345	2.145	2.13	2.16	0.39	-3.735	2.16	2.16	2.145	2.145	2.16	2.13	2.145	2.145	2.145	2.145	2.16	0.39	0.39	-1.8	0.39	0.39	0.39
148	0.555	-2.28	-3.675	-0.72	-3.285	-3.645	-3.645	-3.795	3.255	3.21	2.94	2.145	2.145	2.94	2.94	2.94	2.145	2.145	2.94	3.195	2.145	2.145	2.145	2.145	1.44	2.145	-3.405	2.13	2.13	2.145	0.645	-3.675	2.145	2.145	2.13	2.13	2.145	2.13	2.13	2.13	2.13	2.13	2.145	0.645	0.645	-1.515	0.645	0.645	0.645
149	1.02	-2.46	-3.585	-1.185	-3.315	-3.435	-3.42	-3.675	2.835	2.79	2.61	2.1	2.1	2.61	2.61	2.61	2.1	2.1	2.61	2.775	2.1	2.1	2.1	2.1	0.975	2.1	-3.42	2.1	2.1	2.1	1.125	-3.45	2.1	2.1	2.1	2.1	2.1	2.1	2.1	2.1	2.1	2.1	2.1	1.125	1.125	1.14	1.125	1.125	1.125
150	1.485	-2.64	-3.495	-1.68	-3.345	-3.21	-3.195	-3.54	2.37	2.34	2.265	2.04	2.04	2.265	2.265	2.265	2.04	2.04	2.265	2.325	2.04	2.04	2.04	2.04	0.51	2.04	-3.42	2.04	2.04	2.04	1.635	-3.225	2.04	2.04	2.04	2.04	2.04	2.04	2.04	2.04	2.04	2.04	2.04	1.62	1.62	1.62	1.635	1.635	1.635
151	1.65	-2.55	-3.165	-1.845	-3.105	-2.835	-2.835	-3.18	1.905	1.86	1.86	1.86	1.86	1.86	1.86	1.86	1.86	1.86	1.86	1.86	1.86	1.86	1.86	1.86	0.42	1.86	-3.18	1.86	1.86	1.86	1.815	-2.82	1.86	1.86	1.86	1.86	1.86	1.86	1.86	1.86	1.86	1.86	1.86	1.815	1.815	1.815	1.815	1.815	1.815
152	1.215	-1.905	-2.31	-1.365	-2.265	-2.145	-2.16	-2.31	1.38	1.32	1.35	1.35	1.35	1.35	1.35	1.35	1.35	1.35	1.35	1.35	1.35	1.35	1.35	1.35	1.185	1.35	-2.4	1.35	1.35	1.35	1.335	-2.04	1.35	1.35	1.35	1.35	1.35	1.35	1.35	1.35	1.35	1.35	1.35	1.35	1.35	1.335	1.335	1.335	1.335
153	0.765	1.305	-1.44	-0.9	-1.425	2.295	2.295	-1.455	0.84	0.765	0.825	-1.335	0.855	0.825	0.825	-1.335	-1.335	-1.335	0.825	-1.335	0.855	0.855	0.855	0.855	1.935	0.855	1.98	0.855	0.855	0.855	0.87	-1.275	0.855	0.855	0.855	0.855	0.855	0.855	0.855	0.855	0.855	0.855	0.855	-1.29	-1.29	0.87	0.87	0.87	0.87
154	0.45	1.485	-0.84	-0.54	-0.84	2.91	2.925	-0.84	0.465	0.525	0.465	-1.59	0.495	0.465	0.465	-1.59	-1.59	-1.59	0.465	-1.59	0.495	0.495	0.495	0.495	2.415	0.495	2.46	0.495	0.495	0.495	0.525	-0.735	0.495	0.495	0.495	0.495	0.495	0.495	0.495	0.495	0.495	0.495	0.495	-1.65	-1.65	0.525	0.525	0.525	0.525
155	0.24	1.455	-0.465	-0.285	-0.45	3.27	3.315	-0.465	0.255	0.54	0.255	-1.575	0.27	0.255	0.255	-1.575	-1.575	-1.575	0.255	-1.575	0.27	0.27	0.27	0.27	2.685	0.27	2.7	0.27	0.27	0.27	0.27	-0.405	0.27	0.27	0.27	0.27	0.27	0.27	0.27	0.27	0.27	0.27	0.27	-1.875	-1.875	-0.315	-0.315	-0.315	0.27
156	0.075	1.41	0.12	-0.075	-0.09	3.63	3.72	0.585	0.06	0.54	0.06	-1.56	0.06	0.06	0.06	-1.56	-1.56	-1.56	0.06	-1.56	0.06	0.06	0.06	0.06	2.925	0.06	2.925	0.06	0.06	0.06	0.06	-0.09	0.06	0.06	0.06	0.06	0.06	0.06	0.06	0.06	0.06	0.06	0.06	-2.1	-2.1	-0.54	-0.54	-0.54	0.06
157	-0.045	1.02	0.09	-0.045	-0.045	3.72	3.825	1.02	-0.045	0.975	-0.045	-1.14	-0.045	-0.045	-0.045	-1.14	-1.14	-1.14	-0.045	-1.14	-0.045	-0.045	-0.045	-0.045	2.775	-0.045	2.76	-0.045	-0.045	-0.045	-0.045	-0.045	-0.045	-0.045	-0.045	-0.045	-0.045	-0.045	-0.045	-0.045	-0.045	-0.045	-0.045	-2.16	-2.16	-0.99	-0.99	-0.99	-0.045
158	-0.045	0.51	0.06	-0.045	-0.045	3.72	3.825	1.545	-0.045	1.53	-0.045	-0.6	-0.045	-0.045	-0.045	-0.6	-0.6	-0.6	-0.045	-0.6	-0.045	-0.045	-0.045	-0.045	2.505	-0.045	2.49	-0.045	-0.045	-0.045	-0.045	-0.045	-0.045	-0.045	-0.045	-0.045	-0.045	-0.045	-0.045	-0.045	-0.045	-0.045	-0.045	-2.145	-2.145	-1.53	-1.53	-1.53	-0.045
159	-0.045	0.075	-0.045	-0.045	-0.045	3.72	3.825	2.01	-0.045	2.025	-0.045	-0.09	-0.045	-0.045	-0.045	-0.09	-0.09	-0.09	-0.045	-0.09	-0.045	-0.045	-0.045	-0.045	2.235	-0.045	2.235	-0.045	-0.045	-0.045	-0.045	-0.045	-0.045	-0.045	-0.045	-0.045	-0.045	-0.045	-0.045	-0.045	-0.045	-0.045	-0.045	-2.145	-2.145	-2.01	-2.01	-2.01	-0.045
160	0.165	0.135	0.165	0.165	0.135	3.72	3.825	2.1	-0.135	2.04	-0.045	-0.045	-0.045	-0.045	-0.045	-0.045	-0.045	-0.045	-0.045	-0.045	0.09	0.09	0.09	0.09	2.085	-0.09	2.085	-0.045	-0.09	-0.09	-0.09	-0.045	-0.09	-0.09	-0.09	-0.045	-0.09	-0.09	-0.09	-0.09	-0.09	-0.09	-0.09	-2.145	-2.145	-2.1	-2.1	-2.1	-0.09
161	0.33	0.285	0.345	0.33	0.285	3.72	3.825	2.13	-0.285	1.95	-0.045	-0.045	-0.045	-0.045	-0.045	-0.045	-0.045	-0.045	-0.045	-0.045	0.18	0.18	0.18	0.18	1.95	-0.18	1.95	-0.045	-0.18	-0.18	-0.18	-0.045	-0.18	-0.18	-0.18	-0.045	-0.18	-0.18	-0.18	-0.18	-0.18	-0.18	-0.18	-2.145	-2.145	-2.13	-2.13	-2.13	-0.18
162	0.66	0.6	0.69	0.675	0.6	3.735	3.825	2.16	-0.6	1.755	-0.045	-0.045	-0.045	-0.045	-0.045	-0.045	-0.045	-0.045	-0.045	-0.045	0.375	0.375	0.375	0.375	1.74	-0.375	1.74	-0.045	-0.375	-0.375	-0.375	-0.045	-0.375	-0.375	-0.375	-0.045	-0.375	-0.375	-0.375	-0.375	-0.375	-0.375	-0.375	-2.145	-2.145	-2.145	-2.145	-2.145	-0.375
163	1.47	1.365	1.56	1.515	1.38	3.75	3.825	2.175	-1.395	1.26	-0.045	-0.045	-0.045	-0.045	-0.045	-0.045	-0.045	-0.045	-0.045	-0.045	0.855	0.855	0.855	0.855	1.23	-0.885	1.23	-0.045	-0.885	-0.885	-0.885	-0.045	-0.885	-0.885	-0.885	-0.045	-0.885	-0.885	-0.885	-0.885	-0.885	-0.885	-0.885	-2.145	-2.145	-2.145	-2.145	-2.145	-0.87
164	2.31	2.16	2.46	2.415	2.19	3.78	3.825	2.175	-2.19	0.75	-0.045	-0.045	-0.045	-0.045	-0.045	-0.045	-0.045	-0.045	-0.045	-0.045	1.365	1.365	1.365	1.365	-1.425	-1.395	-1.425	-0.045	-1.395	-1.395	-1.395	-0.045	-1.395	-1.395	-1.395	-0.045	-1.395	-1.395	-1.395	-1.395	-1.395	-1.395	-1.395	-2.145	-2.145	-2.145	-2.145	-2.145	-1.38
165	2.925	2.79	3.12	3.045	2.67	3.78	3.825	2.025	-2.685	0.375	-0.15	-0.15	-0.15	-0.15	-0.15	-0.15	-0.15	-0.15	-0.15	-0.15	1.86	1.86	1.86	1.86	-1.77	-1.77	-1.77	-0.15	-1.77	-1.77	-1.77	-0.045	-1.77	-1.77	-1.77	-0.15	-1.77	-1.77	-1.77	-1.77	-1.77	-1.77	-1.77	-2.145	-2.145	-2.145	-2.145	-2.145	-1.77
166	3.225	3.165	3.42	3.36	2.73	3.795	3.825	1.605	-2.76	-0.54	-0.54	-0.54	-0.54	-0.54	-0.54	-0.54	-0.54	-0.54	-0.54	-0.54	2.34	2.34	2.34	2.34	-1.965	-1.965	-1.965	-0.54	-1.965	-1.965	-1.965	-0.045	-1.965	-1.965	-1.965	-0.54	-1.965	-1.965	-1.965	-1.965	-1.965	-1.965	-1.965	-2.145	-2.145	-2.145	-2.145	-2.145	-1.95
167	3.525	3.54	3.705	3.675	2.775	3.795	3.825	1.2	-2.82	-0.915	-0.93	-0.93	-0.93	-0.93	-0.93	-0.93	-0.93	-0.93	-0.93	-0.93	2.82	2.82	2.82	2.82	-2.13	-2.13	-2.13	-0.93	-2.13	-2.13	-2.13	-0.045	-2.13	-2.13	-2.13	-0.93	-2.13	-2.13	-2.13	-2.13	-2.13	-2.13	-2.13	-2.145	-2.145	-2.145	-2.145	-2.145	-2.13
168	3.615	3.705	3.81	3.735	2.685	3.78	3.825	0.84	-2.685	-1.305	-1.32	-1.32	-1.32	-1.32	-1.32	-1.32	-1.32	-1.32	-1.32	-1.32	3.135	3.135	3.15	3.15	-2.19	-2.19	-2.19	-1.32	-2.19	-2.19	-2.19	-0.06	-2.19	-2.19	-2.19	-1.32	-2.19	-2.19	-2.19	-2.19	-2.19	-2.19	-2.19	-2.145	-2.145	-2.145	-2.145	-2.145	-2.19
169	3.57	3.75	3.81	3.66	2.505	3.78	3.825	0.51	-2.43	-1.695	-1.71	-1.71	-1.71	-1.71	-1.71	-1.71	-1.71	-1.71	-1.71	-1.71	3.375	3.375	3.375	3.375	-2.16	-2.16	-2.16	-1.71	-2.16	-2.16	-2.16	-0.12	-2.16	-2.16	-2.16	-1.71	-2.16	-2.16	-2.16	-2.16	-2.16	-2.16	-2.16	-2.145	-2.145	-2.145	-2.145	-2.145	-2.16
170	3.54	3.795	3.81	3.6	2.355	3.78	3.825	0.195	-2.205	-2.04	-2.055	-2.055	-2.055	-2.055	-2.055	-2.055	-2.055	-2.055	-2.055	-2.055	3.585	3.585	3.6	3.6	-2.145	-2.145	-2.145	-2.055	-2.145	-2.145	-2.145	-0.225	-2.145	-2.145	-2.145	-2.055	-2.145	-2.145	-2.145	-2.145	-2.145	-2.145	-2.145	-2.145	-2.145	-2.145	-2.145	-2.145	-2.145
171	3.54	3.825	3.795	3.495	2.535	3.78	3.825	0.12	-2.16	-2.13	-2.145	-2.145	-2.145	-2.145	-2.145	-2.145	-2.145	-2.145	-2.145	-2.145	3.645	3.645	3.69	3.675	-2.145	-2.145	-2.145	-2.145	-2.145	-2.145	-2.145	-0.705	-2.145	-2.145	-2.145	-2.145	-2.145	-2.145	-2.145	-2.145	-2.145	-2.145	-2.145	-2.145	-2.145	-2.145	-2.145	-2.145	-2.145
172	3.54	3.825	3.78	3.405	2.82	3.795	3.825	0.105	-2.16	-2.145	-2.145	-2.145	-2.145	-2.145	-2.145	-2.145	-2.145	-2.145	-2.145	-2.145	3.66	3.645	3.72	3.72	-2.145	-2.145	-2.145	-2.145	-2.145	-2.145	-2.145	-1.26	-2.145	-2.145	-2.145	-2.145	-2.145	-2.145	-2.145	-2.145	-2.145	-2.145	-2.145	-2.145	-2.145	-2.145	-2.145	-2.145	-2.145
173	3.54	3.825	3.78	3.3	3.06	3.795	3.825	0.09	-2.16	-2.145	-2.145	-2.145	-2.145	-2.145	-2.145	-2.145	-2.145	-2.145	-2.145	-2.145	3.66	3.645	3.765	3.75	-2.145	-2.145	-2.145	-2.145	-2.145	-2.145	-2.145	-1.77	-2.145	-2.145	-2.145	-2.145	-2.145	-2.145	-2.145	-2.145	-2.145	-2.145	-2.145	-2.145	-2.145	-2.145	-2.145	-2.145	-2.145
174	3.54	3.825	3.78	3.285	3.135	3.795	3.825	0.135	-2.145	-2.145	-2.145	-2.145	-2.145	-2.145	-2.145	-2.145	-2.145	-2.145	-2.145	-2.145	3.63	3.645	3.765	3.765	-2.145	-2.145	-2.145	-2.145	-2.145	-2.145	-2.145	-1.95	-2.145	-2.145	-2.145	-2.145	-2.145	-2.145	-2.145	-2.145	-2.145	-2.145	-2.145	-2.145	-2.145	-2.145	-2.145	-2.145	-2.145
175	3.54	3.825	3.78	3.27	3.195	3.795	3.825	0.165	-2.13	-2.145	-2.145	-2.145	-2.145	-2.145	-2.145	-2.145	-2.145	-2.145	-2.145	-2.145	3.615	3.63	3.765	3.765	-2.145	-2.145	-2.145	-2.145	-2.145	-2.145	-2.145	-2.07	-2.145	-2.145	-2.145	-2.145	-2.145	-2.145	-2.145	-2.145	-2.145	-2.145	-2.145	-2.145	-2.145	-2.145	-2.145	-2.145	-2.145
176	3.54	3.825	3.78	3.27	3.24	3.795	3.825	0.33	-1.965	-2.145	-2.145	-2.145	-2.145	-2.145	-2.145	-2.145	-2.145	-2.145	-2.145	-2.145	3.495	3.6	3.72	3.765	-2.145	-2.145	-2.145	-2.145	-2.145	-2.145	-2.145	-2.145	-2.145	-2.145	-2.145	-2.145	-2.145	-2.145	-2.145	-2.145	-2.145	-2.145	-2.145	-2.145	-2.145	-2.145	-2.145	-2.145	-2.145
177	3.555	3.825	3.78	3.375	3.255	3.795	3.825	0.765	-1.455	-2.145	-2.145	-2.145	-2.145	-2.145	-2.145	-2.145	-2.145	-2.145	-2.145	-2.145	3.15	3.495	3.585	3.72	-2.145	-2.145	-2.145	-2.145	-2.145	-2.145	-2.145	-2.145	-2.145	-2.145	-2.175	-2.175	-2.175	-2.175	-2.175	-2.145	-2.175	-2.175	-2.175	-2.175	-2.175	-2.175	-2.175	-2.175	-2.175
178	3.555	3.825	3.78	3.45	3.24	3.795	3.825	1.2	-0.96	-2.145	-2.145	-2.145	-2.145	-2.145	-2.145	-2.145	-2.145	-2.145	-2.145	-2.145	2.805	3.42	3.465	3.705	-2.145	-2.145	-2.145	-2.145	-2.145	-2.145	-2.145	-2.145	-2.145	-2.145	-2.205	-2.205	-2.205	-2.205	-2.205	-2.145	-2.205	-2.205	-2.205	-2.205	-2.205	-2.205	-2.205	-2.205	-2.205
179	3.555	3.825	3.78	3.525	3.255	3.795	3.81	1.485	-0.645	-2.145	-2.145	-2.145	-2.145	-2.145	-2.145	-2.145	-2.145	-2.145	-2.145	-2.145	2.565	3.345	3.39	3.66	-2.145	-2.145	-2.145	-2.145	-2.145	-2.145	-2.145	-2.145	-2.145	-2.145	-2.115	-2.115	-2.115	-2.115	-2.115	-2.145	-2.115	-2.115	-2.115	-2.115	-2.115	-2.115	-2.115	-2.115	-2.115
180	3.57	3.825	3.78	3.57	3.285	3.78	3.795	1.62	-0.525	-2.145	-2.145	-2.145	-2.145	-2.145	-2.145	-2.145	-2.145	-2.145	-2.145	-2.145	2.445	3.3	3.36	3.615	-2.145	-2.145	-2.145	-2.145	-2.145	-2.145	-2.145	-2.145	-2.145	-2.145	-1.92	-1.92	-1.92	-1.92	-1.92	-2.145	-1.92	-1.92	-1.92	-1.92	-1.92	-1.92	-1.92	-1.92	-1.92
181	3.57	3.825	3.78	3.63	3.33	3.765	3.78	1.74	-0.39	-2.145	-2.145	-2.145	-2.145	-2.145	-2.145	-2.145	-2.145	-2.145	-2.145	-2.145	2.325	3.24	3.33	3.57	-2.145	-2.145	-2.145	-2.145	-2.145	-2.145	-2.145	-2.145	-2.145	-2.145	-1.71	-1.71	-1.71	-1.71	-1.71	-2.145	-1.71	-1.71	-1.71	-1.71	-1.71	-1.71	-1.71	-1.71	-1.71
182	3.57	3.825	3.795	3.645	3.405	3.735	3.735	1.365	-0.825	-2.145	-2.145	-2.145	-2.145	-2.145	-2.145	-2.145	-2.145	-2.145	-2.145	-2.145	2.535	3.24	3.39	3.48	-2.145	-2.145	-2.145	-2.145	-2.145	-2.145	-2.145	-2.145	-2.145	-2.145	-1.245	-1.245	-1.245	-1.245	-1.245	-2.145	-1.245	-1.245	-1.245	-1.245	-1.245	-1.245	-1.245	-1.245	-1.245
183	3.57	3.825	3.81	3.645	3.51	3.69	3.69	0.81	-1.41	-2.145	-2.145	-2.145	-2.145	-2.145	-2.145	-2.145	-2.145	-2.145	-2.145	-2.145	2.835	3.24	3.495	3.375	-2.145	-2.145	-2.145	-2.145	-2.145	-2.145	-2.145	-2.145	-2.145	-2.145	-0.705	-0.705	-0.705	-0.705	-0.705	-2.145	-0.705	-0.705	-0.705	-0.705	-0.705	-0.705	-0.705	-0.705	-0.705
184	3.57	3.825	3.81	3.645	3.6	3.645	3.645	0.3	-1.98	-2.145	-2.145	-2.145	-2.145	-2.145	-2.145	-2.145	-2.145	-2.145	-2.145	-2.145	3.12	3.225	3.57	3.255	-2.145	-2.145	-2.145	-2.145	-2.145	-2.145	-2.145	-2.1	-2.145	-2.145	-0.225	-0.225	-0.225	-0.225	-0.225	-2.145	-0.225	-0.225	-0.225	-0.225	-0.225	-0.225	-0.225	-0.225	-0.225
185	3.57	3.825	3.825	3.675	3.615	3.645	3.645	0.18	-2.1	-2.145	-2.145	-2.145	-2.145	-2.145	-2.145	-2.145	-2.145	-2.145	-2.145	-2.145	2.94	2.97	3.255	2.985	-2.145	-2.145	-2.145	-2.145	-2.145	-2.145	-2.145	-1.62	-2.145	-2.145	-0.57	-0.57	-0.57	-0.57	-0.57	-2.145	-0.57	-0.57	-0.57	-0.57	-0.57	-0.57	-0.57	-0.57	-0.57
186	3.57	3.825	3.825	3.705	3.645	3.645	3.645	0.12	-2.175	-2.145	-2.145	-2.145	-2.145	-2.145	-2.145	-2.145	-2.145	-2.145	-2.145	-2.145	2.7	2.685	2.895	2.685	-2.145	-2.145	-2.145	-2.145	-2.145	-2.145	-2.145	-1.095	-2.145	-2.145	-1.02	-1.02	-1.02	-1.02	-1.02	-2.145	-1.02	-1.02	-1.02	-1.02	-1.02	-1.02	-1.02	-1.02	-1.02
187	3.57	3.825	3.825	3.765	3.66	3.645	3.645	0.09	-2.22	-2.145	-2.145	-2.145	-2.145	-2.145	-2.145	-2.145	-2.145	-2.145	-2.145	-2.145	2.49	2.46	2.595	2.445	-2.145	-2.145	-2.145	-2.145	-2.145	-2.145	-2.145	-0.63	-2.145	-2.145	-1.44	-1.44	-1.44	-1.44	-1.44	-2.145	-1.44	-1.44	-1.44	-1.44	-1.44	-1.44	-1.44	-1.44	-1.44
188	3.57	3.825	3.825	3.78	3.66	3.645	3.645	0.09	-2.22	-2.145	-2.145	-2.145	-2.145	-2.145	-2.145	-2.145	-2.145	-2.145	-2.145	-2.145	2.325	2.325	2.4	2.31	-2.145	-2.145	-2.145	-2.145	-2.145	-2.145	-2.145	-0.375	-2.145	-2.145	-1.71	-1.71	-1.71	-1.71	-1.71	-2.145	-1.71	-1.71	-1.71	-1.71	-1.71	-1.71	-1.71	-1.71	-1.71
189	3.57	3.825	3.825	3.81	3.675	3.645	3.645	0.105	-2.205	-2.145	-2.145	-2.145	-2.145	-2.145	-2.145	-2.145	-2.145	-2.145	-2.145	-2.145	2.19	2.19	2.22	2.175	-2.145	-2.145	-2.145	-2.145	-2.145	-2.145	-2.145	-0.135	-2.145	-2.145	-2.01	-2.01	-2.01	-2.01	-2.01	-2.145	-2.01	-2.01	-2.01	-2.01	-2.01	-2.01	-2.01	-2.01	-2.01
190	3.57	3.825	3.81	3.78	3.57	3.63	3.645	0.24	-2.055	-2.145	-2.145	-2.145	-2.145	-2.145	-2.145	-2.145	-2.145	-2.145	-2.145	-2.145	2.115	1.965	1.965	2.115	-2.145	-2.145	-2.145	-2.145	-2.145	-2.145	-2.145	0.15	-2.145	-2.145	-2.175	-2.175	-2.175	-2.175	-2.175	-2.145	-2.175	-2.175	-2.175	-2.175	-2.175	-2.175	-2.175	-2.175	-2.175
191	3.57	3.825	3.81	3.675	3.33	3.615	3.645	0.555	-1.695	-2.145	-2.145	-2.145	-2.145	-2.145	-2.145	-2.145	-2.145	-2.145	-2.145	-2.145	2.13	1.635	1.635	2.115	-2.145	-2.145	-2.16	-2.145	-2.145	-2.145	-2.145	0.48	-2.145	-2.145	-2.16	-2.16	-2.16	-2.16	-2.16	-2.145	-2.16	-2.16	-2.16	-2.16	-2.16	-2.16	-2.16	-2.16	-2.16
192	3.57	3.825	3.81	3.585	3.09	3.615	3.645	0.855	-1.32	-2.145	-2.145	-2.145	-2.145	-2.145	-2.145	-2.145	-2.145	-2.145	-2.145	-2.145	2.16	1.29	1.29	2.115	-2.145	-2.145	-2.175	-2.145	-2.145	-2.145	-2.145	0.825	-2.145	-2.145	-2.145	-2.145	-2.145	-2.145	-2.145	-2.145	-2.145	-2.145	-2.145	-2.145	-2.145	-2.145	-2.145	-2.145	-2.145
193	3.57	3.825	3.795	3.495	2.835	3.63	3.645	1.2	-0.96	-2.145	-2.145	-2.145	-2.145	-2.145	-2.145	-2.145	-2.145	-2.145	-2.145	-2.145	2.115	0.93	0.93	2.13	-2.145	-2.145	-2.13	-2.145	-2.145	-2.145	-2.145	1.185	-2.145	-2.145	-2.145	-2.145	-2.145	-2.145	-2.145	-2.145	-2.145	-2.145	-2.145	-2.145	-2.145	-2.145	-2.145	-2.145	-2.145
194	3.57	3.825	3.78	3.405	2.58	3.63	3.645	1.56	-0.57	-2.145	-2.145	-2.145	-2.145	-2.145	-2.145	-2.145	-2.145	-2.145	-2.145	-2.145	2.025	0.57	0.57	2.13	-2.145	-2.145	-2.04	-2.145	-2.145	-2.145	-2.145	1.545	-2.145	-2.145	-2.145	-2.145	-2.145	-2.145	-2.145	-2.145	-2.145	-2.145	-2.145	-2.145	-2.145	-2.145	-2.145	-2.145	-2.145
195	3.57	3.825	3.78	3.3	2.31	3.645	3.645	1.92	-0.195	-2.145	-2.145	-2.145	-2.145	-2.145	-2.145	-2.145	-2.145	-2.145	-2.145	-2.145	1.95	0.195	0.195	2.13	-2.145	-2.145	-1.965	-2.145	-2.145	-2.145	-2.145	1.92	-2.145	-2.145	-2.145	-2.145	-2.145	-2.145	-2.145	-2.145	-2.145	-2.145	-2.145	-2.145	-2.145	-2.145	-2.145	-2.145	-2.145
196	3.57	3.825	3.78	3.36	2.565	3.675	3.66	1.56	-0.555	-2.145	-2.145	-2.145	-2.145	-2.145	-2.145	-2.145	-2.145	-2.145	-2.145	-2.145	1.53	0.57	0.57	2.13	-2.145	-2.145	-1.515	-2.145	-2.145	-2.145	-2.145	1.53	-2.145	-2.145	-2.145	-2.145	-2.145	-2.145	-2.145	-2.145	-2.145	-2.145	-2.145	-2.145	-2.145	-2.145	-2.145	-2.145	-2.145
197	3.57	3.825	3.795	3.435	2.895	3.69	3.69	1.065	-1.05	-2.145	-2.145	-2.145	-2.145	-2.145	-2.145	-2.145	-2.145	-2.145	-2.145	-2.145	1.065	1.08	1.08	2.13	-2.145	-2.145	-1.02	-2.145	-2.145	-2.145	-2.145	1.02	-2.145	-2.145	-2.145	-2.145	-2.145	-2.145	-2.145	-2.145	-2.145	-2.145	-2.145	-2.145	-2.145	-2.145	-2.145	-2.145	-2.145
198	3.57	3.825	3.81	3.54	3.225	3.72	3.735	0.63	-1.545	-2.145	-2.145	-2.145	-2.145	-2.145	-2.145	-2.145	-2.145	-2.145	-2.145	-2.145	0.6	1.545	1.545	2.13	-2.145	-2.145	-0.555	-2.145	-2.145	-2.145	-2.145	0.555	-2.145	-2.145	-2.145	-2.145	-2.145	-2.145	-2.145	-2.145	-2.145	-2.145	-2.145	-2.145	-2.145	-2.145	-2.145	-2.145	-2.145
199	3.57	3.825	3.81	3.57	3.33	3.735	3.75	0.765	-1.8	-2.145	-2.145	-2.145	-2.145	-2.145	-2.145	-2.145	-2.145	-2.145	-2.145	-2.145	-0.375	1.41	1.41	2.13	-2.145	-2.145	-0.69	-2.145	-2.145	-2.145	-2.145	0.69	-2.145	-2.145	-2.145	-2.145	-2.145	-2.145	-2.145	-2.145	-2.145	-2.145	-2.145	-2.145	-2.145	-2.145	-2.145	-2.145	-2.145
200	3.57	3.825	3.81	3.615	3.435	3.75	3.765	0.9	-2.055	-2.145	-2.145	-2.145	-2.145	-2.145	-2.145	-2.145	-2.145	-2.145	-2.145	-2.145	-0.75	1.275	1.275	2.13	-2.145	-2.145	-0.84	-2.145	-2.145	-2.145	-2.145	0.84	-2.145	-2.145	-2.145	-2.145	-2.145	-2.145	-2.145	-2.145	-2.145	-2.145	-2.145	-2.145	-2.145	-2.145	-2.145	-2.145	-2.145
201	3.57	3.825	3.825	3.645	3.495	3.75	3.78	1.11	-2.235	-2.145	-2.145	-2.13	-2.145	-2.13	-2.13	-2.145	-2.13	-2.145	-2.145	-2.145	-1.125	1.05	1.05	2.13	-2.145	-2.145	-1.08	-2.145	-2.145	-2.145	-2.145	1.08	-2.145	-2.145	-2.145	-2.145	-2.145	-2.145	-2.145	-2.145	-2.145	-2.145	-2.145	-2.145	-2.145	-2.145	-2.145	-2.145	-2.145
202	3.57	3.825	3.825	3.645	3.39	3.765	3.78	1.5	-2.235	-2.145	-2.145	-2.13	-2.145	-2.13	-2.13	-2.145	-2.13	-2.145	-2.145	-2.145	-1.545	0.63	0.63	2.145	-2.145	-2.145	-1.515	-2.16	-2.145	-2.145	-2.145	1.5	-2.145	-2.145	-2.16	-2.16	-2.16	-2.16	-2.16	-2.16	-2.16	-2.16	-2.16	-2.16	-2.16	-2.16	-2.16	-2.16	-2.16
203	3.57	3.825	3.825	3.645	3.3	3.765	3.78	1.89	-2.22	-2.145	-2.145	-2.13	-2.145	-2.13	-2.13	-2.145	-2.13	-2.145	-2.145	-2.145	-1.965	0.21	0.225	2.16	-2.145	-2.145	-1.95	-2.175	-2.145	-2.145	-2.145	1.935	-2.145	-2.145	-2.175	-2.175	-2.175	-2.175	-2.175	-2.175	-2.175	-2.175	-2.175	-2.175	-2.175	-2.175	-2.175	-2.175	-2.175
204	3.57	3.825	3.825	3.645	3.27	3.765	3.765	2.145	-2.115	-2.145	-2.145	-2.16	-2.145	-2.16	-2.16	-2.145	-2.16	-2.145	-2.145	-2.145	-2.07	0.09	0.06	2.07	-2.145	-2.145	-2.07	-2.07	-2.145	-2.145	-2.145	2.055	-2.145	-2.145	-2.07	-2.07	-2.07	-2.07	-2.07	-2.07	-2.07	-2.07	-2.07	-2.07	-2.07	-2.07	-2.07	-2.07	-2.07
205	3.57	3.825	3.825	3.645	3.27	3.75	3.75	2.265	-1.905	-2.145	-2.145	-2.265	-2.145	-2.265	-2.265	-2.145	-2.265	-2.145	-2.145	-2.145	-1.89	0.27	-0.045	1.875	-2.145	-2.145	-1.89	-1.875	-2.145	-2.145	-2.145	1.875	-2.145	-2.145	-1.875	-1.875	-1.875	-1.875	-1.875	-1.875	-1.875	-1.875	-1.875	-1.875	-1.875	-1.875	-1.875	-1.875	-1.875
206	3.555	3.825	3.825	3.66	3.285	3.735	3.75	2.385	-1.71	-2.145	-2.145	-2.37	-2.145	-2.37	-2.37	-2.145	-2.37	-2.145	-2.145	-2.145	-1.71	0.42	-0.045	1.695	-2.145	-2.145	-1.71	-1.695	-2.145	-2.145	-2.145	1.71	-2.145	-2.145	-1.695	-1.695	-1.695	-1.695	-1.695	-1.695	-1.695	-1.695	-1.695	-1.68	-1.68	-1.68	-1.68	-1.68	-1.68
207	3.555	3.825	3.825	3.66	3.285	3.705	3.72	2.61	-1.26	-2.16	-2.145	-2.58	-2.13	-2.58	-2.58	-2.145	-2.58	-2.145	-2.145	-2.145	-1.26	0.855	-0.045	1.245	-2.145	-2.145	-1.26	-1.245	-2.145	-2.145	-2.145	1.26	-2.145	-2.145	-1.245	-1.245	-1.245	-1.245	-1.245	-1.245	-1.245	-1.245	-1.245	-1.23	-1.23	-1.23	-1.23	-1.23	-1.23
208	3.555	3.825	3.825	3.645	3.27	3.675	3.69	2.88	-0.705	-2.16	-2.145	-2.865	-2.13	-2.865	-2.865	-2.145	-2.865	-2.145	-2.145	-2.145	-0.705	1.395	-0.045	0.705	-2.145	-2.145	-0.705	-0.705	-2.145	-2.145	-2.145	0.705	-2.145	-2.145	-0.705	-0.705	-0.705	-0.705	-0.705	-0.705	-0.705	-0.705	-0.705	-0.69	-0.69	-0.69	-0.69	-0.69	-0.69
209	3.54	3.825	3.825	3.63	3.24	3.63	3.66	3.135	-0.165	-2.145	-2.13	-3.12	-2.13	-3.12	-3.12	-2.13	-3.12	-2.13	-2.13	-2.13	-0.165	1.905	-0.045	0.165	-2.13	-2.13	-0.165	-0.165	-2.13	-2.13	-2.145	0.165	-2.13	-2.13	-0.165	-0.165	-0.165	-0.165	-0.165	-0.165	-0.165	-0.165	-0.165	-0.18	-0.18	-0.18	-0.18	-0.18	-0.18
210	3.555	3.825	3.825	2.97	2.64	3.66	3.66	3.225	-0.09	-1.74	-2.115	-2.985	-2.115	-2.985	-2.985	-2.115	-2.985	-2.115	-2.115	-1.725	-0.09	1.635	-0.045	0.09	-1.74	-1.74	-0.09	-0.09	-1.755	-1.755	-2.16	0.09	-1.71	-1.755	-0.09	-0.09	-0.09	-0.09	-0.09	-0.09	-0.09	-0.09	-0.09	-0.48	-0.48	-0.48	-0.48	-0.48	-0.48
211	3.555	3.825	3.825	2.28	1.995	3.675	3.675	3.315	-0.06	-1.29	-2.1	-2.79	-2.1	-2.79	-2.79	-2.1	-2.79	-2.1	-2.1	-1.275	-0.06	1.32	-0.045	0.06	-1.305	-1.305	-0.06	-0.06	-1.35	-1.35	-2.19	0.06	-1.26	-1.35	-0.06	-0.06	-0.06	-0.06	-0.06	-0.06	-0.06	-0.06	-0.06	-0.84	-0.84	-0.84	-0.84	-0.84	-0.84
212	3.555	3.825	3.825	1.65	1.41	3.645	3.66	3.315	-0.045	-0.93	-2.115	-2.625	-2.115	-2.625	-2.625	-2.115	-2.625	-2.115	-2.115	-0.915	-0.045	0.99	0.06	0.06	-0.93	-0.93	-0.06	-0.045	-0.96	-0.96	-2.16	0.06	-0.915	-0.96	-0.045	-0.045	-0.045	-0.045	-0.045	-0.045	-0.045	-0.045	-0.045	-1.17	-1.17	-1.17	-1.17	-1.17	-1.17
213	3.555	3.825	3.825	1.35	1.185	3.48	3.48	2.94	-0.045	-0.9	-2.235	-2.535	-2.235	-2.535	-2.535	-2.235	-2.535	-2.235	-2.235	-0.885	-0.045	0.6	0.24	0.39	-0.765	-0.765	-0.24	-0.045	-0.585	-0.585	-1.92	0.24	-0.93	-0.585	-0.045	-0.045	-0.045	-0.045	-0.045	-0.045	-0.045	-0.045	-0.045	-1.335	-1.335	-1.335	-1.335	-1.335	-1.335
214	3.57	3.825	3.825	1.05	0.945	3.3	3.3	2.55	-0.045	-0.87	-2.385	-2.445	-2.37	-2.445	-2.445	-2.37	-2.445	-2.37	-2.37	-0.87	-0.045	0.21	0.48	0.735	-0.6	-0.6	-0.48	-0.045	-0.21	0.48	-1.665	0.48	-0.96	-0.21	-0.045	-0.045	-0.045	-0.045	-0.045	-0.045	-0.045	-0.045	-0.045	-1.5	-1.5	-1.5	-1.5	-1.5	-1.5
215	3.57	3.825	3.825	1.17	1.11	3.075	3.06	2.025	-0.045	-1.155	-2.55	-2.505	-2.535	-2.505	-2.505	-2.535	-2.505	-2.535	-2.535	-1.155	-0.045	-0.045	0.81	1.23	-0.705	-0.705	-0.81	-0.045	-0.045	0.81	-1.35	0.81	-1.32	-0.045	-0.045	-0.045	-0.045	-0.045	-0.045	-0.045	-0.045	-0.045	-0.045	-1.395	-1.395	-1.395	-1.395	-1.395	-1.395
216	3.57	3.825	3.825	1.905	1.875	2.73	2.73	-1.365	-0.045	-1.905	-2.79	-2.775	-2.79	-2.775	-2.775	-2.79	-2.775	-2.79	-2.79	-1.905	-0.045	-0.045	1.29	1.965	-1.215	-1.215	-1.29	-0.045	-0.045	1.275	1.29	1.275	-2.16	-0.045	-0.045	-0.045	-0.045	-0.045	-0.045	-0.045	-0.045	-0.045	-0.045	-0.9	-0.9	-0.9	-0.9	-0.9	-0.9
217	3.57	3.825	3.825	2.655	2.64	2.415	2.4	-1.785	-0.045	-2.67	-3.045	-3.045	-3.045	-3.045	-3.045	-3.045	-3.045	-3.045	-3.045	-2.64	-0.045	-0.045	1.755	2.715	-1.725	-1.725	-1.755	-0.045	-0.045	1.755	1.755	1.755	-3.015	-0.045	-0.045	-0.045	-0.045	-0.045	-0.045	-0.045	-0.045	-0.045	-0.045	-0.405	-0.405	-0.405	-0.405	-0.405	-0.405
218	3.57	3.825	3.825	3.045	3.03	2.22	2.19	-1.95	-0.045	-3.045	-3.15	-3.15	-3.15	-3.15	-3.15	-3.15	-3.15	-3.15	-3.15	-3.03	-0.045	-0.045	1.965	3.015	-1.995	-1.995	-1.995	-0.045	-0.045	1.98	1.98	1.98	-3.405	-0.045	-0.045	-0.045	-0.045	-0.045	-0.045	-0.045	-0.045	-0.045	-0.045	-0.165	-0.165	-0.165	-0.165	-0.165	-0.165
219	3.57	3.825	3.825	3.18	3.165	2.085	2.085	-1.98	-0.075	-3.18	-3.195	-3.195	-3.195	-3.195	-3.195	-3.195	-3.195	-3.195	-3.195	-3.15	-0.045	-0.045	1.995	3.06	-2.1	-2.1	-2.07	-0.045	-0.045	2.055	2.055	2.055	-3.54	-0.045	0.075	0.075	-0.045	-0.045	-0.045	-0.045	-0.045	-0.045	-0.045	-0.09	-0.09	-0.09	-0.09	-0.09	-0.09
220	3.57	3.825	3.825	3.33	3.33	1.95	1.95	-1.995	-0.135	-3.315	-3.255	-3.255	-3.255	-3.255	-3.255	-3.255	-3.255	-3.255	-3.255	-3.3	-0.045	-0.045	2.01	3.09	-2.235	-2.235	-2.16	-0.045	-0.045	2.145	2.145	2.145	-3.66	-0.045	0.135	0.135	-0.045	-0.045	-0.045	-0.045	-0.045	-0.045	-0.045	-0.045	-0.045	-0.045	-0.045	-0.045	-0.045
221	3.57	3.825	3.825	3.45	3.405	1.5	1.5	-1.56	-0.6	-3.315	-3.27	-3.27	-3.27	-3.27	-3.27	-3.27	-3.27	-3.27	-3.27	-3.3	-0.045	-0.045	1.56	2.385	-2.475	-2.475	-2.19	-0.045	-0.045	2.13	2.13	2.13	-3.585	-0.045	0.585	0.585	-0.045	-0.045	-0.045	-0.045	-0.045	-0.045	-0.045	-0.045	-0.045	-0.045	-0.045	-0.045	-0.045
222	3.57	3.825	3.825	3.57	3.48	0.99	0.96	1.095	-1.17	-3.285	-3.27	-3.27	-3.27	-3.27	-3.27	-3.27	-3.27	-3.27	-3.27	-3.27	-0.045	-0.045	0.99	1.53	-2.745	-2.745	-2.19	-0.045	-0.045	2.115	2.115	2.115	-3.45	-0.045	1.125	1.14	-0.045	-0.045	-0.045	-0.045	-0.045	-0.045	-0.045	-0.045	-0.045	-0.045	-0.045	-0.045	-0.045
223	3.57	3.825	3.81	3.675	3.555	0.51	0.48	1.605	-1.65	-3.255	-3.24	-3.24	-3.24	-3.24	-3.24	-3.24	-3.24	-3.24	-3.24	-3.24	-0.06	-0.06	0.48	0.75	-2.985	-2.985	-2.145	0.06	-0.06	2.115	2.115	2.115	-3.33	-0.06	1.635	1.62	-0.045	-0.045	-0.045	-0.045	-0.045	-0.045	-0.045	-0.045	-0.045	-0.045	-0.045	-0.045	-0.045
224	3.57	3.825	3.75	3.72	3.54	0.33	0.285	1.845	-1.635	-3.135	-3.105	-3.12	-3.12	-3.12	-3.12	-3.105	-3.105	-3.12	-3.12	-3.12	-0.405	-0.405	0.285	0.45	-2.955	-2.955	-1.89	0.42	-0.255	2.25	2.25	2.28	-3.345	-0.42	1.86	1.59	-0.045	-0.045	-0.045	-0.045	-0.045	-0.045	-0.045	-0.045	-0.045	-0.045	-0.045	-0.045	-0.045
225	3.57	3.825	3.705	3.78	3.525	0.18	0.105	2.055	-1.575	-3.015	-2.955	-3	-3	-3	-3	-2.955	-2.955	-3	-3	-3	-0.795	-0.795	0.105	0.18	-2.91	-2.91	-1.605	0.84	-0.525	2.4	2.4	2.46	-3.375	-0.84	2.07	1.5	-0.045	-0.045	-0.045	-0.045	-0.045	-0.045	-0.045	-0.045	-0.045	-0.045	-0.045	-0.045	-0.045
226	3.57	3.825	3.615	3.795	3.495	0.075	-0.045	2.175	-1.38	-2.835	-2.79	-2.82	-2.82	-2.82	-2.82	-2.79	-2.79	-2.82	-2.82	-2.82	-1.305	-1.305	-0.045	-0.045	-2.805	-2.805	-1.275	1.32	-0.84	2.58	2.58	2.625	-3.42	-1.32	2.19	1.305	-0.045	-0.045	-0.045	-0.045	-0.045	-0.045	-0.045	-0.045	-0.045	-0.045	-0.045	-0.045	-0.045
227	3.57	3.825	3.45	3.78	3.405	-0.09	-0.09	2.085	1.35	-2.505	-2.52	-2.49	-2.49	-2.49	-2.49	-2.52	-2.52	-2.49	-2.49	-2.49	-2.04	-2.04	-0.045	-0.09	-2.535	-2.535	1.32	1.995	-1.365	2.835	2.835	2.79	-3.465	-1.98	2.1	0.78	-0.045	-0.045	-0.045	-0.045	-0.09	-0.09	-0.045	-0.09	-0.045	-0.09	-0.045	-0.09	-0.045
228	3.57	3.825	3.285	3.75	3.315	-0.135	-0.135	1.995	1.845	-2.175	-2.265	-2.16	-2.16	-2.16	-2.16	-2.265	-2.265	-2.16	-2.16	-2.16	-2.775	-2.775	-0.045	-0.135	-2.265	-2.265	1.755	2.67	-1.86	3.105	3.105	2.955	-3.51	-2.655	2.025	0.255	-0.045	-0.045	-0.045	-0.045	-0.135	-0.135	-0.045	-0.135	-0.045	-0.135	-0.045	-0.135	-0.045
229	3.57	3.825	3.06	3.72	3.255	-0.435	-0.435	1.695	2.115	-1.71	-2.13	-1.71	-1.71	-1.71	-1.71	-2.13	-2.13	-1.71	-1.71	-1.71	-3.015	-3.015	-0.045	-0.435	-2.145	-2.145	1.695	2.61	-2.145	3.255	3.255	2.61	-3.345	-2.595	1.695	-0.405	-0.045	-0.045	-0.045	-0.045	-0.435	-0.435	-0.045	-0.435	-0.045	-0.435	-0.045	-0.435	-0.045
230	3.57	3.825	2.79	3.69	3.255	-0.975	-0.96	1.125	2.145	-1.155	-2.13	-1.14	-1.155	-1.14	-1.14	-2.13	-2.13	-1.14	-1.155	-1.14	-2.76	-2.76	-0.045	-0.96	-2.145	-2.145	1.17	1.785	-2.145	3.255	3.255	1.785	-2.955	-1.77	1.14	-0.945	-0.045	-0.045	-0.045	-0.045	-0.96	-0.96	-0.045	-0.96	-0.045	-0.96	-0.045	-0.96	-0.045
231	3.57	3.825	2.505	3.645	3.27	-1.5	-1.515	0.585	2.175	-0.57	-2.13	-0.57	-0.585	-0.57	-0.57	-2.13	-2.13	-0.57	-0.585	-0.57	-2.475	-2.475	-0.045	-1.515	-2.145	-2.145	-1.515	-1.56	-2.16	3.27	3.27	-1.56	-2.55	-0.945	0.585	-1.515	-0.045	-0.045	-0.045	-0.045	-1.515	-1.515	-0.045	-1.515	-0.045	-1.515	-0.045	-1.515	-0.045
232	3.57	3.825	2.355	3.615	3.255	-1.8	-1.815	0.315	2.19	-0.3	-2.13	-0.3	-0.315	-0.3	-0.3	-2.13	-2.13	-0.3	-0.315	-0.3	-2.325	-2.325	-0.045	-1.815	-2.145	-2.145	-1.83	-1.845	-2.175	3.285	3.285	-1.845	-2.34	-0.525	0.315	-1.815	-0.045	-0.045	-0.045	-0.045	-1.815	-1.815	-0.045	-1.815	-0.045	-1.815	-0.045	-1.815	-0.045
233	3.57	3.825	2.265	3.6	3.255	-2.01	-2.01	0.15	2.19	-0.15	-2.13	-0.15	-0.15	-0.15	-0.15	-2.13	-2.13	-0.15	-0.15	-0.15	-2.22	-2.22	-0.045	-1.995	-2.16	-2.16	-2.01	-2.025	-2.175	3.285	3.285	-2.025	-2.205	-0.255	0.15	-1.995	-0.045	-0.045	-0.045	-0.045	-1.995	-1.995	-0.045	-1.995	-0.045	-1.995	-0.045	-1.995	-0.045
234	3.57	3.81	2.205	3.6	3.255	-2.145	-2.145	-0.06	2.16	-0.045	-2.145	-0.06	-0.045	-0.06	-0.06	-2.145	-2.13	-0.06	-0.045	-0.06	-2.115	-2.115	-0.045	-2.175	-2.115	-2.115	-2.145	-2.145	-2.13	3.225	3.225	-2.145	-2.1	-0.06	-0.045	-2.175	-0.06	-0.06	-0.06	-0.045	-2.175	-2.175	-0.06	-2.175	-0.06	-2.175	-0.06	-2.175	-0.06
235	3.57	3.81	2.385	3.63	3.345	-1.8	-1.8	-0.06	1.77	-0.045	-2.145	-0.405	-0.045	-0.405	-0.405	-2.145	-2.145	-0.405	-0.045	-0.405	-2.13	-2.13	-0.045	-2.205	-1.74	-1.74	-1.785	-1.77	-1.74	2.64	2.64	-1.785	-2.115	-0.045	-0.045	-2.205	-0.42	-0.42	-0.42	-0.045	-2.205	-2.205	-0.42	-2.205	-0.42	-2.205	-0.42	-2.205	-0.42
236	3.57	3.795	2.625	3.66	3.45	-1.35	-1.35	-0.06	1.335	-0.045	-2.145	-0.825	-0.045	-0.825	-0.825	-2.145	-2.145	-0.825	-0.045	-0.825	-2.16	-2.16	-0.045	-2.19	-1.29	-1.29	-1.305	-1.29	-1.29	1.965	1.965	-1.305	-2.145	-0.045	-0.045	-2.19	-0.855	-0.855	-0.855	-0.045	-2.19	-2.19	-0.855	-2.19	-0.855	-2.19	-0.855	-2.19	-0.855
237	3.57	3.78	2.85	3.675	3.555	1.26	1.275	-0.045	0.9	-0.045	-2.145	-1.245	-0.045	-1.245	-1.245	-2.145	-2.145	-1.245	-0.045	-1.245	-2.145	-2.145	-0.045	-2.145	-0.87	-0.87	-0.885	-0.885	-0.87	1.335	1.335	-0.885	-2.145	-0.045	-0.045	-2.145	-1.26	-1.26	-1.26	-0.045	-2.145	-2.145	-1.26	-2.145	-1.26	-2.145	-1.26	-2.145	-1.26
238	3.57	3.78	3.045	3.705	3.63	1.47	1.47	0.06	0.54	-0.12	-2.145	-1.605	-0.12	-1.605	-1.605	-2.145	-2.145	-1.605	-0.12	-1.605	-2.01	-2.01	-0.045	-2.01	-0.54	-0.54	-0.54	-0.645	-0.54	0.81	0.81	-0.54	-2.01	-0.12	-0.045	-2.01	-1.485	-1.485	-1.485	-0.045	-2.01	-2.01	-1.485	-2.01	-1.485	-2.01	-1.485	-2.01	-1.485
239	3.57	3.78	3.24	3.735	3.705	1.68	1.665	0.06	-0.24	-0.24	-2.145	-1.965	-0.24	-1.965	-1.965	-2.145	-2.145	-1.965	-0.24	-1.965	-1.86	-1.86	-0.045	-1.86	-0.195	-0.195	-0.18	-0.45	-0.195	0.3	0.3	-0.18	-1.86	-0.24	-0.045	-1.86	-1.68	-1.68	-1.68	-0.045	-1.86	-1.86	-1.68	-1.86	-1.68	-1.86	-1.68	-1.86	-1.68
240	3.57	3.78	3.39	3.75	3.735	1.56	1.56	0.06	-0.555	-0.54	-2.145	-2.16	-0.54	-2.16	-2.16	-2.145	-2.145	-2.16	-0.54	-2.16	-1.56	-1.56	-0.045	-1.56	-0.045	-0.045	-0.045	-0.54	-0.045	-0.045	-0.045	-0.045	-1.56	-0.54	-0.045	-1.56	-1.59	-1.59	-1.59	-0.045	-1.56	-1.56	-1.59	-1.56	-1.59	-1.56	-1.59	-1.56	-1.59
241	3.57	3.78	3.48	3.78	3.69	0.99	0.975	-0.045	-1.14	-1.125	-2.145	-2.145	-1.11	-2.145	-2.145	-2.145	-2.145	-2.145	-1.125	-2.145	-0.99	-0.975	-0.045	-0.975	-0.045	-0.045	-0.045	-1.125	-0.045	-0.045	-0.045	-0.045	-0.99	-1.125	-0.045	-0.99	-1.005	-1.005	-1.005	-0.045	-0.99	-0.99	-1.005	-0.99	-1.005	-0.99	-1.005	-0.99	-1.005
242	3.57	3.78	3.57	3.795	3.66	0.42	0.405	-0.045	-1.71	-1.695	-2.145	-2.145	-1.68	-2.145	-2.145	-2.145	-2.145	-2.145	-1.695	-2.145	-0.435	-0.405	-0.045	-0.405	-0.045	-0.045	-0.045	-1.695	-0.045	-0.045	-0.045	-0.045	-0.435	-1.695	-0.045	-0.435	-0.435	-0.435	-0.435	-0.045	-0.435	-0.435	-0.435	-0.435	-0.435	-0.435	-0.435	-0.435	-0.435
243	3.57	3.78	3.63	3.795	3.615	0.375	0.345	-0.24	-1.995	-1.98	-2.145	-2.145	-1.965	-2.145	-2.145	-2.145	-2.145	-2.145	-1.98	-2.145	-0.165	0.24	0.24	0.24	-0.045	-0.045	-0.24	-1.755	-0.045	-0.045	-0.045	-0.24	-0.165	-1.98	-0.045	-0.165	-0.165	-0.165	-0.165	-0.045	-0.165	-0.165	-0.165	-0.165	-0.165	-0.165	-0.165	-0.165	-0.165
244	3.57	3.78	3.66	3.795	3.54	0.645	0.63	-0.585	-2.085	-2.07	-2.145	-2.145	-2.055	-2.145	-2.145	-2.145	-2.145	-2.145	-2.07	-2.145	-0.09	0.6	0.6	0.6	-0.045	-0.045	-0.6	-1.47	-0.045	-0.045	-0.045	-0.6	-0.09	-2.07	-0.045	-0.09	-0.09	-0.09	-0.09	-0.045	-0.09	-0.09	-0.09	-0.09	-0.09	-0.09	-0.09	-0.09	-0.09
245	3.57	3.795	3.69	3.78	3.48	0.945	0.93	-0.945	-2.175	-2.16	-2.145	-2.145	-2.16	-2.145	-2.145	-2.145	-2.145	-2.145	-2.145	-2.145	-0.045	0.945	0.945	0.945	-0.045	-0.045	-0.96	-1.2	-0.045	-0.045	-0.045	-0.945	-0.045	-2.145	-0.045	-0.045	-0.045	-0.045	-0.045	-0.045	-0.045	-0.045	-0.045	-0.045	-0.045	-0.045	-0.045	-0.045	-0.045
246	3.57	3.795	3.72	3.78	3.39	1.365	1.365	-1.395	-2.205	-2.205	-2.145	-2.145	-2.205	-2.175	-2.145	-2.175	-2.145	-2.175	-2.16	-2.145	-0.045	1.395	1.395	1.395	-0.045	-0.045	-1.365	-0.795	-0.045	-0.045	-0.045	-1.41	-0.045	-2.16	-0.045	-0.045	-0.045	-0.045	-0.045	-0.045	-0.045	-0.045	-0.045	-0.045	-0.045	-0.045	-0.045	-0.045	-0.045
247	3.57	3.81	3.75	3.78	3.3	1.845	1.86	-1.845	-2.235	-2.235	-2.145	-2.145	-2.235	-2.235	-2.145	-2.235	-2.145	-2.235	-2.145	-2.145	-0.045	1.86	1.86	1.86	-0.045	-0.045	-1.785	-0.39	-0.045	-0.045	-0.045	-1.875	-0.045	-2.145	-0.045	-0.045	-0.045	-0.045	-0.045	-0.045	-0.045	-0.045	-0.045	-0.045	-0.045	-0.045	-0.045	-0.045	-0.045
248	3.57	3.81	3.765	3.78	3.24	2.205	2.205	-2.19	-2.205	-2.205	-2.145	-2.145	-2.205	-2.22	-2.145	-2.22	-2.145	-2.22	-2.145	-2.145	-0.06	2.205	2.205	2.205	-0.06	-0.06	-2.13	-0.09	-0.045	-0.045	-0.045	-2.22	-0.06	-2.145	-0.045	-0.045	-0.06	-0.06	-0.06	-0.06	-0.06	-0.06	-0.06	-0.06	-0.06	-0.06	-0.06	-0.06	-0.06
249	3.57	3.825	3.78	3.78	3.315	1.89	1.905	-1.92	-1.875	-1.875	-2.145	-2.145	-1.875	-1.89	-2.145	-1.89	-2.145	-1.89	-2.145	-2.145	-0.345	1.905	1.905	1.905	-0.345	-0.345	-2.175	-0.345	-0.045	-0.045	-0.045	-1.92	-0.36	-2.145	-0.045	-0.045	-0.345	-0.345	-0.345	-0.345	-0.345	-0.345	-0.345	-0.345	-0.345	-0.345	-0.345	-0.345	-0.345
250	3.57	3.825	3.78	3.795	3.405	1.5	1.5	-1.575	-1.47	-1.485	-2.145	-2.145	-1.485	-1.485	-2.145	-1.485	-2.145	-1.485	-2.145	-2.145	-0.675	1.515	1.515	1.515	-0.675	-0.675	-2.16	-0.675	-0.045	-0.045	-0.045	-1.515	-0.705	-2.145	-0.045	-0.045	-0.675	-0.675	-0.675	-0.675	-0.675	-0.69	-0.675	-0.675	-0.675	-0.675	-0.675	-0.675	-0.675
251	3.57	3.825	3.78	3.795	3.495	1.11	1.11	-1.215	-1.095	-1.095	-2.145	-2.145	-1.095	-1.095	-2.145	-1.095	-2.145	-1.095	-2.145	-2.145	-1.035	1.11	1.11	1.11	-1.035	-1.035	-2.145	-1.035	-0.045	-0.045	-0.045	-1.11	-1.065	-2.145	-0.045	-0.045	-1.035	-1.035	-1.035	-1.035	-1.035	-1.05	-1.035	-1.035	-1.035	-1.035	-1.035	-1.035	-1.035
252	3.57	3.825	3.78	3.81	3.615	0.75	0.735	1.455	-0.705	-0.675	-2.1	-2.1	-0.675	-0.675	-2.1	-0.675	-2.1	-0.675	-2.1	-2.1	-1.47	0.675	0.675	0.675	-1.47	-1.47	-2.145	-1.485	-0.06	-0.06	-0.06	-0.675	-1.455	-2.145	-0.06	-0.06	-1.485	-1.485	-1.485	-1.485	-1.485	-1.44	-1.485	-1.485	-1.485	-1.485	-1.485	-1.485	-1.485
253	3.57	3.825	3.78	3.81	3.72	0.39	0.36	1.83	-0.315	-0.255	-2.085	-2.07	-0.255	-0.255	-2.07	-0.255	-2.07	-0.255	-2.07	-2.07	-1.905	0.255	0.255	0.255	-1.905	-1.905	-2.145	-1.92	-0.06	-0.06	-0.06	-0.255	-1.845	-2.145	-0.06	-0.06	-1.92	-1.92	-1.92	-1.92	-1.92	-1.845	-1.92	-1.92	-1.92	-1.92	-1.92	-1.92	-1.92
254	3.57	3.825	3.78	3.81	3.78	0.615	0.63	1.77	-0.39	-0.06	-1.785	-1.785	-0.06	-0.06	-1.785	-0.06	-1.785	-0.06	-1.785	-1.785	-2.145	0.06	-0.33	0.06	-2.13	-2.13	-2.145	-2.16	-0.33	-0.33	-0.33	-0.06	-1.77	-2.145	-0.33	-0.33	-2.16	-2.16	-2.16	-2.16	-2.16	-1.785	-2.16	-2.16	-2.16	-2.16	-2.16	-2.16	-2.16
255	3.57	3.825	3.795	3.81	3.78	1.44	1.59	1.215	-0.93	-0.045	-1.23	-1.215	-0.045	-0.045	-1.23	-0.045	-1.215	-0.045	-1.23	-1.23	-2.145	-0.045	-0.9	-0.045	-2.13	-2.13	-2.145	-2.175	-0.885	-0.9	-0.9	-0.045	-1.2	-2.16	-0.9	-0.9	-2.175	-2.175	-2.175	-2.175	-2.16	-1.23	-2.175	-2.175	-2.175	-2.175	-2.175	-2.175	-2.175
256	3.57	3.825	3.795	3.81	3.78	2.265	2.535	0.66	-1.455	-0.045	-0.675	-0.645	-0.045	-0.045	-0.675	-0.045	-0.645	-0.045	-0.675	-0.675	-2.145	-0.045	-1.47	-0.045	-2.13	-2.13	-2.145	-2.19	-1.44	-1.47	-1.47	-0.045	-0.615	-2.175	-1.47	-1.47	-2.19	-2.19	-2.19	-2.19	-2.175	-0.69	-2.19	-2.19	-2.19	-2.19	-2.19	-2.19	-2.19
257	3.57	3.81	3.675	3.81	3.78	2.475	2.775	0.525	-1.785	-0.045	-0.39	-0.495	-0.045	-0.045	-0.375	-0.045	-0.495	-0.045	-0.375	-0.375	-2.145	-0.045	-1.62	-0.045	-2.19	-2.19	-2.145	-2.025	-1.755	-1.62	-1.62	-0.15	-0.555	-2.01	-1.62	-1.635	-2.025	-2.025	-2.025	-2.025	-2.01	-0.39	-2.025	-2.025	-2.025	-2.025	-2.025	-2.025	-2.025
258	3.57	3.81	3.51	3.81	3.78	2.445	2.745	0.54	-2.01	-0.045	-0.195	-0.51	-0.045	-0.045	-0.18	-0.045	-0.51	-0.045	-0.18	-0.18	-2.145	-0.045	-1.59	-0.045	-2.325	-2.325	-2.145	-1.77	-1.98	-1.605	-1.605	-0.375	-0.705	-1.77	-1.59	-1.635	-1.77	-1.77	-1.77	-1.77	-1.77	-0.195	-1.77	-1.77	-1.77	-1.77	-1.77	-1.77	-1.77
259	3.57	3.795	3.315	3.81	3.78	2.355	2.64	0.585	-2.22	-0.045	-0.045	-0.555	-0.045	-0.045	-0.045	-0.045	-0.555	-0.045	-0.045	-0.045	-2.145	-0.045	-1.53	-0.045	-2.445	-2.445	-2.145	-1.5	-2.175	-1.56	-1.56	-0.6	-0.9	-1.53	-1.53	-1.59	-1.5	-1.5	-1.5	-1.5	-1.53	-0.045	-1.5	-1.5	-1.5	-1.5	-1.5	-1.5	-1.5
260	3.57	3.795	2.985	3.795	3.78	1.665	1.86	1.02	-2.235	-0.045	-0.045	-1.035	-0.045	-0.045	-0.045	-0.045	-1.035	-0.045	-0.045	-0.045	-2.145	-0.045	-1.08	-0.045	-2.7	-2.7	-2.145	-1.035	-2.205	1.11	1.11	-1.08	-1.605	1.11	-1.05	1.68	-1.035	-1.035	-1.02	-1.035	1.11	-0.045	-1.035	-1.035	-1.035	-1.035	-1.035	-1.035	-1.035
261	3.57	3.78	2.625	3.795	3.78	-1.62	-1.635	1.53	-2.235	-0.045	-0.045	-1.605	-0.045	-0.045	-0.045	-0.045	-1.605	-0.045	-0.045	-0.045	-2.145	-0.045	-0.57	-0.045	-2.955	-2.955	-2.145	-0.54	-2.205	1.62	1.62	-1.575	-2.4	1.62	-0.525	2.46	-0.54	-0.54	-0.51	-0.54	1.62	-0.045	-0.54	-0.54	-0.54	-0.54	-0.54	-0.54	-0.54
262	3.57	3.78	2.31	3.78	3.78	-1.98	-1.98	1.965	-2.22	-0.045	-0.045	-2.04	-0.045	-0.045	-0.045	-0.045	-2.04	-0.045	-0.045	-0.045	-2.145	-0.045	-0.12	-0.045	-3.18	-3.18	-2.145	-0.12	-2.175	2.04	2.04	-2.01	-3.075	2.025	-0.105	3.105	-0.12	-0.12	-0.105	-0.12	2.025	-0.045	-0.12	-0.12	-0.12	-0.12	-0.12	-0.12	-0.12
263	3.57	3.765	2.265	3.765	3.735	-2.04	-2.055	2.1	-2.055	0.135	-0.045	-1.965	-0.045	-0.045	0.135	-0.045	-1.965	-0.045	-0.045	-0.045	-2.145	-0.045	-0.075	-0.135	-3.135	-3.135	-2.145	-0.075	-2.01	1.95	1.95	-2.085	-3.09	1.95	-0.18	2.97	-0.075	-0.075	-0.18	-0.075	1.95	-0.135	-0.075	-0.075	-0.075	-0.075	-0.075	-0.075	-0.075
264	3.57	3.75	2.235	3.765	3.705	-2.1	-2.13	2.235	-1.905	0.27	-0.045	-1.875	-0.045	-0.045	0.27	-0.045	-1.875	-0.045	-0.045	-0.045	-2.145	-0.045	-0.045	-0.27	-3.09	-3.09	-2.145	-0.045	-1.875	1.875	1.875	-2.13	-3.105	1.86	-0.27	2.85	-0.045	-0.045	-0.27	-0.045	1.86	-0.27	-0.045	-0.045	-0.045	-0.045	-0.045	-0.045	-0.045
265	3.57	3.735	2.205	3.75	3.63	-2.145	-2.175	2.415	-1.59	0.555	-0.045	-1.605	-0.045	-0.045	0.555	-0.045	-1.605	-0.045	-0.045	-0.045	-2.13	-0.045	-0.045	-0.54	-2.97	-2.97	-2.145	-0.045	-1.575	1.605	1.605	-2.175	-3	1.59	-0.54	2.445	-0.045	-0.045	-0.525	-0.045	1.605	-0.54	-0.045	-0.045	-0.045	-0.045	-0.045	-0.045	-0.045
266	3.57	3.705	2.205	3.735	3.51	-2.145	-2.175	2.685	-1.05	1.095	-0.045	-1.065	-0.045	-0.045	1.095	-0.045	-1.05	-0.045	-0.045	-0.045	-2.115	-0.045	-0.045	-1.065	-2.715	-2.715	-2.16	-0.045	-1.035	1.035	1.035	-2.175	-2.73	-1.125	-1.095	1.635	-0.045	-0.045	-1.065	-0.045	-1.11	-1.065	-0.045	-0.045	-0.045	-0.045	-0.045	-0.045	-0.045
267	3.57	3.675	2.22	3.735	3.375	-2.16	-2.175	2.94	-0.495	1.65	-0.045	-0.51	-0.045	-0.045	1.65	-0.045	-0.465	-0.045	-0.045	-0.045	-2.115	-0.045	-0.045	-1.605	-2.445	-2.445	-2.175	-0.045	-0.48	0.465	0.465	-2.175	-2.46	-1.68	-1.665	-1.65	-0.045	-0.045	-1.605	-0.045	-1.62	-1.605	-0.045	-0.045	-0.045	-0.045	-0.045	-0.045	-0.045
268	3.57	3.66	2.22	3.735	3.36	-1.92	-1.935	3.135	0.39	1.695	-0.24	-0.225	-0.24	-0.24	1.695	-0.24	-0.435	-0.24	-0.045	-0.24	-2.25	-0.405	-0.405	-1.905	-2.04	-2.04	-1.935	0.24	0.24	0.42	0.42	-1.92	-2.04	-1.71	-1.695	-1.92	-0.225	-0.225	-1.905	-0.225	-1.905	-1.905	-0.225	-0.225	-0.225	-0.225	-0.225	-0.225	-0.225
269	3.57	3.66	2.22	3.735	3.42	-1.53	-1.53	3.285	1.08	1.395	-0.66	-0.12	-0.66	-0.645	1.395	-0.645	-0.75	-0.645	-0.045	-0.645	-2.475	-1.125	-1.125	-2.04	-1.545	-1.545	-1.545	0.645	0.645	0.735	0.735	-1.485	-1.545	-1.425	-1.38	-2.025	-0.63	-0.63	-2.025	-0.63	-2.025	-2.025	-0.63	-0.63	-0.63	-0.63	-0.63	-0.63	-0.63
270	3.57	3.645	2.22	3.75	3.465	-1.125	-1.125	3.42	1.77	1.095	-1.08	-0.045	-1.08	-1.08	1.11	-1.08	-1.05	-1.08	-0.045	-1.08	-2.715	-1.845	-1.845	-2.175	-1.035	-1.035	-1.155	1.08	1.08	1.05	1.05	-1.065	-1.035	-1.14	-1.065	-2.145	-1.035	-1.035	-2.145	-1.035	-2.145	-2.145	-1.035	-1.035	-1.035	-1.035	-1.035	-1.035	-1.035
271	3.57	3.66	2.22	3.75	3.48	1.365	1.38	3.51	2.43	0.735	-1.365	-0.045	-1.38	-1.365	0.735	-1.365	-1.335	-1.365	-0.045	-1.365	-2.775	-2.34	-2.34	-2.085	-0.735	-0.735	1.38	1.38	1.365	1.35	1.35	-0.75	-0.735	1.35	-0.765	-2.16	-1.425	-1.425	-2.175	-1.425	-2.175	-2.175	-1.425	-1.425	-1.425	-1.47	-1.425	-1.425	-1.47
272	3.57	3.66	2.205	3.72	3.465	1.635	1.635	3.585	3.075	0.345	-1.62	-0.045	-1.635	-1.62	0.36	-1.62	-1.605	-1.62	-0.045	-1.62	-2.805	-2.79	-2.79	-1.95	-0.48	-0.48	1.635	1.635	1.635	1.62	1.62	-0.495	-0.48	1.62	-0.51	-2.16	-1.815	-1.815	-2.145	-1.815	-2.145	-2.16	-1.83	-1.83	-1.83	-1.92	-1.83	-1.83	-1.92
273	3.57	3.66	2.205	3.705	3.42	1.845	1.86	3.66	3.705	-0.045	-1.845	-0.045	-1.86	-1.83	-0.045	-1.83	-1.83	-1.83	-0.045	-1.83	-2.79	-3.18	-3.18	-1.8	-0.27	-0.27	1.86	1.86	1.845	1.86	1.86	-0.27	-0.27	1.845	-0.255	-2.16	-2.175	-2.175	-2.145	-2.175	-2.145	-2.16	-2.19	-2.19	-2.19	-2.355	-2.19	-2.19	-2.355
274	3.57	3.69	2.205	3.555	3.06	1.32	1.32	3.675	3.675	-0.045	-1.29	-0.045	-1.305	-1.275	-0.045	-1.275	-1.275	-1.275	-0.045	-1.275	-1.965	-2.235	-2.235	-1.245	-0.825	-0.825	1.32	1.32	1.305	1.32	1.32	-0.825	-0.825	1.305	-0.795	-2.16	-2.16	-2.16	-2.145	-2.16	-2.145	-2.16	-2.19	-2.19	-2.19	-2.625	-2.19	-2.19	-2.64
275	3.57	3.72	2.19	3.42	2.685	-1.395	-1.395	3.69	3.645	-0.045	-0.735	-0.045	-0.735	-0.72	-0.045	-0.735	-0.72	-0.72	-0.045	-0.72	-1.125	-1.275	-1.275	-0.705	-1.365	-1.38	0.78	0.78	-1.38	0.78	0.78	-1.38	-1.38	-1.35	-1.335	-2.175	-2.145	-2.145	-2.145	-2.145	-2.145	-2.175	-2.19	-2.19	-2.19	-2.91	-2.19	-2.19	-2.91
276	3.57	3.75	2.25	3.3	2.43	-1.74	-1.755	3.705	3.645	-0.075	-0.345	-0.075	-0.345	-0.345	-0.075	-0.345	-0.345	-0.345	-0.075	-0.345	-0.525	-0.57	-0.57	-0.345	-1.755	-1.755	0.33	0.33	-1.8	0.33	0.33	-1.755	-1.755	-1.8	-1.8	-2.1	-2.145	-2.145	-2.145	-2.145	-2.145	-2.1	-2.1	-2.1	-2.1	-3	-2.1	-2.1	-3
277	3.57	3.765	2.505	3.255	2.49	-1.575	-1.56	3.69	3.645	-0.39	-0.54	-0.39	-0.54	-0.54	-0.39	-0.54	-0.54	-0.54	-0.39	-0.54	-0.63	-0.645	-0.645	-0.54	-1.605	-1.56	0.195	0.195	-1.95	-0.39	-0.39	-1.56	-1.56	-1.95	-1.95	-1.755	-2.145	-2.145	-2.145	-2.145	-2.145	-1.755	-1.755	-1.755	-1.755	-2.58	-1.755	-1.755	-2.58
278	3.57	3.78	2.775	3.225	2.55	-1.38	-1.395	3.675	3.645	-0.72	-0.72	-0.72	-0.72	-0.705	-0.72	-0.705	-0.705	-0.705	-0.72	-0.705	-0.72	-0.72	-0.72	-0.705	-1.455	-1.395	0.075	0.075	-2.13	-0.72	-0.72	-1.395	-1.395	-2.13	-2.13	-1.41	-2.145	-2.145	-2.145	-2.145	-2.145	-1.41	-1.41	-1.41	-1.41	-2.145	-1.41	-1.41	-2.145
279	3.57	3.795	3.06	3.195	2.715	-1.065	-1.08	3.66	3.66	-1.11	-1.065	-1.125	-1.065	-1.065	-1.125	-1.065	-1.065	-1.065	-1.125	-1.065	-1.02	-1.005	-1.005	-1.035	-1.14	-1.08	-0.045	-0.045	-2.19	-1.095	-1.095	-1.08	-1.08	-2.19	-2.19	-1.005	-2.145	-2.145	-2.145	-2.145	-2.145	-1.005	-1.005	-1.005	-1.005	-1.59	-1.005	-1.005	-1.59
280	3.57	3.81	3.39	3.225	3	-0.6	-0.6	3.63	3.705	-1.62	-1.575	-1.62	-1.575	-1.575	-1.62	-1.575	-1.575	-1.575	-1.62	-1.575	-1.53	-1.53	-1.53	-1.545	1.635	-0.6	-0.045	-0.045	-2.175	-1.575	-1.575	-0.6	-0.6	-2.175	-2.175	-0.57	-2.145	-2.145	-2.145	-2.145	-2.145	-0.57	-0.57	-0.57	-0.57	-0.9	-0.57	-0.57	-0.9
281	3.57	3.81	3.72	3.24	3.3	-0.135	-0.135	3.6	3.765	-2.115	-2.1	-2.115	-2.1	-2.1	-2.115	-2.1	-2.1	-2.1	-2.115	-2.1	-2.04	-2.04	-2.04	-2.025	2.115	-0.135	-0.045	-0.045	-2.145	-2.025	-2.025	-0.135	-0.135	-2.145	-2.145	-0.12	-2.145	-2.145	-2.145	-2.145	-2.145	-0.135	-0.135	-0.135	-0.135	-0.21	-0.135	-0.135	-0.21
282	3.57	3.81	3.825	3.27	3.105	-0.15	-0.15	3.615	3.465	-2.07	-2.07	-2.07	-2.07	-2.07	-2.07	-2.07	-2.07	-2.07	-2.07	-2.07	-2.19	-2.19	-2.19	-2.175	2.07	-0.15	-0.15	-0.15	-2.145	-2.175	-2.175	-0.15	-0.15	-2.145	-2.145	-0.15	-2.145	-2.145	-2.145	-2.145	-2.145	-0.15	-0.15	-0.15	-0.225	-0.15	-0.15	-0.15	-0.15
283	3.57	3.81	3.825	3.3	2.715	-0.405	-0.405	3.615	3.015	-1.785	-1.77	-1.77	-1.77	-1.77	-1.77	-1.77	-1.77	-1.77	-1.77	-1.77	-2.175	-2.175	-2.175	-2.175	1.8	-0.375	-0.405	-0.405	-2.145	-2.16	-2.16	-0.375	-0.375	-2.145	-2.145	-0.375	-2.145	-2.145	-2.145	-2.145	-2.145	-0.375	-0.375	-0.375	-0.585	-0.375	-0.375	-0.375	-0.375
284	3.57	3.81	3.825	3.345	2.34	-0.645	-0.63	3.63	2.565	-1.515	-1.5	-1.5	-1.5	-1.5	-1.5	-1.5	-1.5	-1.5	-1.5	-1.5	-2.175	-2.175	-2.175	-2.175	1.53	-0.6	-0.63	-0.63	-2.145	-2.16	-2.16	-0.6	-0.6	-2.145	-2.145	-0.6	-2.145	-2.145	-2.145	-2.145	-2.145	-0.6	-0.6	-0.6	-0.945	-0.6	-0.6	-0.6	-0.6
285	3.57	3.795	3.81	3.45	1.68	-1.095	-1.095	3.645	1.74	-1.035	-1.035	-1.035	-1.035	-1.035	-1.035	-1.035	-1.035	-1.035	-1.035	-1.035	-2.13	-2.13	-2.13	-2.13	-1.155	-1.095	-1.125	-1.125	-2.145	-2.145	-2.145	-1.095	-1.095	-2.145	-2.145	-1.095	-2.145	-2.145	-2.145	-2.145	-2.145	-1.095	-1.095	-1.095	-1.68	-1.095	-1.095	-1.095	-1.095
286	3.57	3.78	3.81	3.54	0.99	-1.575	-1.575	3.675	0.87	-0.555	-0.555	-0.555	-0.555	-0.555	-0.555	-0.555	-0.555	-0.555	-0.555	-0.555	-2.1	-2.1	-2.1	-2.1	-1.635	-1.605	-1.62	-1.62	-2.145	-2.145	-2.145	-1.605	-1.605	-2.145	-2.145	-1.605	-2.145	-2.145	-2.145	-2.145	-2.145	-1.605	-1.605	-1.605	-2.43	-1.605	-1.605	-1.605	-1.605
287	3.57	3.765	3.81	3.645	0.51	-1.95	-1.95	3.705	-0.15	-0.195	-0.195	-0.195	-0.195	-0.195	-0.195	-0.195	-0.195	-0.195	-0.195	-0.195	-2.01	-2.01	-2.01	-2.01	-2.07	-2.07	-2.07	-2.07	-2.145	-2.145	-2.145	-2.07	-2.07	-2.145	-2.145	-2.07	-2.145	-2.145	-2.145	-2.145	-2.145	-2.07	-2.07	-2.07	-3.075	-2.07	-2.07	-2.07	-2.07
288	3.57	3.735	3.795	3.675	1.26	-1.56	-1.56	3.72	-0.615	-0.645	-0.645	-0.645	-0.645	-0.645	-0.645	-0.645	-0.645	-0.645	-0.645	-0.645	-1.5	-1.5	-1.5	-1.5	-2.115	-2.115	-2.085	-2.085	-2.16	-2.16	-2.16	-2.085	-2.085	-2.145	-2.16	-2.115	-2.145	-2.145	-2.145	-2.145	-2.145	-2.115	-2.085	-2.085	-2.85	-2.085	-2.085	-2.085	-2.085
289	3.57	3.705	3.78	3.72	2.01	1.725	1.71	3.75	-1.095	-1.095	-1.095	-1.095	-1.095	-1.095	-1.095	-1.095	-1.095	-1.095	-1.095	-1.095	-0.99	-0.99	-0.99	-0.99	-2.175	-2.175	-2.115	-2.115	-2.175	-2.175	-2.175	-2.115	-2.115	-2.145	-2.175	-2.175	-2.145	-2.145	-2.145	-2.145	-2.145	-2.175	-2.115	-2.115	-2.655	-2.115	-2.115	-2.115	-2.115
290	3.57	3.69	3.78	3.765	2.655	2.235	2.235	3.765	-1.5	-1.485	-1.485	-1.485	-1.485	-1.485	-1.485	-1.485	-1.485	-1.485	-1.485	-1.485	-0.645	-0.645	-0.645	-0.645	-2.13	-2.13	-2.145	-2.145	-2.115	-2.115	-2.115	-2.145	-2.145	-2.145	-2.115	-2.13	-2.145	-2.145	-2.145	-2.145	-2.145	-2.13	-2.145	-2.145	-2.46	-2.145	-2.145	-2.145	-2.145
291	3.57	3.675	3.765	3.78	3.135	2.37	2.355	3.765	-1.815	-1.785	-1.785	-1.785	-1.785	-1.785	-1.785	-1.785	-1.785	-1.785	-1.785	-1.785	-0.57	-0.57	-0.57	-0.57	-1.905	-1.905	-2.145	-2.145	-1.89	-1.89	-1.89	-2.145	-2.145	-2.145	-1.89	-1.905	-2.145	-2.145	-2.145	-2.145	-2.145	-1.905	-2.145	-2.145	-2.295	-2.145	-2.145	-2.145	-2.145
292	3.57	3.66	3.765	3.795	3.615	2.49	2.475	3.765	-2.13	-2.1	-2.1	-2.1	-2.1	-2.1	-2.1	-2.1	-2.1	-2.1	-2.1	-2.1	-0.48	-0.48	-0.48	-0.48	-1.665	-1.665	-2.145	-2.145	-1.665	-1.665	-1.665	-2.145	-2.145	-2.145	-1.665	-1.665	-2.145	-2.145	-2.145	-2.145	-2.145	-1.665	-2.145	-2.145	-2.145	-2.145	-2.145	-2.145	-2.145
293	3.57	3.645	3.75	3.81	3.825	2.025	2.01	3.72	-2.25	-2.205	-2.205	-2.205	-2.205	-2.205	-2.205	-2.205	-2.205	-2.205	-2.205	-2.205	-0.795	-0.795	-0.795	-0.795	-1.245	-1.245	-2.145	-2.13	-1.245	-1.245	-1.245	-2.145	-2.145	-2.145	-1.245	-1.245	-2.145	-2.145	-2.145	-2.145	-2.145	-1.245	-2.145	-2.145	-2.1	-2.145	-2.145	-2.145	-2.145
294	3.57	3.645	3.75	3.81	3.825	1.155	1.125	3.675	-2.235	-2.175	-2.175	-2.175	-2.175	-2.175	-2.175	-2.175	-2.175	-2.175	-2.175	-2.175	-1.38	-1.38	-1.38	-1.38	-0.69	-0.69	-2.145	-2.115	-0.72	-0.72	-0.72	-2.16	-2.145	-2.145	-0.69	-0.72	-2.16	-2.16	-2.16	-2.145	-2.145	-0.69	-2.16	-2.16	-2.145	-2.16	-2.16	-2.16	-2.16
295	3.57	3.645	3.75	3.81	3.81	0.3	0.24	3.63	-2.22	-2.145	-2.145	-2.145	-2.145	-2.145	-2.145	-2.145	-2.145	-2.145	-2.145	-2.145	-1.965	-1.965	-1.965	-1.965	-0.135	-0.12	-2.145	-2.115	-0.18	-0.18	-0.18	-2.175	-2.145	-2.145	-0.135	-0.18	-2.175	-2.175	-2.175	-2.145	-2.145	-0.135	-2.175	-2.175	-2.175	-2.175	-2.175	-2.175	-2.175
296	3.57	3.66	3.75	3.81	3.81	0.18	0.12	3.6	-2.115	-2.145	-2.145	-2.145	-2.145	-2.145	-2.145	-2.145	-2.145	-2.145	-2.145	-2.145	-2.1	-2.1	-2.1	-2.1	-0.105	-0.135	-2.145	-2.16	-0.06	-0.06	-0.06	-2.085	-2.145	-2.145	-0.105	-0.06	-2.085	-2.085	-2.085	-2.145	-2.145	-0.105	-2.085	-2.085	-2.085	-2.085	-2.085	-2.085	-2.085
297	3.57	3.675	3.75	3.81	3.81	0.225	0.18	3.57	-1.98	-2.145	-2.145	-2.145	-2.145	-2.145	-2.145	-2.145	-2.145	-2.145	-2.145	-2.145	-2.145	-2.145	-2.145	-2.145	-0.18	-0.27	-2.145	-2.205	-0.045	-0.045	-0.045	-1.965	-2.145	-2.145	-0.18	-0.045	-1.965	-1.965	-1.965	-2.145	-2.145	-0.18	-1.965	-1.965	-1.965	-1.965	-1.965	-1.965	-1.965
298	3.57	3.69	3.75	3.795	3.795	0.315	0.285	3.525	-1.815	-2.13	-2.145	-2.145	-2.145	-2.145	-2.145	-2.145	-2.145	-2.145	-2.145	-2.145	-2.175	-2.175	-2.175	-2.175	-0.315	-0.495	-2.13	-2.295	-0.045	-0.045	-0.045	-1.77	-2.145	-2.145	-0.315	-0.045	-1.77	-1.77	-1.77	-2.145	-2.145	-0.315	-1.77	-1.77	-1.77	-1.77	-1.77	-1.77	-1.77
299	3.57	3.72	3.765	3.795	3.795	0.84	0.81	3.45	-1.365	-2.13	-2.145	-2.145	-2.145	-2.145	-2.145	-2.145	-2.145	-2.145	-2.145	-2.145	-2.19	-2.16	-2.16	-2.19	-0.81	-1.275	-2.13	-2.565	-0.045	-0.045	-0.045	-1.26	-2.145	-2.145	-0.81	-0.045	-1.275	-1.275	-1.275	-2.145	-2.145	-0.825	-1.275	-1.275	-1.275	-1.275	-1.275	-1.275	-1.275
300	3.57	3.765	3.78	3.78	3.795	1.41	1.38	3.36	2.145	-2.13	-2.145	-2.145	-2.145	-2.145	-2.145	-2.145	-2.145	-2.145	-2.145	-2.145	-2.19	-2.145	-2.145	-2.19	-1.365	-2.1	-2.115	-2.865	-0.045	-0.045	-0.045	-0.69	-2.145	-2.145	-1.365	-0.045	-0.735	-0.735	-0.735	-2.16	-2.16	-1.395	-0.735	-0.735	-0.735	-0.735	-0.735	-0.735	-0.735
301	3.57	3.795	3.735	3.78	3.765	1.755	1.755	3.285	2.685	-2.13	-2.145	-2.145	-2.145	-2.145	-2.145	-2.145	-2.145	-2.145	-2.145	-2.145	-2.085	-2.145	-2.145	-2.085	-1.8	-2.73	-2.16	-3.06	-0.09	-0.09	-0.09	-0.33	-2.145	-2.145	-1.8	-0.09	-0.3	-0.3	-0.3	-2.07	-2.07	-1.755	-0.3	-0.3	-0.3	-0.3	-0.3	-0.3	-0.3
302	3.57	3.78	3.495	3.78	3.69	1.56	1.56	3.255	2.34	-2.13	-2.145	-2.145	-2.145	-2.145	-2.145	-2.145	-2.145	-2.145	-2.145	-2.145	-1.725	-2.145	-2.145	-1.725	-1.965	-2.775	-2.355	-2.97	-0.405	-0.405	-0.405	-0.57	-2.16	-2.145	-1.95	-0.405	-0.18	-0.18	-0.18	-1.725	-1.725	-1.545	-0.18	-0.18	-0.18	-0.18	-0.18	-0.18	-0.18
303	3.57	3.75	3.27	3.795	3.615	1.365	1.35	3.225	1.98	-2.145	-2.145	-2.145	-2.145	-2.145	-2.145	-2.145	-2.145	-2.145	-2.145	-2.145	-1.35	-2.145	-2.145	-1.35	-2.115	-2.805	-2.565	-2.85	-0.75	-0.75	-0.75	-0.81	-2.175	-2.145	-2.085	-0.75	-0.06	-0.06	-0.06	-1.35	-1.35	-1.32	-0.075	-0.075	-0.075	-0.075	-0.075	-0.075	-0.075
304	3.57	3.735	2.94	3.72	3.495	-1.185	-1.2	3.21	1.56	-2.145	-2.145	-2.145	-2.145	-2.145	-2.145	-2.145	-2.145	-2.145	-2.145	-2.145	-0.99	-2.145	-2.145	-0.99	-2.145	-2.655	-2.7	-2.64	-1.14	-1.14	-1.14	-1.095	-2.115	-2.145	-2.16	-1.14	-0.06	-0.06	-0.06	-0.99	-0.99	-1.035	-0.06	-0.06	-0.06	-0.06	-0.06	-0.06	-0.06
305	3.57	3.69	2.505	3.54	3.33	-1.5	-1.5	3.24	1.065	-2.145	-2.145	-2.145	-2.145	-2.145	-2.145	-2.145	-2.145	-2.145	-2.145	-2.145	-0.66	-2.145	-2.145	-0.66	-2.025	-2.295	-2.775	-2.28	-1.59	-1.59	-1.59	-1.455	-2.01	-2.145	-2.145	-1.59	-0.12	-0.12	-0.12	-0.66	-0.66	-0.675	-0.12	-0.12	-0.12	-0.12	-0.12	-0.12	-0.12
306	3.57	3.66	2.085	3.345	3.15	-1.785	-1.815	3.285	0.555	-2.145	-2.145	-2.145	-2.145	-2.145	-2.145	-2.145	-2.145	-2.145	-2.145	-2.145	-0.33	-2.145	-2.145	-0.33	-1.89	-1.935	-2.835	-1.935	-2.04	-2.04	-2.04	-1.8	-1.89	-2.145	-2.145	-2.04	-0.225	-0.225	-0.225	-0.315	-0.33	-0.315	-0.225	-0.225	-0.225	-0.225	-0.225	-0.225	-0.225
307	3.57	3.645	1.62	2.67	2.895	-1.515	-1.53	3.375	1.05	-2.145	-2.145	-2.145	-2.145	-2.145	-2.145	-2.145	-2.145	-2.145	-2.145	-2.145	-0.6	-2.145	-2.145	-0.6	-1.5	-1.485	-2.31	-1.485	-2.175	-2.175	-2.175	-1.575	-1.5	-2.145	-2.145	-2.175	-0.6	-0.6	-0.6	-0.585	-0.6	-0.585	-0.6	-0.6	-0.6	-0.6	-0.6	-0.6	-0.6
308	3.57	3.645	1.155	1.74	2.595	-0.99	-1.005	3.51	1.98	-2.145	-2.145	-2.145	-2.145	-2.145	-2.145	-2.145	-2.145	-2.145	-2.145	-2.145	-1.11	-2.145	-2.145	-1.11	-0.99	-0.975	-1.53	-0.975	-2.175	-2.175	-2.175	1.14	-0.99	-2.16	-2.145	-2.175	-1.125	-1.125	-1.125	-1.125	-1.11	-1.125	-1.125	-1.125	-1.125	-1.125	-1.125	-1.125	-1.125
309	3.57	3.645	0.72	0.87	2.295	-0.495	-0.495	3.615	2.865	-2.145	-2.145	-2.145	-2.145	-2.145	-2.145	-2.145	-2.145	-2.145	-2.145	-2.145	-1.62	-2.145	-2.145	-1.62	-0.495	-0.495	-0.795	-0.495	-2.16	-2.16	-2.16	1.65	-0.495	-2.16	-2.145	-2.16	-1.62	-1.62	-1.62	-1.635	-1.62	-1.635	-1.62	-1.62	-1.62	-1.62	-1.62	-1.62	-1.62
310	3.57	3.645	0.54	0.495	2.19	-0.27	-0.27	3.66	3.27	-2.145	-2.145	-2.145	-2.145	-2.145	-2.145	-2.145	-2.145	-2.145	-2.145	-2.145	-1.86	-2.145	-2.145	-1.86	-0.27	-0.27	-0.45	-0.285	-2.13	-2.13	-2.13	1.86	-0.27	-2.13	-2.145	-2.13	-1.86	-1.86	-1.86	-1.86	-1.86	-1.86	-1.86	-1.86	-1.86	-1.86	-1.86	-1.86	-1.86
311	3.57	3.645	0.42	0.24	2.085	-0.135	-0.135	3.69	3.555	-2.13	-2.145	-2.145	-2.145	-2.145	-2.145	-2.145	-2.145	-2.145	-2.145	-2.145	-2.04	-2.145	-2.145	-2.04	-0.135	-0.135	-0.21	-0.12	-2.115	-2.115	-2.115	1.995	-0.135	-2.115	-2.145	-2.1	-2.025	-2.025	-2.025	-2.01	-2.025	-1.995	-2.025	-2.025	-2.025	-2.025	-2.025	-2.025	-2.025
312	3.57	3.615	0.39	0.195	2.085	-0.105	-0.105	3.705	3.795	-2.13	-2.145	-2.145	-2.145	-2.145	-2.145	-2.145	-2.145	-2.145	-2.145	-2.145	-2.175	-2.145	-2.145	-2.175	-0.105	-0.105	-0.045	-0.045	-1.98	-1.98	-1.98	2.025	-0.105	-1.98	-2.145	-1.98	-2.19	-2.175	-2.175	-2.04	-2.175	-2.025	-2.19	-2.175	-2.175	-2.175	-2.175	-2.175	-2.175
313	3.57	3.54	0.78	0.975	2.34	-0.555	-0.555	3.705	3.825	-2.13	-2.145	-2.145	-2.145	-2.145	-2.145	-2.145	-2.145	-2.145	-2.145	-2.145	-2.175	-2.145	-2.145	-2.175	-0.585	-0.585	-0.045	-0.045	-1.515	-1.515	-1.515	1.53	-0.555	-1.515	-2.145	-1.515	-2.205	-2.175	-2.175	-1.575	-2.175	-1.575	-2.205	-2.175	-2.175	-2.175	-2.175	-2.175	-2.175
314	3.57	3.465	1.2	1.83	2.64	-1.05	-1.065	3.705	3.825	-2.13	-2.145	-2.145	-2.145	-2.145	-2.145	-2.145	-2.145	-2.145	-2.145	-2.145	-2.145	-2.145	-2.145	-2.145	-1.125	-1.125	-0.045	-0.045	-0.99	-0.99	-0.99	0.99	-1.065	-0.99	-2.145	-1.035	-2.205	-2.145	-2.145	-1.05	-2.145	1.125	-2.205	-2.145	-2.145	-2.145	-2.145	-2.145	-2.145
315	3.57	3.405	1.605	2.55	2.895	-1.47	-1.485	3.69	3.705	-2.13	-2.145	-2.145	-2.145	-2.145	-2.145	-2.145	-2.145	-2.145	-2.145	-2.145	-2.145	-2.145	-2.145	-2.145	-1.485	-1.485	-0.045	-0.045	-0.63	-0.63	-0.63	0.615	-1.485	-0.63	-2.145	-0.63	-2.115	-2.145	-2.145	-0.63	-2.145	1.485	-2.115	-2.145	-2.145	-2.145	-2.145	-2.145	-2.145
316	3.57	3.39	1.95	3.03	3.09	-1.755	-1.77	3.675	3.405	-2.145	-2.145	-2.145	-2.145	-2.145	-2.145	-2.145	-2.145	-2.145	-2.145	-2.145	-2.145	-2.145	-2.145	-2.145	-1.56	-1.56	-0.045	-0.045	-0.54	-0.54	-0.54	0.525	-1.77	-0.54	-2.145	-0.36	-1.95	-2.145	-2.145	-0.36	-2.145	1.575	-1.95	-2.145	-2.145	-2.145	-2.145	-2.145	-2.145
317	3.57	3.39	2.31	3.51	3.285	-2.04	-2.055	3.66	3.105	-2.16	-2.145	-2.145	-2.145	-2.145	-2.145	-2.145	-2.145	-2.145	-2.145	-2.145	-2.145	-2.145	-2.145	-2.145	-1.665	-1.665	-0.045	-0.045	-0.435	-0.42	-0.42	0.42	-2.04	-0.42	-2.145	-0.105	-1.755	-2.145	-2.145	-0.105	-2.145	1.68	-1.755	-2.145	-2.145	-2.145	-2.145	-2.145	-2.145
318	3.57	3.45	2.61	3.69	3.405	-2.145	-2.145	3.555	2.4	-2.13	-2.145	-2.13	-2.13	-2.145	-2.145	-2.13	-2.145	-2.145	-2.145	-2.145	-2.145	-2.145	-2.145	-2.145	-1.365	-1.38	-0.045	-0.045	-0.72	-0.72	-0.72	0.72	-2.16	-0.72	-2.145	-0.045	-1.35	-2.13	-2.145	-0.045	-2.145	1.38	-1.35	-2.145	-2.145	-2.13	-2.145	-2.145	-2.145
319	3.57	3.57	2.88	3.675	3.495	-2.115	-2.115	3.405	-1.44	-2.115	-2.145	-2.115	-2.115	-2.145	-2.145	-2.115	-2.145	-2.145	-2.145	-2.145	-2.145	-2.145	-2.145	-2.145	-0.78	-0.81	-0.06	0.06	-1.29	-1.305	-1.305	1.32	-2.145	-1.305	-2.145	-0.06	-0.765	-2.115	-2.145	-0.06	-2.145	-1.335	-0.765	-2.145	-2.145	-2.115	-2.145	-2.145	-2.145
320	3.57	3.69	3.12	3.63	3.57	-2.07	-2.07	3.24	-1.86	-2.07	-2.145	-2.07	-2.07	-2.145	-2.145	-2.07	-2.145	-2.145	-2.145	-2.145	-2.145	-2.145	-2.145	-2.145	-0.225	-0.285	-0.09	0.09	-1.815	-1.86	-1.86	1.905	-2.145	-1.86	-2.145	-0.09	-0.225	-2.07	-2.145	-0.09	-2.145	-1.83	-0.225	-2.145	-2.145	-2.07	-2.145	-2.145	-2.145
321	3.57	3.735	3.045	3.045	3.33	-1.725	-1.74	3.03	-1.68	-1.74	-2.145	-1.74	-1.74	-2.145	-2.145	-1.74	-2.145	-2.145	-2.145	-2.145	-2.145	-2.145	-2.145	-2.145	0.405	-0.45	-0.405	0.405	-1.65	-2.055	-2.055	2.25	-2.145	-2.04	-2.145	-0.405	-0.06	-1.74	-2.145	-0.405	-2.145	-1.65	-0.06	-2.145	-2.145	-1.74	-2.145	-2.145	-2.145
322	3.57	3.72	2.85	2.28	3	-1.275	-1.275	2.775	-1.275	-1.275	-2.145	-1.275	-1.275	-2.145	-2.145	-1.275	-2.145	-2.145	-2.145	-2.145	-2.145	-2.145	-2.145	-2.145	0.855	-0.855	-0.855	0.855	-1.26	-2.115	-2.115	2.535	-2.145	-2.1	-2.145	-0.855	-0.045	-1.275	-2.145	-0.855	-2.145	-1.245	-0.045	-2.145	-2.145	-1.275	-2.145	-2.145	-2.145
323	3.57	3.705	2.655	1.545	2.67	-0.84	-0.855	2.535	-0.87	-0.855	-2.145	-0.855	-0.855	-2.145	-2.145	-0.855	-2.145	-2.145	-2.145	-2.145	-2.145	-2.145	-2.145	-2.145	1.26	-1.26	-1.26	1.26	-0.87	-2.16	-2.16	2.805	-2.145	-2.145	-2.145	-1.26	-0.045	-0.855	-2.145	-1.26	-2.145	-0.855	-0.045	-2.145	-2.145	-0.855	-2.145	-2.145	-2.145
324	3.57	3.705	2.505	0.975	2.4	-0.525	-0.525	2.34	-0.54	-0.525	-2.145	-0.525	-0.525	-2.145	-2.145	-0.525	-2.145	-2.145	-2.145	-2.145	-2.145	-2.16	-2.145	-2.145	1.62	-1.635	-1.635	1.62	-0.54	-2.175	-2.175	2.985	-2.145	-2.145	-2.145	-1.62	-0.045	-0.525	-2.145	-1.62	-2.145	-0.525	-0.045	-2.145	-2.145	-0.525	-2.145	-2.145	-2.145
325	3.57	3.705	2.355	0.405	2.13	-0.21	-0.225	2.16	-0.24	-0.225	-2.145	-0.225	-0.225	-2.145	-2.145	-0.225	-2.145	-2.145	-2.145	-2.145	-2.145	-2.19	-2.145	-2.145	1.935	-1.995	-1.995	1.935	-0.24	-2.19	-2.19	3.15	-2.145	-2.145	-2.145	-1.935	-0.045	-0.225	-2.145	-1.935	-2.145	-0.24	-0.045	-2.145	-2.145	-0.225	-2.145	-2.145	-2.145
326	3.57	3.63	2.145	0.165	2.01	0.06	-0.045	2.085	-0.045	-0.09	-2.145	-0.09	-0.09	-2.145	-2.145	-0.09	-2.145	-2.145	-2.145	-2.145	-2.145	-2.1	-2.145	-2.145	2.19	-2.175	-2.16	2.19	-0.045	-2.1	-2.1	3.27	-2.145	-2.145	-2.145	-2.19	-0.09	-0.09	-2.145	-2.19	-2.145	-0.09	-0.09	-2.145	-2.145	-0.09	-2.145	-2.145	-2.145
327	3.57	3.405	1.785	0.78	2.325	0.06	-0.045	2.385	-0.045	-0.435	-2.145	-0.42	-0.42	-2.145	-2.145	-0.42	-2.145	-2.145	-2.145	-2.145	-2.145	-1.71	-2.145	-2.145	2.175	-1.77	-1.785	2.16	-0.045	-1.725	-1.725	3.27	-2.145	-2.145	-2.145	-2.19	-0.45	-0.45	-2.145	-2.19	-2.145	-0.45	-0.45	-2.145	-2.145	-0.45	-2.145	-2.145	-2.145
328	3.57	3.18	1.425	1.425	2.685	0.06	-0.045	2.715	-0.045	-0.795	-2.145	-0.78	-0.78	-2.145	-2.145	-0.78	-2.145	-2.145	-2.145	-2.145	-2.145	-1.305	-2.145	-2.145	2.13	-1.35	-1.38	2.115	-0.045	-1.335	-1.335	3.255	-2.145	-2.16	-2.16	-2.175	-0.825	-0.825	-2.16	-2.175	-2.16	-0.825	-0.825	-2.16	-2.16	-0.825	-2.16	-2.16	-2.16
329	3.57	2.895	1.065	2.07	3.03	0.06	-0.045	3	-0.045	-1.185	-2.145	-1.17	-1.17	-2.145	-2.145	-1.17	-2.145	-2.145	-2.145	-2.145	-2.145	-0.93	-2.145	-2.145	2.13	-0.945	1.17	2.115	-0.045	-0.945	-0.945	3.255	-2.145	-2.13	-2.13	-2.13	-1.185	-1.185	-2.13	-2.13	-2.13	-1.185	-1.185	-2.13	-2.13	-1.185	-2.13	-2.13	-2.13
330	3.57	2.58	0.69	2.73	3.345	-0.075	-0.075	3.3	-0.075	-1.59	-2.145	-1.575	-1.575	-2.145	-2.145	-1.575	-2.145	-2.145	-2.145	-2.145	-2.145	-0.585	-2.145	-2.145	2.13	-0.54	1.605	2.145	0.075	-0.555	-0.555	3.255	-2.145	-2.07	-2.07	-2.07	-1.515	-1.515	-2.07	-2.07	-2.07	-1.515	-1.515	-2.07	-2.07	-1.515	-2.07	-2.07	-2.07
331	3.57	2.25	0.33	3.375	3.66	-0.105	-0.12	3.585	-0.12	-1.995	-2.145	-1.98	-1.98	-2.145	-2.145	-1.98	-2.145	-2.145	-2.145	-2.145	-2.145	-0.255	-2.145	-2.145	2.13	0.18	2.04	2.175	0.12	-0.18	-0.18	3.27	-2.145	-2.01	-2.01	-2.01	-1.845	-1.845	-2.01	-2.01	-2.01	-1.845	-1.845	-2.01	-2.01	-1.845	-2.01	-2.01	-2.01
332	3.57	1.785	-0.51	3.63	3.78	-0.495	-0.525	3.675	-0.525	-2.145	-2.13	-2.13	-2.13	-2.13	-2.145	-2.13	-2.13	-2.145	-2.145	-2.13	-2.145	-0.525	-2.145	-2.145	2.115	0.795	2.505	2.4	0.51	-0.06	-0.06	3.345	-2.145	-1.59	-1.605	-1.605	-1.575	-1.575	-1.59	-1.605	-1.605	-1.575	-1.59	-1.59	-1.605	-1.59	-1.59	-1.59	-1.605
333	3.57	1.245	-1.095	3.675	3.795	-1.08	-1.095	3.69	-1.095	-2.16	-2.13	-2.13	-2.13	-2.13	-2.145	-2.13	-2.13	-2.145	-2.145	-2.13	-2.16	-1.08	-2.16	-2.16	2.1	1.65	2.955	2.7	1.065	-0.045	-0.045	3.45	-2.16	-1.005	-1.02	-1.02	-1.005	-1.005	-1.005	-1.035	-1.035	-1.005	-1.005	-0.99	-1.005	-1.005	-0.99	-0.99	-1.005
334	3.57	-1.545	-1.65	3.72	3.81	-1.62	-1.65	3.705	-1.665	-2.16	-2.13	-2.13	-2.13	-2.13	-2.145	-2.13	-2.13	-2.145	-2.145	-2.13	-2.16	-1.62	-2.145	-2.145	2.1	2.49	3.42	2.985	1.62	-0.045	-0.045	3.555	-2.16	-0.45	-0.465	-0.465	-0.465	-0.465	-0.45	-0.48	-0.48	-0.465	-0.465	-0.435	-0.45	-0.465	-0.435	-0.435	-0.45
335	3.57	-1.5	-1.605	3.66	3.735	-1.845	-1.605	3.705	-1.875	-2.16	-2.265	-2.265	-2.265	-2.265	-2.145	-2.265	-2.265	-2.145	-2.145	-2.265	-1.89	-1.605	-1.89	-1.89	2.295	2.88	3.57	3.15	1.98	0.405	0.405	3.54	-1.89	-0.495	0.405	0.405	-0.51	-0.51	-0.495	-0.27	-0.27	-0.51	-0.51	-0.615	-0.495	-0.51	-0.615	-0.615	-0.495
336	3.57	-1.38	-1.44	3.57	3.66	-1.995	-1.44	3.705	-2.055	-2.145	-2.43	-2.43	-2.43	-2.43	-2.145	-2.43	-2.43	-2.145	-2.145	-2.43	-1.56	-1.47	-1.59	-1.59	2.52	3.195	3.66	3.3	2.31	0.855	0.855	3.51	-1.56	-0.66	0.855	0.855	-0.66	-0.66	-0.66	-0.105	-0.105	-0.66	-0.66	-0.945	-0.66	-0.66	-0.945	-0.945	-0.66
337	3.57	-1.2	-1.245	3.495	3.57	-2.145	-1.245	3.705	-2.175	-2.13	-2.595	-2.595	-2.595	-2.595	-2.13	-2.595	-2.595	-2.13	-2.13	-2.595	-1.23	-1.29	-1.275	-1.275	2.775	3.465	3.72	3.42	2.64	1.35	1.35	3.48	-1.23	-0.87	1.35	1.35	-0.87	-0.87	-0.87	-0.045	-0.045	-0.87	-0.87	-1.32	-0.87	-0.87	-1.32	-1.32	-0.87
338	3.57	1.53	-0.795	3.375	3.495	-2.13	-0.78	3.705	-2.205	-2.115	-2.85	-2.85	-2.85	-2.85	-2.115	-2.85	-2.85	-2.115	-2.115	-2.85	-0.765	1.395	1.395	1.395	3.105	3.555	3.705	3.51	2.88	2.085	2.085	3.405	-0.765	-1.365	2.115	2.085	-1.365	-1.365	-1.365	-0.045	-0.045	-1.365	-1.365	-2.085	-1.365	-1.365	-2.085	-2.085	-1.365
339	3.57	1.935	-0.3	3.285	3.405	-2.115	-0.3	3.705	-2.22	-2.1	-3.09	-3.09	-3.09	-3.09	-2.1	-3.09	-3.09	-2.1	-2.1	-3.09	-0.3	1.875	1.875	1.875	3.435	3.645	3.645	3.6	3.12	2.805	2.805	3.315	-0.3	-1.875	2.865	2.805	-1.875	-1.875	-1.875	-0.045	-0.045	-1.875	-1.875	-2.865	-1.875	-1.875	-2.865	-2.865	-1.875
340	3.57	2.25	0.225	3.18	3.27	-2.115	-0.06	3.705	-2.175	-2.115	-3.255	-3.255	-3.255	-3.255	-2.115	-3.255	-3.255	-2.115	-2.115	-3.255	-0.075	2.16	2.16	2.16	3.645	3.66	3.615	3.63	3.255	3.27	3.27	3.24	-0.075	-2.175	3.285	3.27	-2.175	-2.175	-2.175	0.06	0.06	-2.175	-2.175	-3.3	-2.175	-2.175	-3.3	-3.3	-2.175
341	3.57	2.37	0.42	3.105	3.015	-2.115	-0.18	3.705	-2.01	-2.19	-3.24	-3.24	-3.24	-3.24	-2.19	-3.24	-3.24	-2.19	-2.19	-3.24	-0.27	1.995	1.995	1.995	3.615	3.54	3.6	3.6	3.18	3.195	3.195	3.165	-0.27	-1.995	3.03	3.195	-2.01	-2.01	-2.01	0.18	0.18	-2.01	-2.01	-3.045	-1.995	-2.01	-3.045	-3.045	-2.01
342	3.57	2.49	0.63	3	2.775	-2.13	-0.315	3.705	-1.86	-2.295	-3.24	-3.24	-3.24	-3.24	-2.295	-3.24	-3.24	-2.295	-2.295	-3.24	-0.48	1.83	1.83	1.83	3.6	3.42	3.585	3.585	3.075	3.09	3.09	3.075	-0.48	-1.83	2.79	3.09	-1.845	-1.845	-1.845	0.315	0.315	-1.845	-1.845	-2.805	-1.83	-1.845	-2.805	-2.805	-1.845
343	3.57	2.775	1.185	2.805	2.19	-2.13	-0.705	3.705	-1.485	-2.49	-3.24	-3.24	-3.24	-3.24	-2.49	-3.24	-3.24	-2.49	-2.49	-3.24	-1.065	1.44	1.44	1.44	3.525	3.165	3.51	3.51	2.865	2.88	2.88	2.88	-1.08	-1.425	2.175	2.88	-1.455	-1.455	-1.455	0.69	0.69	-1.47	-1.47	-2.22	-1.44	-1.455	-2.22	-2.22	-1.455
344	3.57	3.165	1.995	2.535	1.35	-2.145	-1.275	3.705	2.25	-2.775	-3.24	-3.24	-3.24	-3.24	-2.76	-3.24	-3.24	-2.76	-2.76	-3.24	-1.905	-1.95	-1.26	-1.29	3.45	2.76	3.42	3.405	2.565	2.58	2.58	2.61	-1.95	-0.87	1.29	2.58	1.275	1.275	1.275	1.245	1.245	1.245	1.245	-1.38	-0.885	1.275	-1.38	-1.38	1.275
345	3.57	3.555	2.82	2.265	0.525	-2.16	-1.86	3.705	3.27	-3.075	-3.24	-3.24	-3.24	-3.24	-3.06	-3.24	-3.24	-3.06	-3.06	-3.24	-2.76	-2.76	-1.785	-1.83	3.36	2.385	3.33	3.3	2.25	2.265	2.265	2.325	-2.82	-0.3	0.405	2.265	1.845	1.845	1.845	1.8	1.8	1.8	1.8	1.845	-0.33	1.845	1.845	1.845	1.845
346	3.57	3.66	3.165	2.475	0.63	-1.755	-1.65	3.615	2.895	-3.18	-3.3	-3.24	-3.315	-3.24	-3.24	-3.315	-3.24	-3.24	-3.24	-3.3	-3.045	-3.045	-2.175	-2.01	2.7	1.845	3.075	3.27	2.37	2.175	2.175	1.83	-2.505	0.36	0.51	2.19	1.65	1.65	1.65	2.01	2.01	2.01	2.01	1.65	-0.15	1.65	1.65	1.65	1.65
347	3.57	3.69	3.375	2.82	0.99	-1.245	-1.215	3.51	2.16	-3.24	-3.405	-3.24	-3.405	-3.24	-3.39	-3.42	-3.24	-3.405	-3.405	-3.405	-3.18	-3.18	-2.52	-2.085	1.92	1.29	2.79	3.24	2.595	2.115	2.115	1.26	-1.86	0.84	0.885	2.145	1.23	1.23	1.23	2.115	2.115	2.115	2.115	1.245	-0.075	1.245	1.245	1.245	1.245
348	3.57	3.72	3.57	3.15	1.365	-0.735	-0.795	3.405	1.44	-3.285	-3.51	-3.24	-3.51	-3.24	-3.54	-3.51	-3.24	-3.54	-3.54	-3.51	-3.3	-3.3	-2.865	-2.16	1.14	0.75	2.505	3.24	2.835	2.085	2.085	-1.395	-1.245	1.305	1.245	2.115	0.825	0.825	0.825	2.205	2.205	2.205	2.205	0.84	-0.045	0.84	0.84	0.84	0.84
349	3.57	3.705	3.585	3.345	1.53	-0.585	-0.63	3.33	1.02	-3.195	-3.54	-3.24	-3.54	-3.24	-3.555	-3.465	-3.24	-3.48	-3.48	-3.54	-3.27	-3.27	-3.015	-2.16	0.915	0.465	2.46	3.27	2.91	2.175	2.175	-1.545	-0.9	1.62	1.575	1.965	0.51	0.51	0.51	2.025	2.025	2.025	2.025	0.525	-0.15	0.525	0.525	0.525	0.525
350	3.57	3.675	3.57	3.54	1.695	-0.465	-0.465	3.255	0.615	-3.105	-3.555	-3.24	-3.57	-3.24	-3.57	-3.405	-3.24	-3.405	-3.405	-3.555	-3.24	-3.24	-3.15	-2.145	0.72	0.195	2.43	3.3	2.985	2.265	2.265	-1.665	-0.585	1.92	1.905	1.83	0.225	0.225	0.225	1.86	1.86	1.86	1.86	-0.27	-0.285	-0.27	-0.27	-0.27	-0.27
351	3.57	3.69	3.54	3.66	1.695	-0.48	-0.48	3.21	0.435	-2.97	-3.555	-3.24	-3.555	-3.24	-3.555	-3.27	-3.24	-3.27	-3.27	-3.555	-3.24	-3.24	-3.27	-2.145	0.75	-0.045	2.505	3.33	2.97	2.415	2.415	-1.635	-0.48	2.16	2.16	1.59	-0.045	-0.045	-0.045	1.59	1.59	1.59	1.59	-0.525	-0.525	-0.51	-0.51	-0.51	-0.525
352	3.57	3.72	3.465	3.54	1.17	-1.08	-1.065	3.24	1.035	-2.7	-3.465	-3.24	-3.465	-3.24	-3.45	-2.895	-3.24	-2.88	-2.88	-3.45	-3.24	-3.24	-3.27	-2.16	1.635	-0.045	2.895	3.435	2.67	2.7	2.715	1.65	-1.05	2.16	2.16	1.02	-0.045	-0.045	-0.045	1.02	1.02	1.02	-1.17	-1.095	-1.095	-1.08	-1.08	-1.08	-1.095
353	3.57	3.765	3.375	3.42	0.645	-1.665	-1.665	3.27	1.62	-2.415	-3.345	-3.255	-3.345	-3.255	-3.345	-2.505	-3.255	-2.46	-2.46	-3.345	-3.255	-3.255	-3.27	-2.175	2.49	-0.045	3.3	3.54	2.385	3	3.03	2.49	-1.635	2.16	2.16	0.465	-0.045	-0.045	-0.045	0.465	0.465	0.465	-1.695	-1.68	-1.65	-1.65	-1.65	-1.65	-1.68
354	3.57	3.81	3.315	3.315	0.315	-1.995	-2.01	3.24	1.965	-2.22	-3.285	-3.24	-3.285	-3.24	-3.285	-2.25	-3.24	-2.235	-2.235	-3.285	-3.24	-3.24	-3.24	-2.145	3.015	0.06	3.525	3.615	2.205	3.18	3.195	3	-1.98	2.13	2.13	0.15	-0.045	-0.045	-0.045	0.15	0.15	0.15	-2.01	-2.01	-1.98	-1.98	-1.98	-1.98	-2.01
355	3.57	3.81	3.255	3.18	0.24	-1.995	-2.01	3.135	1.965	-2.115	-3.21	-3.195	-3.21	-3.195	-3.21	-2.115	-3.195	-2.175	-2.175	-3.21	-3.195	-3.195	-3.195	-2.07	3.09	0.135	3.585	3.615	2.16	3.18	3.105	3.135	-2.055	2.055	2.055	0.075	-0.045	-0.045	-0.045	0.075	0.075	-0.09	-2.01	-2.01	-2.055	-2.055	-2.055	-2.055	-2.01
356	3.57	3.81	3.21	3.06	0.18	-2.01	-2.01	3.015	1.98	-2.01	-3.15	-3.165	-3.15	-3.165	-3.15	-2.01	-3.165	-2.13	-2.13	-3.15	-3.165	-3.165	-3.165	-2.01	3.165	0.225	3.63	3.615	2.115	3.18	3.045	3.24	-2.13	1.995	1.995	-0.045	-0.045	-0.045	-0.045	-0.045	-0.045	-0.15	-2.01	-2.01	-2.13	-2.13	-2.13	-2.13	-2.01
357	3.57	3.825	3.075	2.565	-0.45	-1.695	-1.71	2.52	1.65	-1.665	-3	-3.015	-3	-3.015	-3	-1.665	-3.015	-2.13	-2.13	-3	-2.985	-2.985	-2.985	-1.65	3.015	0.72	3.645	3.54	2.115	3.015	2.535	3.285	-2.16	1.665	1.665	-0.045	-0.045	-0.045	-0.045	-0.045	-0.045	-0.465	-1.665	-1.665	-2.16	-2.16	-2.16	-2.16	-1.665
358	3.57	3.825	2.88	1.875	-0.915	-1.23	-1.275	1.8	1.17	-1.215	-2.805	-2.805	-2.805	-2.805	-2.805	-1.215	-2.805	-2.175	-2.175	-2.805	-2.76	-2.76	-2.76	-1.17	2.745	1.395	3.645	3.45	2.115	2.775	1.815	3.27	-2.145	1.215	1.215	-0.045	-0.045	-0.045	-0.045	-0.045	-0.045	-0.9	-1.17	-1.155	-2.145	-2.145	-2.145	-2.145	-1.17
359	3.57	3.825	2.685	1.2	-1.365	-0.78	1.38	1.095	0.66	-0.765	-2.61	-2.61	-2.61	-2.61	-2.61	-0.75	-2.61	-2.205	-2.205	-2.61	-2.52	-2.52	-2.52	-0.66	2.475	2.07	3.645	3.36	2.115	2.52	1.08	3.255	-2.145	0.75	0.75	-0.045	-0.045	-0.045	-0.045	-0.045	-0.045	-1.365	-0.66	-0.63	-2.145	-2.145	-2.145	-2.145	-0.66
360	3.57	3.78	2.235	0.75	-1.38	-0.495	1.665	0.945	0.69	-0.48	-2.145	-2.145	-2.13	-2.145	-2.13	-0.48	-2.145	-1.905	-1.905	-2.13	-2.355	-2.355	-2.355	-0.675	2.49	2.535	3.645	3.39	2.115	2.355	0.915	3.255	-2.145	0.48	0.48	-0.285	-0.27	-0.285	-0.285	-0.285	-0.285	-1.68	-0.69	-0.81	-2.145	-2.145	-2.145	-2.145	-0.675
361	3.57	3.765	1.77	0.345	-1.335	0.6	1.95	0.885	0.765	-0.21	-1.65	-1.635	-1.62	-1.635	-1.62	-0.21	-1.635	-1.545	-1.545	-1.62	-2.205	-2.205	-2.205	-0.735	2.52	2.97	3.66	3.42	2.115	2.22	0.84	3.27	-2.145	-0.615	-0.615	-0.615	-0.6	-0.615	-0.615	-0.615	-0.615	-1.98	-0.75	-1.065	-2.145	-2.145	-2.145	-2.145	-0.75
362	3.57	3.735	1.305	-0.045	-1.245	0.945	2.205	0.855	0.87	-0.045	-1.17	-1.17	-1.155	-1.17	-1.155	-0.045	-1.17	-1.185	-1.185	-1.155	-2.085	-2.085	-2.085	-0.855	2.58	3.36	3.69	3.465	2.115	2.1	0.825	3.27	-2.145	-0.96	-0.96	-0.96	-0.93	-0.96	-0.96	-0.96	-0.96	-2.235	-0.87	-1.365	-2.145	-2.145	-2.145	-2.145	-0.855
363	3.57	3.705	0.96	-0.06	1.275	1.38	2.205	1.275	1.29	-0.045	-0.75	-0.75	-0.765	-0.75	-0.765	-0.045	-0.75	-0.78	-0.78	-0.765	-2.13	-2.115	-2.115	-1.335	2.82	3.315	3.705	3.555	2.13	2.1	1.275	3.195	-2.085	-1.35	-1.35	-1.35	-1.365	-1.35	-1.35	-1.35	-1.35	-2.16	-1.32	-2.01	-2.145	-2.145	-2.145	-2.145	-1.32
364	3.57	3.675	0.615	-0.09	1.65	1.83	2.205	1.68	1.695	-0.045	-0.345	-0.345	-0.375	-0.345	-0.375	-0.045	-0.345	-0.39	-0.39	-0.375	-2.175	-2.16	-2.16	-1.815	3.075	3.285	3.735	3.675	2.16	2.115	1.755	3.135	-2.04	-1.725	-1.725	-1.725	-1.8	-1.725	-1.725	-1.725	-1.725	-2.07	-1.785	-2.67	-2.145	-2.145	-2.145	-2.145	-1.785
365	3.57	3.645	0.375	-0.405	1.74	2.22	2.325	1.815	1.815	-0.045	-0.075	-0.075	-0.3	-0.075	-0.3	-0.045	-0.075	-0.3	-0.3	-0.3	-2.34	-2.28	-2.28	-2.25	3.285	3.3	3.765	3.705	2.265	2.13	2.085	2.835	-1.86	-1.83	-1.83	-1.83	-2.1	-1.83	-1.83	-1.83	-1.83	-1.845	-2.1	-3.045	-2.145	-2.145	-2.13	-2.13	-2.1
366	3.57	3.645	-0.765	-1.215	1.26	2.535	2.7	1.32	1.305	-0.045	-0.06	-0.06	-0.81	-0.06	-0.81	-0.045	-0.06	-0.81	-0.81	-0.81	-2.73	-2.565	-2.565	-2.55	3.435	3.39	3.78	3.57	2.55	2.13	2.1	2.01	-1.38	-1.305	-1.305	-1.305	-2.115	-1.305	-1.305	-1.305	-1.305	-1.305	-2.115	-2.79	-2.145	-2.145	-2.13	-2.13	-2.115
367	3.57	3.645	-1.26	-2.025	-2.055	2.835	3.09	0.825	-1.38	-0.045	-0.045	-0.045	-1.335	-0.045	-1.335	-0.045	-0.045	-1.335	-1.335	-1.335	-3.105	-2.85	-2.85	-2.85	3.585	3.495	3.795	3.435	2.85	2.13	2.115	-1.365	2.04	-0.795	-0.795	-0.795	-2.145	-0.795	-0.795	-0.795	-0.795	-0.765	-2.13	-2.55	-2.145	-2.145	-2.13	-2.13	-2.13
368	3.57	3.645	-1.59	-2.565	-2.595	3.03	3.33	0.495	-1.755	-0.045	-0.045	-0.045	-1.695	-0.045	-1.695	-0.045	-0.045	-1.68	-1.68	-1.68	-3.36	-3.03	-3.03	-3.06	3.675	3.54	3.81	3.345	3.03	2.13	2.13	-1.71	2.595	-0.45	-0.45	-0.45	-2.16	-0.45	-0.45	-0.45	-0.45	-0.42	-2.145	-2.355	-2.145	-2.145	-2.13	-2.13	-2.145
369	3.57	3.645	-1.785	-2.895	-2.91	3.135	3.48	0.315	-1.965	-0.045	-0.045	-0.045	-1.92	-0.045	-1.92	-0.045	-0.045	-1.905	-1.905	-1.905	-3.51	-3.12	-3.12	-3.15	3.72	3.585	3.81	3.3	3.135	2.13	2.13	-1.92	2.91	-0.24	-0.24	-0.24	-2.145	-0.24	-0.24	-0.24	-0.24	-0.225	-2.145	-2.25	-2.145	-2.145	-2.13	-2.13	-2.145
370	3.57	3.645	-1.995	-3.225	-3.24	3.24	3.615	0.135	-2.16	-0.045	-0.045	-0.045	-2.145	-0.045	-2.13	-0.045	-0.045	-2.115	-2.115	-2.115	-3.645	-3.225	-3.225	-3.255	3.765	3.615	3.81	3.24	3.24	2.13	2.13	-2.13	3.24	-0.06	-0.06	-0.06	-2.145	-0.06	-0.06	-0.06	-0.06	-0.06	-2.145	-2.13	-2.145	-2.145	-2.13	-2.13	-2.145
371	3.57	3.6	-1.77	-3.33	-3.285	3.27	3.6	-0.27	-1.92	-0.27	-0.27	-0.27	-2.16	-0.27	-2.16	-0.27	-0.27	-2.145	-2.145	-2.145	-3.165	-3.12	-3.12	-2.85	3.795	3.66	3.825	3.285	3.105	2.1	2.1	-2.34	3.36	-0.045	-0.045	-0.045	-1.845	-0.045	-0.045	-0.045	-0.045	-0.045	-2.16	-2.28	-2.16	-2.16	-2.295	-2.295	-2.16
372	3.555	3.525	-1.38	-3.36	-3.24	3.27	3.54	-0.615	-1.545	-0.615	-0.615	-0.615	-2.13	-0.615	-2.13	-0.615	-0.615	-2.115	-2.115	-2.115	-2.49	-2.94	-2.94	-2.265	3.795	3.69	3.825	3.345	2.88	2.085	2.085	-2.55	3.39	-0.045	-0.045	-0.045	-1.485	-0.045	-0.045	-0.045	-0.045	-0.045	-2.19	-2.535	-2.19	-2.19	-2.535	-2.535	-2.19
373	3.555	3.465	-1.02	-3.39	-3.225	3.27	3.465	-0.96	1.68	-0.975	-0.975	-0.975	-2.1	-0.975	-2.115	-0.975	-0.975	-2.1	-2.1	-2.1	-1.83	-2.745	-2.745	-1.695	3.795	3.705	3.81	3.42	2.685	2.085	2.085	-2.73	3.435	-0.045	-0.045	-0.045	-1.11	-0.045	-0.045	-0.045	-0.045	-0.045	-2.175	-2.745	-2.175	-2.175	-2.745	-2.745	-2.175
374	3.555	3.435	-0.645	-3.45	-3.255	3.165	3.285	-1.485	2.025	-1.5	-1.5	-1.5	-2.205	-1.5	-2.205	-1.5	-1.5	-2.205	-2.205	-2.205	-1.305	-2.34	-2.34	-1.08	3.795	3.72	3.81	3.51	2.565	2.19	2.19	-2.67	3.48	-0.045	0.18	-0.045	-0.705	-0.045	-0.045	0.18	-0.045	-0.045	-1.98	-2.655	-1.98	-1.98	-2.655	-2.655	-1.98
375	3.54	3.39	0.615	-3.525	-3.315	3.06	3.105	-2.025	2.355	-2.04	-2.055	-2.055	-2.31	-2.055	-2.31	-2.055	-2.055	-2.31	-2.31	-2.31	-0.795	-1.905	-1.905	-0.465	3.78	3.735	3.81	3.585	2.46	2.31	2.31	-2.58	3.525	-0.045	0.39	-0.045	-0.3	-0.045	-0.045	0.39	-0.045	-0.045	-1.755	-2.55	-1.755	-1.755	-2.55	-2.55	-1.755
376	3.54	3.39	0.855	-3.585	-3.375	2.895	2.895	-2.505	2.415	-2.52	-2.535	-2.535	-2.46	-2.535	-2.46	-2.535	-2.535	-2.46	-2.46	-2.46	-0.525	-1.47	-1.455	-0.045	3.75	3.735	3.795	3.645	2.43	2.475	2.475	-2.34	3.525	-0.045	0.645	-0.045	-0.045	-0.045	-0.045	0.645	-0.045	-0.045	-1.485	-2.295	-1.485	-1.485	-2.295	-2.295	-1.485
377	3.555	3.495	1.32	-3.57	-3.465	2.64	2.64	-2.73	-1.755	-2.76	-2.775	-2.775	-2.715	-2.775	-2.715	-2.775	-2.775	-2.715	-2.715	-2.715	-1.05	1.125	1.14	-0.045	3.72	3.705	3.795	3.645	2.7	2.715	2.715	1.77	3.45	-0.045	1.155	-0.045	-0.045	-0.045	-0.045	1.155	-0.045	-0.045	-1.005	-1.56	-1.005	-1.005	-1.56	-1.56	-1.005
378	3.555	3.6	1.785	-3.57	-3.57	2.37	2.355	-2.955	-2.49	-2.985	-3	-3	-2.97	-3	-2.97	-3	-3	-2.97	-2.97	-2.97	-1.575	1.62	1.65	-0.045	3.675	3.66	3.78	3.645	2.97	2.97	2.97	2.52	3.36	-0.045	1.665	-0.045	-0.045	-0.045	-0.045	1.665	-0.045	-0.045	-0.525	-0.81	-0.525	-0.525	-0.81	-0.81	-0.51
379	3.57	3.54	1.92	-3.57	-3.6	2.295	2.28	-3.12	-2.88	-3.15	-3.15	-3.15	-3.135	-3.15	-3.135	-3.15	-3.15	-3.135	-3.135	-3.135	-1.935	1.95	1.8	-0.165	3.66	3.66	3.78	3.645	3.18	3.135	3.135	2.76	3.21	0.165	1.815	-0.045	-0.045	-0.045	-0.045	1.815	-0.045	-0.045	-0.195	-0.315	-0.195	-0.195	-0.315	-0.315	-0.195
380	3.57	3.27	1.59	-3.57	-3.54	2.46	2.46	-3.165	-2.805	-3.195	-3.195	-3.195	-3.18	-3.195	-3.18	-3.195	-3.195	-3.18	-3.18	-3.18	-2.04	2.04	1.485	-0.57	3.675	3.675	3.78	3.645	3.3	3.195	3.195	2.265	2.955	0.57	1.485	-0.045	-0.045	-0.045	-0.045	1.485	-0.045	-0.045	-0.105	-0.18	-0.105	-0.105	-0.18	-0.18	-0.105
381	3.57	3.015	1.275	-3.57	-3.48	2.64	2.625	-3.21	-2.715	-3.255	-3.24	-3.24	-3.225	-3.24	-3.225	-3.24	-3.24	-3.225	-3.225	-3.225	-2.145	2.115	1.155	-0.99	3.69	3.69	3.78	3.645	3.435	3.24	3.24	1.77	2.715	0.99	1.155	-0.045	-0.045	-0.045	-0.045	1.155	-0.045	-0.045	-0.06	-0.06	-0.06	-0.06	-0.06	-0.06	-0.06
382	3.57	2.775	0.93	-3.585	-3.405	2.835	2.835	-3.225	-2.55	-3.27	-3.27	-3.27	-3.27	-3.27	-3.27	-3.27	-3.27	-3.27	-3.27	-3.27	-2.19	2.175	-1.38	-1.38	3.735	3.72	3.78	3.645	3.525	3.27	3.27	-1.41	2.49	1.365	0.795	-0.045	-0.045	-0.045	-0.045	0.795	-0.045	-0.045	-0.045	-0.045	-0.045	-0.045	-0.045	-0.045	-0.045
383	3.57	2.52	0.57	-3.6	-3.33	3.045	3.045	-3.225	-2.34	-3.27	-3.27	-3.27	-3.27	-3.27	-3.27	-3.27	-3.27	-3.27	-3.27	-3.27	-2.19	2.175	-1.77	-1.77	3.75	3.75	3.78	3.645	3.585	3.255	3.255	-1.755	2.295	1.71	0.405	-0.045	-0.045	-0.045	-0.045	0.405	-0.045	-0.045	-0.045	-0.045	-0.045	-0.045	-0.045	-0.045	-0.045
384	3.57	2.295	0.255	-3.6	-3.255	3.24	3.24	-3.21	-2.145	-3.255	-3.255	-3.255	-3.255	-3.255	-3.255	-3.255	-3.255	-3.255	-3.255	-3.255	-2.16	2.145	-2.115	-2.115	3.78	3.765	3.78	3.645	3.63	3.255	3.255	-2.085	2.115	2.055	0.075	-0.045	-0.045	-0.045	-0.045	0.09	-0.045	-0.045	-0.045	-0.045	-0.045	-0.045	-0.045	-0.045	-0.045
385	3.57	2.265	-0.18	-3.465	-3.24	3.165	3.165	-3.105	-2.115	-3.15	-3.15	-3.15	-3.15	-3.15	-3.15	-3.15	-3.15	-3.15	-3.15	-3.15	-1.95	1.965	-1.98	-1.98	3.72	3.78	3.78	3.645	3.645	3.285	3.285	-2.13	2.19	2.22	0.165	0.18	0.18	0.18	0.18	0.18	0.18	0.18	-0.045	-0.045	-0.045	-0.045	-0.045	-0.045	-0.045
386	3.57	2.28	-0.39	-3.285	-3.255	3.03	3.03	-2.97	-2.115	-3.03	-3.03	-3.03	-3.03	-3.03	-3.03	-3.03	-3.03	-3.03	-3.03	-3.03	-1.695	1.725	-1.71	-1.71	3.66	3.78	3.78	3.645	3.645	3.315	3.315	-2.115	2.34	2.34	0.375	0.39	0.39	0.39	0.39	0.39	0.39	0.39	-0.045	-0.045	-0.045	-0.045	-0.045	-0.045	-0.045
387	3.57	2.295	-0.645	-3.09	-3.255	2.865	2.865	-2.82	-2.13	-2.895	-2.88	-2.88	-2.88	-2.88	-2.88	-2.88	-2.88	-2.88	-2.88	-2.88	-1.395	1.44	-1.41	-1.41	3.585	3.78	3.765	3.645	3.645	3.375	3.375	-2.115	2.505	2.475	0.63	0.66	0.66	0.66	0.66	0.66	0.66	0.66	-0.045	-0.045	-0.045	-0.045	-0.045	-0.045	-0.045
388	3.57	2.25	-1.08	-2.775	-3.195	2.64	2.625	-2.595	-2.13	-2.625	-2.61	-2.61	-2.61	-2.61	-2.61	-2.61	-2.61	-2.61	-2.61	-2.61	-0.96	0.945	-0.945	-0.945	3.48	3.78	3.765	3.645	3.645	3.45	3.45	-2.13	2.745	2.745	1.17	1.155	1.155	1.155	1.155	1.155	1.155	1.155	-0.045	-0.045	-0.045	-0.045	-0.045	-0.045	-0.045
389	3.57	2.205	-1.545	-2.46	-3.165	2.385	2.385	-2.37	-2.13	-2.34	-2.355	-2.355	-2.355	-2.355	-2.355	-2.355	-2.355	-2.355	-2.355	-2.355	-0.495	0.405	-0.48	-0.48	3.36	3.78	3.765	3.63	3.645	3.54	3.54	-2.16	2.985	3.015	1.725	1.695	1.695	1.695	1.695	1.695	1.695	1.695	-0.045	-0.045	-0.045	-0.045	-0.045	-0.045	-0.045
390	3.57	2.01	-1.695	-2.355	-3.045	2.355	2.355	-2.34	-2.13	-2.16	-2.175	-2.175	-2.175	-2.175	-2.175	-2.175	-2.175	-2.175	-2.175	-2.175	-0.45	-0.27	-0.315	-0.315	3.3	3.78	3.75	3.585	3.645	3.57	3.57	-2.28	3.075	3.21	2.205	2.055	2.07	2.07	2.07	2.055	2.07	2.07	-0.045	-0.045	-0.045	-0.045	-0.045	-0.045	-0.045
391	3.57	1.53	-1.245	-2.7	-2.805	2.775	2.775	-2.73	-2.1	-2.175	-2.19	-2.19	-2.19	-2.19	-2.19	-2.19	-2.19	-2.19	-2.19	-2.19	-1.245	-0.795	-0.855	-0.855	3.405	3.78	3.72	3.48	3.645	3.48	3.48	-2.625	2.85	3.24	2.55	2.085	2.13	2.13	2.13	2.085	2.13	2.13	-0.045	-0.045	-0.045	-0.045	-0.045	-0.045	-0.045
392	3.57	-1.26	-0.78	-3.06	-2.55	3.225	3.225	-3.135	-2.07	-2.22	-2.22	-2.22	-2.22	-2.22	-2.22	-2.22	-2.22	-2.22	-2.22	-2.22	-2.07	-1.35	-1.425	-1.425	3.51	3.78	3.69	3.375	3.645	3.39	3.39	-2.955	2.625	3.285	2.895	2.13	2.205	2.205	2.205	2.13	2.205	2.205	-0.045	-0.045	-0.045	-0.045	-0.045	-0.045	-0.045
393	3.57	-1.605	-0.585	-3.285	-2.37	3.255	3.255	-3.39	-2.13	-2.07	-2.07	-2.07	-2.07	-2.07	-2.07	-2.07	-2.07	-2.07	-2.07	-2.07	-2.565	-1.71	-1.635	-1.635	3.54	3.78	3.66	3.33	3.645	3.315	3.315	-2.955	2.295	3.225	3.015	2.145	2.085	2.085	2.085	2.145	2.085	2.085	-0.045	-0.045	-0.12	-0.12	-0.045	-0.045	-0.12
394	3.57	-1.785	-0.645	-3.375	-2.28	2.925	2.925	-3.54	-2.28	-1.785	-1.785	-1.785	-1.785	-1.785	-1.785	-1.785	-1.785	-1.785	-1.785	-1.785	-2.76	-1.935	-1.575	-1.575	3.525	3.78	3.645	3.36	3.645	3.27	3.27	-2.625	1.89	3.075	2.97	2.13	1.785	1.785	1.785	2.13	1.785	1.785	-0.045	-0.045	-0.39	-0.39	-0.045	-0.045	-0.39
395	3.57	-1.95	-0.735	-3.48	-2.19	2.58	2.58	-3.675	-2.43	-1.485	-1.485	-1.485	-1.485	-1.485	-1.485	-1.485	-1.485	-1.485	-1.485	-1.485	-2.925	-2.145	-1.5	-1.5	3.51	3.78	3.645	3.39	3.645	3.24	3.24	-2.295	1.5	2.91	2.925	2.13	1.485	1.485	1.485	2.13	1.485	1.485	-0.045	-0.045	-0.645	-0.645	-0.045	-0.045	-0.66
396	3.57	-1.995	-1.08	-3.42	-2.175	1.86	1.86	-3.705	-2.67	-1.065	-1.065	-1.065	-1.065	-1.065	-1.065	-1.065	-1.065	-1.065	-1.065	-1.065	-2.775	-2.19	-1.125	-1.11	3.435	3.78	3.645	3.495	3.645	3.24	3.24	-1.665	-1.125	2.7	2.715	2.13	1.065	1.065	1.065	2.13	1.065	1.065	-0.045	-0.045	-1.08	-1.08	-0.045	-0.045	-1.08
397	3.57	-1.98	-1.56	-3.33	-2.16	-1.635	-1.65	-3.675	-2.91	-0.57	-0.57	-0.57	-0.57	-0.57	-0.57	-0.57	-0.57	-0.57	-0.57	-0.57	-2.49	-2.175	-0.6	-0.6	3.36	3.78	3.645	3.615	3.66	3.27	3.27	-0.9	-1.59	2.43	2.46	2.145	0.57	0.57	0.57	2.145	0.57	0.57	-0.045	-0.045	-1.56	-1.56	-0.045	-0.045	-1.575
398	3.57	-1.965	-1.98	-3.225	-2.16	-2.01	-2.01	-3.645	-3.15	-0.15	-0.15	-0.15	-0.15	-0.15	-0.15	-0.15	-0.15	-0.15	-0.15	-0.15	-2.235	-2.145	-0.15	-0.135	3.27	3.765	3.645	3.735	3.66	3.255	3.255	-0.24	-1.995	2.19	2.205	2.13	0.15	0.15	0.15	2.13	0.15	0.15	-0.045	-0.045	-1.98	-1.98	-0.045	-0.045	-2.01
399	3.57	-1.875	-2.1	-3.24	-2.235	-2.01	-2.01	-3.63	-3.21	0.12	0.135	0.135	0.135	0.135	0.135	0.135	0.135	0.135	0.135	0.135	-2.07	-2.055	-0.075	-0.135	3.21	3.765	3.645	3.735	3.585	3.12	3.12	-0.165	-2.07	2.055	2.07	2.055	0.075	0.075	0.075	2.055	0.075	-0.09	-0.09	-0.09	-2.085	-2.085	-0.09	-0.09	-2.1
400	3.57	-1.77	-2.19	-3.27	-2.31	-1.95	-1.935	-3.6	-3.225	0.27	0.27	0.27	0.27	0.27	0.27	0.27	0.27	0.27	0.27	0.27	-1.95	-1.95	-0.045	-0.18	3.135	3.765	3.645	3.72	3.51	2.94	2.94	-0.21	-2.115	1.935	1.935	1.935	-0.045	-0.045	-0.045	1.935	-0.045	-0.18	-0.18	-0.18	-2.13	-2.13	-0.18	-0.18	-2.145
401	3.57	-1.575	-2.295	-3.33	-2.46	-1.77	-1.755	-3.555	-3.255	0.585	0.6	0.6	0.6	0.6	0.6	0.6	0.6	0.6	0.6	0.6	-1.695	-1.725	-0.045	-0.36	3.015	3.75	3.645	3.675	3.36	2.61	2.61	-0.375	-2.145	1.695	1.695	1.725	-0.045	-0.045	-0.045	1.725	-0.045	-0.39	-0.39	-0.39	-2.16	-2.16	-0.39	-0.39	-2.175
402	3.57	-1.065	-2.535	-3.435	-2.835	-1.23	-1.245	-3.45	-3.255	1.44	1.455	1.455	1.455	1.455	1.455	1.455	1.455	1.455	1.455	1.455	-1.14	-1.185	-0.045	-0.915	2.73	3.705	3.645	3.525	2.955	1.755	1.755	-0.93	-2.145	1.14	1.14	1.185	-0.045	-0.045	-0.045	1.185	-0.045	-0.945	-0.945	-0.945	-2.175	-2.175	-0.945	-0.945	-2.175
403	3.57	-0.555	-2.775	-3.555	-3.225	1.485	1.485	-3.33	-3.24	2.325	2.31	2.31	2.31	2.31	2.31	2.31	2.31	2.31	2.31	2.31	-0.57	-0.615	-0.045	-1.485	2.43	3.66	3.645	3.375	2.55	0.885	0.885	-1.515	-2.145	0.555	0.555	0.615	-0.045	-0.045	-0.045	0.615	-0.045	-1.53	-1.53	-1.53	-2.175	-2.175	-1.53	-1.53	-2.16
404	3.57	-0.33	-2.94	-3.36	-3.495	1.98	1.98	-3.285	-3.165	2.835	2.835	2.835	2.835	2.835	2.835	2.835	2.835	2.835	2.835	2.835	-0.42	-0.24	-0.045	-1.875	2.31	3.615	3.6	3.285	2.265	0.54	0.54	-1.755	-2.145	0.33	0.33	0.24	-0.15	-0.15	-0.045	0.24	0.15	-1.755	-1.755	-1.755	-1.995	-1.995	-1.755	-1.755	-1.995
405	3.57	-0.525	-3.015	-2.775	-3.57	2.34	2.34	-3.345	-3	2.85	2.835	2.835	2.835	2.835	2.835	2.835	2.835	2.835	2.835	2.835	-0.855	-0.135	-0.045	-2.04	2.43	3.555	3.54	3.255	2.19	0.885	0.885	-1.53	-2.16	0.585	0.585	0.135	-0.495	-0.495	-0.045	0.135	0.51	-1.515	-1.515	-1.515	-1.635	-1.635	-1.515	-1.515	-1.62
406	3.57	-0.72	-3.09	-2.205	-3.645	2.715	2.715	-3.39	-2.85	2.865	2.85	2.85	2.85	2.85	2.85	2.85	2.85	2.85	2.85	2.85	-1.305	-0.06	-0.045	-2.19	2.535	3.495	3.48	3.225	2.1	1.215	1.215	-1.305	-2.19	0.855	0.855	0.06	-0.825	-0.825	-0.045	0.06	0.87	-1.26	-1.26	-1.26	-1.26	-1.26	-1.26	-1.26	-1.26
407	3.57	-1.095	-3.135	-1.62	-3.645	3.045	3.03	-3.42	-2.55	2.685	2.67	2.67	2.67	2.67	2.67	2.67	2.67	2.67	2.67	2.67	-1.785	0.09	0.075	-2.16	2.745	3.39	3.42	3.225	2.085	1.785	1.785	-0.945	-2.1	1.155	1.155	-0.075	-1.23	-1.23	-0.075	-0.075	1.2	-0.96	-0.96	-0.96	-0.93	-0.93	-0.96	-0.96	-0.93
408	3.57	-1.575	-3.15	-1.065	-3.63	3.33	3.33	-3.42	-2.19	2.4	2.4	2.4	2.4	2.4	2.4	2.4	2.4	2.4	2.4	2.4	-2.28	0.27	0.165	-1.995	2.985	3.255	3.36	3.255	2.1	2.505	2.505	-0.495	-1.98	1.485	1.485	-0.165	-1.665	-1.665	-0.165	-0.165	1.515	-0.615	-0.615	-0.615	-0.6	-0.6	-0.615	-0.615	-0.6
409	3.57	-2.055	-3.165	-0.57	-3.6	3.615	3.6	-3.405	-1.815	2.145	2.13	2.13	2.13	2.13	2.13	2.13	2.13	2.13	2.13	2.13	-2.73	0.465	0.3	-1.815	3.225	3.105	3.3	3.285	2.115	3.18	3.18	0.51	-1.815	1.785	1.785	-0.3	-2.085	-2.085	-0.3	-0.3	1.8	-0.315	-0.315	-0.315	-0.315	-0.315	-0.315	-0.315	-0.315
410	3.57	-2.355	-3.18	-1.14	-3.6	3.66	3.66	-3.075	-1.32	2.1	2.1	2.1	2.1	2.1	2.1	2.1	2.1	2.1	2.1	2.1	-2.175	1.17	0.765	-1.395	3.27	2.835	3.375	3.375	2.13	3.3	3.3	1.305	-1.38	1.38	1.38	-0.765	-2.175	-2.175	-0.765	-0.765	1.395	-0.72	-0.72	-0.72	-0.72	-0.72	-0.72	-0.72	-0.72
411	3.57	-2.61	-3.195	-1.95	-3.615	3.645	3.66	-2.685	-0.78	2.115	2.1	2.1	2.1	2.1	2.1	2.1	2.1	2.1	2.1	2.1	-1.38	1.995	1.305	1.305	3.27	2.55	3.48	3.48	2.13	3.285	3.285	2.235	1.305	0.84	0.84	-1.305	-2.16	-2.16	-1.305	-1.305	-1.35	-1.26	-1.26	-1.26	-1.26	-1.26	-1.26	-1.26	-1.26
412	3.57	-2.835	-3.21	-2.715	-3.615	3.645	3.645	-2.34	-0.3	2.115	2.1	2.1	2.1	2.1	2.1	2.1	2.1	2.1	2.1	2.1	1.8	2.73	1.8	1.8	3.255	2.28	3.57	3.57	2.13	3.27	3.27	3.06	1.8	0.33	0.33	-1.785	-2.145	-2.145	-1.785	-1.785	-1.815	-1.77	-1.77	-1.77	-1.77	-1.77	-1.77	-1.77	-1.77
413	3.57	-2.88	-3.21	-2.94	-3.615	3.645	3.645	-2.22	-0.18	2.13	2.115	2.115	2.115	2.115	2.115	2.115	2.115	2.115	2.115	2.115	1.92	2.94	1.92	1.92	3.24	2.22	3.6	3.6	2.13	3.255	3.255	3.3	1.92	0.195	0.195	-1.95	-2.145	-2.145	-1.935	-1.935	-1.95	-1.92	-1.92	-1.92	-1.92	-1.92	-1.92	-1.92	-1.92
414	3.57	-2.925	-3.21	-3.165	-3.615	3.63	3.645	-2.1	-0.075	2.13	2.115	2.115	2.115	2.115	2.115	2.115	2.115	2.115	2.115	2.115	2.04	3.135	2.055	2.04	3.195	2.145	3.63	3.63	2.13	3.24	3.24	3.51	2.04	0.075	0.075	-2.1	-2.145	-2.145	-2.085	-2.085	-2.085	-2.085	-2.085	-2.085	-2.085	-2.085	-2.085	-2.085	-2.085
415	3.57	-2.73	-3.12	-3.3	-3.6	3.63	3.645	-1.875	-0.045	2.145	2.13	2.13	2.13	2.13	2.13	2.13	2.13	2.13	2.13	2.13	1.95	3.015	1.965	1.95	2.94	2.22	3.66	3.66	2.115	3.135	3.135	3.375	1.95	-0.045	-0.045	-2.295	-2.145	-2.145	-2.175	-2.175	-2.175	-2.175	-2.175	-2.175	-2.175	-2.175	-2.175	-2.175	-2.175
416	3.57	-2.055	-2.835	-3.27	-3.525	3.63	3.645	-1.395	-0.045	2.145	2.13	2.13	2.13	2.13	2.13	2.13	2.13	2.13	2.13	2.13	1.41	2.22	1.455	1.41	2.145	2.595	3.69	3.69	2.1	2.865	2.865	2.445	1.44	-0.045	-0.045	-2.535	-2.145	-2.145	-2.16	-2.16	-2.16	-2.16	-2.16	-2.16	-2.16	-2.16	-2.16	-2.16	-2.16
417	3.57	1.44	-2.565	-3.225	-3.465	3.63	3.645	-0.915	-0.045	2.145	2.13	2.13	2.13	2.13	2.13	2.13	2.13	2.13	2.13	2.13	0.87	1.425	0.915	0.87	1.35	2.97	3.705	3.72	2.1	2.61	2.61	1.515	0.9	-0.045	-0.045	-2.79	-2.145	-2.145	-2.145	-2.145	-2.145	-2.145	-2.145	-2.145	-2.145	-2.145	-2.145	-2.145	-2.145
418	3.57	1.785	-2.235	-3.24	-3.225	3.615	3.615	-0.555	-0.045	2.145	2.13	2.13	2.13	2.13	2.13	2.13	2.13	2.13	2.13	2.13	0.585	0.855	0.54	0.585	0.87	3.255	3.735	3.72	2.145	2.415	2.415	1.005	0.525	-0.045	-0.09	-2.925	-2.13	-2.13	-2.13	-2.13	-2.13	-2.13	-2.145	-2.145	-2.145	-2.145	-2.145	-2.145	-2.145
419	3.57	2.025	-1.86	-3.27	-2.85	3.57	3.57	-0.3	-0.045	2.145	2.13	2.13	2.13	2.13	2.13	2.13	2.13	2.13	2.13	2.13	0.525	0.465	0.285	0.525	0.675	3.465	3.75	3.69	2.28	2.265	2.265	0.855	0.285	-0.045	-0.285	-2.94	-2.13	-2.13	-2.13	-2.13	-2.13	-2.13	-2.145	-2.145	-2.145	-2.145	-2.145	-2.145	-2.145
420	3.57	2.265	-1.5	-3.315	-2.46	3.525	3.54	0.09	-0.045	2.145	2.13	2.13	2.13	2.13	2.13	2.13	2.13	2.13	2.13	2.13	0.465	0.09	0.06	0.465	0.48	3.675	3.78	3.66	2.4	2.145	2.145	0.705	0.06	-0.045	-0.465	-2.955	-2.13	-2.13	-2.13	-2.13	-2.13	-2.13	-2.16	-2.16	-2.16	-2.16	-2.16	-2.16	-2.16
421	3.57	2.31	-1.065	-3.39	-1.845	3.45	3.45	0.09	-0.045	2.145	2.13	2.13	2.13	2.13	2.13	2.13	2.13	2.13	2.13	2.13	0.855	-0.045	-0.045	0.855	0.84	3.735	3.78	3.54	2.625	2.115	2.115	1.29	-0.045	-0.045	-0.9	-2.76	-2.13	-2.13	-2.13	-2.13	-2.13	-2.13	-2.16	-2.16	-2.16	-2.16	-2.16	-2.16	-2.16
422	3.57	2.295	-0.615	-3.465	-1.155	3.36	3.36	0.09	-0.045	2.145	2.13	2.13	2.13	2.13	2.13	2.13	2.13	2.13	2.13	2.13	1.395	-0.045	-0.045	1.395	1.38	3.735	3.78	3.405	2.88	2.115	2.115	2.13	-0.045	-0.045	-1.425	-2.49	-2.13	-2.13	-2.13	-2.13	-2.13	-2.13	-2.145	-2.145	-2.145	-2.145	-2.145	-2.145	-2.145
423	3.57	2.265	0.195	-3.54	-0.48	3.285	3.285	0.105	-0.045	2.13	2.13	2.13	2.13	2.13	2.13	2.13	2.13	2.13	2.13	2.13	1.92	0.06	-0.045	1.92	1.905	3.75	3.765	3.27	3.135	2.1	2.1	2.955	-0.045	-0.06	-1.95	-2.25	-2.13	-2.13	-2.13	-2.13	-2.13	-2.13	-2.115	-2.115	-2.115	-2.115	-2.115	-2.115	-2.115
424	3.57	2.265	0.645	-3.465	-1.05	3.345	3.345	0.585	0.525	2.13	2.13	2.13	2.13	2.13	2.13	2.13	2.13	2.13	2.13	2.13	2.01	0.81	-0.045	2.01	1.5	3.765	3.645	3	2.925	1.59	1.59	3.195	-0.525	-0.81	-2.31	-2.445	-2.4	-2.4	-2.4	-2.4	-2.4	-2.4	-1.59	-1.59	-1.59	-1.59	-1.59	-1.59	-1.59
425	3.57	2.265	1.125	-3.375	-1.725	3.42	3.435	1.095	1.065	2.13	2.13	2.13	2.13	2.13	2.13	2.13	2.13	2.13	2.13	2.13	2.1	1.605	-0.045	2.1	-1.08	3.765	3.495	2.7	2.685	-1.065	-1.065	3.405	-1.065	-1.605	-2.655	-2.685	-2.685	-2.685	-2.685	-2.685	-2.685	-2.685	-1.05	-1.05	-1.05	-1.05	-1.05	-1.05	-1.05
426	3.57	2.265	1.56	-3.285	-2.325	3.51	3.51	1.545	1.53	2.13	2.13	2.13	2.13	2.13	2.13	2.13	2.13	2.13	2.13	2.13	2.16	2.355	-0.045	2.16	-1.575	3.78	3.375	2.43	2.475	-1.56	-1.56	3.585	-1.53	-2.34	-2.97	-2.91	-2.94	-2.94	-2.94	-2.94	-2.94	-2.94	-0.57	-0.57	-0.57	-0.57	-0.57	-0.57	-0.57
427	3.57	2.28	1.83	-3.255	-2.73	3.6	3.57	1.785	1.785	2.13	2.145	2.145	2.145	2.13	2.145	2.145	2.13	2.145	2.145	2.145	2.145	2.76	-0.045	2.145	-1.845	3.78	3.315	2.295	2.355	-1.83	-1.83	3.645	-1.8	-2.745	-3.12	-3.075	-3.09	-3.09	-3.09	-3.09	-3.09	-3.09	-0.345	-0.345	-0.345	-0.345	-0.345	-0.345	-0.345
428	3.57	2.31	2.1	-3.21	-3.12	3.675	3.645	2.04	2.04	2.13	2.16	2.16	2.16	2.13	2.16	2.16	2.13	2.16	2.16	2.16	2.13	3.18	-0.045	2.13	-2.1	3.78	3.255	2.145	2.22	-2.1	-2.1	3.705	-2.055	-3.135	-3.24	-3.225	-3.225	-3.225	-3.225	-3.225	-3.225	-3.225	-0.12	-0.12	-0.12	-0.12	-0.12	-0.12	-0.12
429	3.57	2.175	2.085	-3.105	-3.27	3.465	3.585	2.19	2.175	2.13	2.025	2.025	2.01	2.13	2.025	2.01	2.13	2.025	2.025	2.025	2.13	3.18	-0.045	2.13	-2.085	3.75	3.255	2.145	1.98	-2.085	-2.085	3.48	-2.205	-3.285	-3.225	-3.225	-3.225	-3.225	-3.225	-3.225	-3.225	-3.225	-0.135	-0.135	-0.135	-0.135	-0.21	-0.135	-0.21
430	3.57	1.83	1.68	-2.91	-3.045	2.82	3.315	2.16	2.16	2.13	1.635	1.65	1.635	2.13	1.65	1.635	2.13	1.65	1.65	1.65	2.13	2.565	-0.045	2.13	-1.68	3.735	3.36	2.355	1.605	-1.68	-1.68	2.835	-2.19	-3.06	-3.015	-3.015	-3.015	-3.015	-3.015	-3.015	-3.015	-3.015	-0.495	-0.495	-0.495	-0.495	-0.765	-0.495	-0.78
431	3.57	1.485	1.275	-2.73	-2.805	2.16	3.045	2.13	2.13	2.13	1.26	1.26	1.245	2.145	1.26	1.245	2.145	1.26	1.26	1.26	2.145	1.95	-0.045	2.145	-1.275	3.705	3.45	2.58	1.215	-1.275	-1.275	2.175	-2.19	-2.835	-2.79	-2.79	-2.79	-2.79	-2.79	-2.79	-2.79	-2.79	-0.87	-0.855	-0.855	-0.87	-1.335	-0.87	-1.335
432	3.57	1.11	0.87	-2.52	-2.58	1.485	2.685	2.13	2.13	2.13	0.87	0.87	0.9	2.085	0.87	0.9	2.085	0.87	0.87	0.87	2.085	1.32	-0.045	2.085	-0.87	3.69	3.555	2.805	0.9	-0.87	-0.87	1.485	-2.115	-2.55	-2.58	-2.58	-2.58	-2.58	-2.58	-2.58	-2.58	-2.58	-1.275	-1.29	-1.29	-1.275	-1.92	-1.275	-1.92
433	3.57	0.735	0.465	-2.31	-2.355	0.795	2.295	2.13	2.13	2.13	0.465	0.465	0.57	1.98	0.465	0.57	1.98	0.465	0.465	0.465	1.98	0.705	-0.045	1.98	-0.48	3.675	3.66	3.045	0.63	-0.465	-0.465	0.795	-2.01	-2.22	-2.37	-2.355	-2.355	-2.355	-2.355	-2.355	-2.355	-2.355	-1.695	-1.77	-1.77	-1.695	-2.505	-1.695	-2.505
434	3.57	0.36	0.06	-2.1	-2.13	0.105	1.905	2.13	2.13	2.13	0.06	0.06	0.27	1.89	0.06	0.27	1.89	0.06	0.06	0.06	1.89	-0.195	-0.045	1.89	0.33	3.66	3.765	3.285	0.345	0.195	0.195	0.105	-1.905	-1.905	-2.145	-2.13	-2.13	-2.13	-2.13	-2.13	-2.13	-2.13	-2.115	-2.25	-2.25	-2.115	-3.105	-2.115	-3.105
435	3.57	0.3	-0.045	-2.055	-2.115	-0.06	1.425	2.13	2.145	2.145	-0.045	-0.045	0.675	1.455	-0.045	0.675	1.455	-0.045	-0.045	-0.045	1.455	-0.675	-0.045	1.455	1.02	3.66	3.795	3.375	0.99	0.645	0.645	-0.045	-1.455	-1.425	-2.13	-2.115	-2.115	-2.115	-2.115	-2.115	-2.115	-2.115	-2.175	-2.535	-2.535	-2.175	-2.94	-2.175	-2.925
436	3.57	0.315	-0.045	-2.055	-2.13	-0.06	0.915	2.16	2.175	2.175	-0.045	-0.045	1.23	0.93	-0.045	1.23	0.93	-0.045	-0.045	-0.045	-1.26	-1.23	-0.045	0.93	1.815	3.705	3.795	3.48	1.815	1.17	1.17	-0.045	-0.93	-0.915	-2.175	-2.13	-2.13	-2.13	-2.13	-2.13	-2.13	-2.13	-2.145	-2.79	-2.79	-2.13	-2.64	-2.145	-2.625
437	3.57	0.33	-0.045	-2.07	-2.13	-0.06	0.435	2.145	2.16	2.16	-0.045	-0.045	1.725	0.435	-0.045	1.725	0.435	-0.045	-0.045	-0.045	-1.725	-1.725	-0.045	0.435	2.565	3.735	3.795	3.555	2.565	1.68	1.68	0.06	-0.435	-0.435	-2.175	-2.13	-2.13	-2.13	-2.13	-2.13	-2.13	-2.13	-2.145	-3.015	-3.015	-2.115	-2.355	-2.145	-2.34
438	3.57	0.33	-0.27	-2.235	-2.145	-0.06	0.27	1.845	1.86	1.86	-0.045	-0.045	1.62	0.27	-0.045	1.605	0.27	-0.045	-0.045	-0.045	-1.605	-1.605	-0.045	0.27	2.865	3.75	3.81	3.6	2.865	1.86	1.86	0.45	-0.255	-0.255	-1.875	-2.145	-2.145	-2.145	-2.145	-2.145	-2.145	-2.145	-2.145	-2.97	-2.97	-2.28	-2.25	-2.145	-2.4
439	3.57	0.33	-0.525	-2.385	-2.145	-0.06	0.105	1.545	1.56	1.56	-0.045	-0.045	1.5	0.105	-0.045	1.5	0.105	-0.045	-0.045	-0.045	-1.5	-1.5	-0.045	0.105	3.165	3.765	3.81	3.63	3.165	2.055	2.055	0.885	-0.105	-0.105	-1.545	-2.145	-2.145	-2.145	-2.145	-2.145	-2.145	-2.145	-2.145	-2.91	-2.91	-2.43	-2.145	-2.145	-2.46
440	3.57	0.33	-0.855	-2.58	-2.16	-0.06	-0.045	1.2	1.2	1.2	-0.045	-0.045	1.275	-0.045	-0.045	1.26	-0.045	-0.045	-0.045	-0.045	-1.26	-1.26	-0.045	-0.045	3.345	3.78	3.825	3.66	3.345	2.205	2.205	1.41	-0.045	-0.045	-1.185	-2.145	-2.145	-2.145	-2.145	-2.145	-2.145	-2.145	-2.13	-2.775	-2.775	-2.625	-2.1	-2.13	-2.58
441	3.57	0.315	-1.32	-2.835	-2.205	-0.06	-0.045	0.705	0.705	0.705	-0.045	-0.045	0.765	-0.045	-0.045	0.75	-0.045	-0.045	-0.045	-0.045	-0.75	-0.75	-0.045	-0.045	3.285	3.78	3.825	3.66	3.315	2.205	2.205	2.175	-0.045	-0.045	-0.705	-2.145	-2.145	-2.145	-2.145	-2.145	-2.145	-2.145	-2.115	-2.505	-2.505	-2.88	-2.1	-2.115	-2.85
442	3.57	0.3	-1.77	-3.09	-2.235	-0.06	-0.045	0.225	0.225	0.225	-0.045	-0.045	0.24	-0.045	-0.045	0.24	-0.045	-0.045	-0.045	-0.045	-0.24	-0.24	-0.045	-0.045	3.24	3.78	3.825	3.66	3.285	2.205	2.205	2.94	-0.045	-0.045	-0.225	-2.145	-2.145	-2.145	-2.145	-2.145	-2.145	-2.145	-2.1	-2.22	-2.22	-3.135	-2.1	-2.1	-3.12
443	3.57	0.39	-2.01	-3.21	-2.145	0.09	0.09	-0.09	0.09	-0.045	-0.045	-0.045	-0.045	-0.045	-0.045	-0.045	-0.045	-0.045	-0.045	-0.045	-0.045	-0.045	-0.045	0.09	3.24	3.78	3.825	3.63	3.21	2.07	2.07	3.255	0.15	-0.09	-0.045	-2.145	-2.145	-2.145	-2.145	-2.145	-2.145	-2.145	-2.145	-2.13	-2.13	-3.27	-2.16	-2.145	-3.27
444	3.57	0.57	-2.01	-3.21	-1.92	0.3	0.285	-0.285	0.285	-0.045	-0.045	-0.045	-0.045	-0.045	-0.045	-0.045	-0.045	-0.045	-0.045	-0.045	-0.045	-0.045	-0.045	0.285	3.3	3.78	3.825	3.6	3.105	1.86	1.86	3.135	0.465	-0.285	-0.045	-2.145	-2.145	-2.145	-2.145	-2.145	-2.145	-2.145	-2.28	-2.25	-2.25	-3.27	-2.265	-2.25	-3.27
445	3.57	0.765	-2.01	-3.225	-1.695	0.51	0.495	-0.48	0.48	-0.045	-0.045	-0.045	-0.045	-0.045	-0.045	-0.045	-0.045	-0.045	-0.045	-0.045	-0.045	-0.045	-0.045	0.48	3.36	3.78	3.825	3.555	2.985	1.635	1.635	3.015	0.78	-0.495	-0.045	-2.145	-2.145	-2.145	-2.145	-2.145	-2.145	-2.145	-2.4	-2.37	-2.37	-3.27	-2.37	-2.37	-3.27
446	3.57	1.185	-2.01	-3.21	-1.29	0.93	0.93	-0.915	0.945	-0.045	-0.045	-0.045	-0.045	-0.045	-0.045	-0.045	-0.045	-0.045	-0.045	-0.045	-0.045	-0.045	-0.045	0.93	3.495	3.78	3.825	3.45	2.745	1.185	1.185	2.76	1.44	-0.93	-0.045	-2.145	-2.13	-2.13	-2.13	-2.13	-2.13	-2.13	-2.625	-2.61	-2.61	-3.255	-2.61	-2.61	-3.255
447	3.57	1.665	-1.995	-3.18	-0.81	1.44	1.44	-1.44	1.485	0.06	0.06	0.06	0.06	-0.045	0.06	-0.045	0.06	0.06	0.06	0.06	-0.045	-0.06	-0.06	1.44	3.63	3.78	3.825	3.33	2.475	0.645	0.645	2.445	2.205	-1.44	-0.045	-2.145	-2.115	-2.115	-2.115	-2.115	-2.115	-2.115	-2.865	-2.865	-2.865	-3.24	-2.865	-2.865	-3.24
448	3.57	2.175	-1.995	-3.105	-0.375	1.89	1.89	-1.965	2.04	0.09	0.09	0.09	0.09	-0.045	0.09	-0.045	0.09	0.09	0.09	0.09	-0.045	-0.09	-0.09	1.95	3.765	3.78	3.825	3.165	2.205	0.135	0.135	2.13	2.91	-1.905	-0.045	-2.145	-2.07	-2.07	-2.07	-2.07	-2.07	-2.07	-3.105	-3.135	-3.135	-3.24	-3.135	-3.135	-3.24
449	3.57	2.55	-2.01	-2.505	-0.66	1.545	1.545	-2.07	2.355	0.48	0.48	0.48	0.48	-0.045	0.495	-0.045	0.48	0.48	0.48	0.48	-0.045	-0.51	-0.51	2.04	3.795	3.78	3.825	2.535	2.19	0.06	0.06	1.65	2.43	-1.545	-0.045	-2.145	-1.62	-1.635	-1.62	-1.62	-1.62	-1.62	-2.925	-3.195	-3.195	-3.24	-3.195	-3.195	-3.24
450	3.57	2.91	-2.025	-1.83	-1.02	1.095	1.095	-2.145	2.655	0.915	0.915	0.915	0.915	-0.045	0.93	-0.045	0.915	0.915	0.915	0.915	-0.045	-0.96	-0.96	2.07	3.81	3.795	3.825	1.845	2.19	-0.045	-0.045	1.17	1.815	-1.095	-0.045	-2.145	-1.14	-1.155	-1.14	-1.14	-1.14	-1.14	-2.715	-3.21	-3.21	-3.24	-3.21	-3.21	-3.24
451	3.57	3.255	-2.01	-1.2	-1.35	-1.395	-1.395	-2.16	2.91	1.335	1.335	1.335	1.335	-0.045	1.35	-0.045	1.335	1.335	1.335	1.335	0.06	-1.35	-1.35	2.1	3.735	3.735	3.735	1.2	2.145	0.06	0.06	-1.41	1.215	-0.72	-0.06	-2.145	-0.72	-0.75	-0.72	-0.72	-0.72	-0.72	-2.52	-3.225	-3.225	-3.24	-3.225	-3.225	-3.24
452	3.57	3.465	-1.86	-0.735	-1.47	-1.545	-1.545	-1.98	2.985	1.665	1.68	1.68	1.68	0.18	1.68	0.18	1.68	1.68	1.68	1.68	0.3	-1.53	-1.53	2.22	3.39	3.39	3.39	0.735	1.95	0.195	0.195	-1.545	0.75	-0.675	-0.195	-2.145	-0.675	-0.6	-0.675	-0.675	-0.675	-0.675	-2.445	-3.24	-3.24	-3.24	-3.24	-3.24	-3.24
453	3.57	3.675	-1.695	0.555	-1.605	-1.695	-1.695	-1.815	3.045	1.995	2.01	2.01	2.01	0.36	2.01	0.36	2.01	2.01	2.01	2.01	0.555	-1.695	-1.695	2.31	3.03	3.03	3.015	-0.345	1.77	0.36	0.36	-1.68	-0.345	-0.645	-0.375	-2.145	-0.645	-0.465	-0.645	-0.645	-0.645	-0.645	-2.385	-3.24	-3.24	-3.24	-3.24	-3.24	-3.24
454	3.57	3.81	1.395	1.08	-1.44	-1.545	-1.545	-1.485	2.925	2.19	2.205	2.205	2.205	0.705	2.205	0.705	2.205	2.205	2.205	2.205	1.08	-1.545	-1.545	2.505	2.43	2.43	2.43	-0.675	1.425	0.705	0.705	-1.515	-0.675	-0.975	-0.705	-2.13	-0.975	-0.63	-0.975	-0.975	-0.975	-0.975	-2.46	-3.24	-3.24	-3.24	-3.24	-3.24	-3.24
455	3.57	3.795	2.295	1.965	1.32	2.13	2.145	1.935	2.58	2.175	2.19	2.19	2.19	1.29	2.19	1.29	2.19	2.19	2.19	2.19	1.935	1.935	1.935	2.79	1.455	1.47	1.47	-1.275	-1.35	1.29	1.29	1.215	-1.275	-1.89	-1.275	-2.13	-1.875	-1.215	-1.875	-1.875	-1.875	-1.875	-2.76	-3.24	-3.24	-3.24	-3.24	-3.24	-3.24
456	3.57	3.78	3.21	2.865	1.92	3.12	3.135	2.79	2.25	2.175	2.175	2.175	2.175	1.86	2.175	1.86	2.175	2.175	2.175	2.175	2.805	2.79	2.79	3.09	-1.89	-1.89	0.525	-1.875	-1.89	1.86	1.86	1.785	-1.875	-2.805	-1.83	-2.13	-2.775	-1.8	-2.775	-2.775	-2.775	-2.775	-3.075	-3.24	-3.24	-3.24	-3.24	-3.24	-3.24
457	3.57	3.78	3.555	3.15	2.115	3.555	3.555	3.165	2.13	2.1	2.1	2.1	2.1	2.055	2.1	2.055	2.1	2.1	2.1	2.1	3.18	3.165	3.165	3.225	-2.04	-2.04	0.18	-2.07	-2.07	2.055	2.055	2.07	-2.07	-3.15	-2.085	-2.145	-3.165	-2.085	-3.165	-3.165	-3.165	-3.165	-3.21	-3.24	-3.24	-3.24	-3.24	-3.24	-3.24
458	3.555	3.78	3.585	3.09	2.07	3.645	3.645	3.24	2.16	2.025	2.025	2.025	2.025	2.01	2.025	2.01	2.025	2.025	2.025	2.025	3.27	3.255	3.255	3.24	-2.01	-2.01	0.21	-2.04	-2.025	2.01	2.01	2.16	-2.025	-3.18	-2.13	-2.19	-3.225	-2.175	-3.225	-3.225	-3.225	-3.225	-3.225	-3.24	-3.24	-3.24	-3.24	-3.24	-3.24
459	3.555	3.78	3.585	3	2.01	3.72	3.72	3.3	2.19	1.905	1.905	1.905	1.905	1.95	1.905	1.95	1.905	1.905	1.905	1.905	3.345	3.345	3.345	3.27	-1.965	-1.965	0.255	-1.98	-1.965	1.95	1.95	2.265	-1.965	-3.18	-2.175	-2.25	-3.3	-2.28	-3.3	-3.3	-3.3	-3.3	-3.255	-3.24	-3.24	-3.24	-3.24	-3.24	-3.24
460	3.555	3.78	3.255	2.295	1.56	3.735	3.75	3.315	2.46	1.455	1.455	1.455	1.455	1.485	1.455	1.485	1.455	1.455	1.455	1.455	3.42	3.42	3.435	3.285	-1.56	-1.5	0.945	-1.53	-1.5	1.485	1.485	2.505	-1.5	-2.925	-2.16	-2.475	-3.3	-2.505	-3.3	-3.285	-3.3	-3.3	-3.27	-3.24	-3.24	-3.24	-3.24	-3.24	-3.24
461	3.54	3.78	2.835	1.44	-1.785	3.735	3.765	3.315	2.79	0.9	0.9	0.9	0.9	0.915	0.9	0.915	0.9	0.9	0.9	0.9	3.495	3.495	3.525	3.3	1.845	-0.9	1.8	1.2	-0.915	0.915	0.915	2.775	-0.915	-2.64	-2.145	-2.775	-3.27	-2.79	-3.27	-3.255	-3.27	-3.27	-3.27	-3.255	-3.255	-3.255	-3.255	-3.255	-3.255
462	3.54	3.765	2.505	0.69	-2.475	3.72	3.765	3.24	3.03	0.405	0.405	0.405	0.405	0.405	0.405	0.405	0.405	0.405	0.405	0.405	3.57	3.57	3.57	3.225	2.58	-0.39	2.58	1.695	-0.405	0.405	0.405	3	-0.405	-2.355	-2.145	-3	-3.24	-3	-3.24	-3.24	-3.24	-3.24	-3.24	-3.225	-3.225	-3.225	-3.225	-3.225	-3.225
463	3.54	3.75	2.565	-0.45	-2.64	3.72	3.78	2.82	2.7	-0.315	-0.3	-0.3	-0.3	-0.3	-0.3	-0.3	-0.3	-0.3	-0.3	-0.3	3.54	3.555	3.39	2.82	2.745	0.45	2.925	1.875	-0.225	0.225	0.225	2.97	-0.225	-2.25	-2.145	-2.97	-3.09	-2.97	-3.09	-3.24	-3.09	-3.09	-3.09	-3.075	-3.075	-3.075	-3.075	-3.09	-3.075
464	3.54	3.735	2.685	-0.855	-2.73	3.72	3.795	2.37	2.325	-0.6	-0.585	-0.585	-0.585	-0.585	-0.585	-0.585	-0.585	-0.585	-0.585	-0.585	3.525	3.54	3.195	2.355	2.82	0.87	3.24	2.04	-0.09	0.09	0.09	2.895	-0.09	-2.175	-2.145	-2.88	-2.925	-2.88	-2.925	-3.255	-2.925	-2.925	-2.925	-2.91	-2.91	-2.91	-2.91	-2.925	-2.91
465	3.54	3.705	2.88	-1.365	-2.73	3.72	3.81	1.845	1.83	-0.945	-0.915	-0.915	-0.915	-0.915	-0.915	-0.915	-0.915	-0.915	-0.915	-0.915	3.465	3.48	2.985	1.815	2.79	1.395	3.465	2.145	-0.045	-0.045	-0.045	2.775	0.06	-2.13	-2.145	-2.76	-2.745	-2.76	-2.745	-3.24	-2.745	-2.745	-2.745	-2.73	-2.73	-2.73	-2.73	-2.745	-2.73
466	3.555	3.69	3.225	-2.1	-2.505	3.72	3.825	1.155	1.11	-1.35	-1.41	-1.41	-1.41	-1.41	-1.41	-1.41	-1.41	-1.41	-1.41	-1.41	3.375	3.345	2.685	1.095	2.535	2.145	3.51	2.145	-0.045	-0.045	-0.09	2.52	0.15	-2.13	-2.145	-2.505	-2.505	-2.505	-2.505	-3.195	-2.505	-2.505	-2.505	-2.52	-2.52	-2.52	-2.52	-2.505	-2.52
467	3.57	3.66	3.585	-2.85	-2.28	3.72	3.825	0.45	0.36	-1.77	-1.92	-1.92	-1.92	-1.92	-1.92	-1.92	-1.92	-1.92	-1.92	-1.92	3.285	3.21	2.385	0.36	2.25	2.895	3.57	2.13	-0.045	-0.045	-0.165	2.25	0.27	-2.13	-2.145	-2.25	-2.25	-2.25	-2.25	-3.15	-2.25	-2.25	-2.25	-2.325	-2.325	-2.325	-2.325	-2.25	-2.325
468	3.57	3.645	3.765	-3.285	-2.175	3.72	3.81	0.09	-0.045	-1.71	-2.16	-2.16	-2.16	-2.16	-2.16	-2.16	-2.16	-2.16	-2.16	-2.16	3.255	3	2.415	-0.045	2.13	3.3	3.555	2.13	-0.045	-0.045	-0.465	2.13	0.735	-2.145	-2.145	-2.13	-2.13	-2.13	-2.13	-2.985	-2.13	-2.13	-2.13	-2.355	-2.355	-2.355	-2.355	-2.13	-2.355
469	3.57	3.645	3.765	-3.39	-2.19	3.72	3.81	0.09	-0.045	-1.17	-2.16	-2.16	-2.16	-2.16	-2.16	-2.16	-2.16	-2.16	-2.16	-2.16	3.255	2.715	2.775	-0.045	2.16	3.33	3.465	2.13	-0.045	-0.045	-0.99	2.13	1.515	-2.175	-2.145	-2.13	-2.13	-2.13	-2.13	-2.73	-2.13	-2.13	-2.13	-2.64	-2.64	-2.64	-2.64	-2.13	-2.64
470	3.57	3.645	3.765	-3.495	-2.19	3.72	3.795	0.09	-0.045	-0.645	-2.16	-2.145	-2.145	-2.145	-2.145	-2.145	-2.145	-2.145	-2.145	-2.145	3.255	2.46	3.135	-0.045	2.16	3.345	3.375	2.13	-0.045	-0.045	-1.5	2.13	2.28	-2.19	-2.145	-2.13	-2.13	-2.13	-2.13	-2.49	-2.13	-2.13	-2.13	-2.895	-2.895	-2.895	-2.895	-2.13	-2.91
471	3.57	3.675	3.75	-3.36	-2.19	3.675	3.735	0.435	-0.045	-0.585	-2.145	-2.145	-2.145	-2.145	-2.145	-2.145	-2.145	-2.145	-2.145	-2.145	3.255	2.415	3.36	0.42	1.92	2.94	3.315	2.13	-0.045	-0.045	-1.545	2.13	2.355	-1.935	-2.145	-2.145	-2.145	-2.145	-2.145	-2.325	-2.145	-2.145	-2.145	-2.94	-2.94	-2.94	-2.94	-2.145	-2.94
472	3.57	3.705	3.735	-3.135	-2.175	3.6	3.63	0.93	-0.045	-0.735	-2.145	-2.145	-2.145	-2.145	-2.145	-2.145	-2.145	-2.145	-2.145	-2.145	3.255	2.505	3.525	1.02	1.545	2.37	3.27	2.13	-0.045	-0.045	-1.395	2.13	2.13	-1.56	-2.145	-2.145	-2.145	-2.145	-2.145	-2.205	-2.145	-2.145	-2.145	-2.85	-2.85	-2.85	-2.85	-2.145	-2.865
473	3.57	3.72	3.705	-2.895	-2.175	3.525	3.525	1.455	-0.045	-0.915	-2.145	-2.145	-2.145	-2.145	-2.145	-2.145	-2.145	-2.145	-2.145	-2.145	3.255	2.595	3.66	1.605	1.17	1.785	3.24	2.115	-0.045	-0.045	-1.23	2.115	1.845	-1.17	-2.145	-2.145	-2.145	-2.145	-2.145	-2.1	-2.145	-2.145	-2.145	-2.76	-2.76	-2.76	-2.76	-2.145	-2.76
474	3.57	3.75	3.705	-2.61	-2.16	3.42	3.435	2.055	-0.045	-1.305	-2.145	-2.145	-2.145	-2.145	-2.145	-2.145	-2.145	-2.145	-2.145	-2.145	3.255	2.805	3.69	2.295	0.78	1.185	3.24	2.115	-0.045	-0.045	-0.84	2.115	1.275	-0.78	-2.145	-2.145	-2.145	-2.145	-2.145	-2.115	-2.145	-2.145	-2.145	-2.565	-2.565	-2.565	-2.565	-2.145	-2.565
475	3.57	3.78	3.69	-2.325	-2.145	3.315	3.33	2.685	-0.045	-1.74	-2.145	-2.145	-2.145	-2.145	-2.145	-2.145	-2.145	-2.145	-2.145	-2.145	3.27	3.045	3.675	3	0.36	0.585	3.24	2.1	-0.045	-0.045	-0.42	2.1	0.63	-0.39	-2.16	-2.145	-2.16	-2.16	-2.16	-2.145	-2.16	-2.145	-2.145	-2.34	-2.34	-2.34	-2.34	-2.145	-2.34
476	3.57	3.81	3.66	-2.1	-2.145	3.24	3.255	3.165	-0.045	-2.1	-2.145	-2.145	-2.145	-2.145	-2.145	-2.145	-2.145	-2.145	-2.145	-2.145	3.255	3.225	3.645	3.555	0.09	0.135	3.24	2.1	-0.045	-0.045	-0.09	2.1	0.12	-0.09	-2.145	-2.145	-2.145	-2.145	-2.145	-2.145	-2.145	-2.145	-2.145	-2.145	-2.145	-2.145	-2.145	-2.145	-2.145
477	3.57	3.81	3.57	-2.175	-2.145	3.255	3.27	3.165	0.135	-2.145	-2.145	-2.145	-2.145	-2.145	-2.145	-2.145	-2.145	-2.145	-2.145	-2.145	3.195	3.195	3.54	3.6	0.24	0.255	3.255	2.205	0.135	0.135	0.135	2.175	0.06	-0.06	-1.995	-2.145	-1.995	-1.995	-1.995	-1.995	-1.995	-2.145	-2.145	-2.145	-2.145	-2.145	-2.145	-2.145	-2.145
478	3.57	3.795	3.465	-2.265	-2.16	3.285	3.285	3.135	0.255	-2.16	-2.145	-2.145	-2.145	-2.145	-2.145	-2.145	-2.145	-2.145	-2.145	-2.145	3.12	3.135	3.45	3.615	0.405	0.405	3.285	2.31	0.255	0.255	0.255	2.25	-0.045	-0.045	-1.86	-2.145	-1.86	-1.86	-1.86	-1.86	-1.86	-2.145	-2.145	-2.13	-2.13	-2.13	-2.13	-2.145	-2.13
479	3.57	3.75	3.27	-2.475	-2.16	3.345	3.345	2.985	0.57	-2.175	-2.145	-2.145	-2.145	-2.145	-2.145	-2.145	-2.145	-2.145	-2.145	-2.145	2.955	2.97	3.225	3.57	0.855	0.84	3.36	2.535	0.57	0.57	0.57	2.43	-0.045	-0.045	-1.545	-2.145	-1.53	-1.53	-1.53	-1.53	-1.53	-2.145	-2.145	-2.13	-2.13	-2.13	-2.13	-2.145	-2.13
480	3.57	3.72	2.85	-2.88	-2.16	3.45	3.45	2.67	1.125	-2.16	-2.145	-2.145	-2.145	-2.145	-2.145	-2.145	-2.145	-2.145	-2.145	-2.145	2.625	2.64	2.79	3.45	1.74	1.74	3.45	2.955	1.14	1.14	1.14	2.73	0.06	0.06	1.155	-2.13	-0.96	-0.96	-0.96	-0.96	-0.96	-2.13	-2.145	-2.13	-2.13	-2.13	-2.13	-2.145	-2.13
481	3.57	3.675	2.46	-3.285	-2.175	3.555	3.555	2.355	1.695	-2.145	-2.145	-2.145	-2.145	-2.145	-2.145	-2.145	-2.145	-2.145	-2.145	-2.145	2.31	2.31	2.385	3.315	2.64	2.64	3.555	3.36	1.725	1.71	1.71	3.03	0.075	0.075	1.71	-2.115	-0.375	-0.375	-0.375	-0.375	-0.375	-2.115	-2.145	-2.13	-2.13	-2.13	-2.13	-2.145	-2.13
482	3.57	3.675	2.025	-3.3	-1.905	3.6	3.615	2.19	1.68	-2.145	-2.13	-2.13	-2.13	-2.145	-2.13	-2.13	-2.145	-2.13	-2.145	-2.13	1.92	1.89	2.19	3.12	3.06	3.105	3.555	3.555	2.145	2.01	2.01	3.24	0.315	0.315	1.725	-1.845	-0.105	-0.105	-0.105	-0.105	-0.105	-1.845	-2.145	-2.145	-2.145	-2.145	-2.145	-2.145	-2.145
483	3.57	3.72	1.575	-3.045	-1.47	3.615	3.63	2.115	1.305	-2.145	-2.115	-2.115	-2.115	-2.145	-2.115	-2.115	-2.145	-2.115	-2.145	-2.115	1.47	1.425	2.16	2.895	3.18	3.285	3.495	3.6	2.46	2.115	2.115	3.375	0.75	0.75	1.38	-1.395	-0.075	-0.075	-0.075	-0.075	-0.075	-1.395	-2.145	-2.145	-2.145	-2.145	-2.145	-2.145	-2.145
484	3.57	3.75	-1.14	-2.805	-1.035	3.63	3.63	2.07	0.93	-2.145	-2.115	-2.115	-2.115	-2.145	-2.115	-2.115	-2.145	-2.115	-2.145	-2.115	-1.815	0.945	2.115	2.67	3.285	3.465	3.42	3.63	2.76	2.205	2.205	3.51	1.17	1.17	-1.155	-0.96	-0.045	-0.045	-0.045	-0.045	-0.045	-0.96	-2.145	-2.145	-2.145	-2.145	-2.145	-2.145	-2.145
485	3.57	3.705	-1.38	-2.55	-0.78	3.63	3.645	2.145	0.735	-2.145	-2.16	-2.16	-2.16	-2.145	-2.16	-2.16	-2.145	-2.16	-2.145	-2.16	-2.22	0.675	2.115	2.46	3.24	3.54	3.375	3.645	2.895	2.085	2.085	3.6	1.44	1.44	-1.5	-0.69	-0.09	-0.09	-0.09	-0.09	-0.09	-0.69	-2.145	-2.145	-2.145	-2.145	-2.145	-2.145	-2.145
486	3.57	3.615	-1.575	-2.31	-0.57	3.63	3.645	2.25	0.6	-2.145	-2.235	-2.235	-2.235	-2.145	-2.235	-2.235	-2.145	-2.235	-2.145	-2.235	-2.535	0.465	2.115	2.25	3.15	3.6	3.345	3.645	3.015	1.92	1.92	3.69	1.665	1.665	-1.86	-0.465	-0.21	-0.21	-0.21	-0.21	-0.21	-0.48	-2.145	-2.145	-2.145	-2.145	-2.145	-2.145	-2.145
487	3.57	3.495	-1.695	-2.085	-0.435	3.63	3.645	2.4	0.555	-2.145	-2.34	-2.34	-2.34	-2.13	-2.34	-2.34	-2.13	-2.34	-2.13	-2.34	-2.73	0.345	2.115	2.085	3.03	3.645	3.315	3.645	3.075	1.725	1.725	3.75	1.785	1.785	-2.175	-0.36	-0.405	-0.405	-0.405	-0.405	-0.405	-0.36	-2.145	-2.145	-2.145	-2.145	-2.145	-2.145	-2.145
488	3.57	3.135	-1.2	-2.055	-0.945	3.63	3.645	2.79	1.38	-2.145	-2.61	-2.61	-2.61	-2.13	-2.61	-2.61	-2.13	-2.61	-2.13	-2.61	-1.905	0.885	2.115	2.085	2.745	3.66	3.405	3.645	2.775	1.185	1.185	3.72	1.23	1.245	-2.19	-0.9	-0.945	-0.945	-0.945	-0.945	-0.945	-0.9	-2.145	-2.145	-2.145	-2.145	-2.145	-2.145	-2.145
489	3.57	2.73	1.56	-2.055	-1.5	3.63	3.645	3.195	2.265	-2.13	-2.895	-2.895	-2.895	-2.13	-2.895	-2.895	-2.13	-2.895	-2.13	-2.895	-1.02	1.455	2.115	2.1	2.445	3.66	3.51	3.645	2.46	0.645	0.645	3.69	-1.545	-1.545	-2.175	-1.5	-1.515	-1.515	-1.515	-1.515	-1.515	-1.5	-2.145	-2.145	-2.145	-2.145	-2.145	-2.145	-2.145
490	3.57	2.415	1.95	-2.07	-1.95	3.63	3.645	3.51	2.97	-2.13	-3.135	-3.135	-3.135	-2.13	-3.135	-3.135	-2.13	-3.135	-2.13	-3.135	-0.33	1.92	2.115	2.13	2.205	3.645	3.615	3.63	2.205	0.195	0.195	3.645	-1.965	-1.965	-2.145	-1.965	-1.965	-1.965	-1.965	-1.965	-1.965	-1.965	-2.145	-2.145	-2.145	-2.145	-2.145	-2.145	-2.145
491	3.57	2.31	2.01	-2.085	-2.055	3.645	3.645	3.555	3.09	-2.145	-3.18	-3.18	-3.18	-2.145	-3.18	-3.18	-2.145	-3.18	-2.145	-3.18	-0.195	2.04	2.13	2.13	2.16	3.615	3.615	3.63	2.16	0.12	0.12	3.645	-2.025	-2.025	-2.115	-2.025	-2.025	-2.025	-2.025	-2.025	-2.025	-2.025	-2.145	-2.145	-2.145	-2.145	-2.145	-2.145	-2.145
492	3.57	2.205	2.055	-2.1	-2.175	3.645	3.645	3.6	3.24	-2.16	-3.24	-3.225	-3.225	-2.16	-3.225	-3.225	-2.16	-3.225	-2.16	-3.225	0.09	2.175	2.145	2.13	2.115	3.6	3.63	3.63	2.115	0.06	0.06	3.645	-2.085	-2.085	-2.07	-2.085	-2.07	-2.07	-2.07	-2.085	-2.085	-2.085	-2.145	-2.145	-2.145	-2.145	-2.145	-2.145	-2.145
493	3.57	1.92	1.815	-2.265	-2.37	3.66	3.66	3.435	3.135	-2.31	-3.27	-3.27	-3.27	-2.295	-3.27	-3.255	-2.295	-3.255	-2.295	-3.255	0.585	2.415	2.295	2.13	2.1	3.39	3.57	3.57	2.1	-0.045	-0.045	3.645	-1.845	-1.845	-1.785	-1.845	-1.86	-1.86	-1.86	-1.845	-1.845	-1.845	-2.145	-2.13	-2.145	-2.13	-2.13	-2.13	-2.13
494	3.57	1.425	1.23	-2.565	-2.655	3.69	3.705	3.03	2.79	-2.64	-3.285	-3.285	-3.285	-2.595	-3.27	-3.24	-2.595	-3.24	-2.595	-3.24	1.545	2.805	2.595	2.13	2.115	3	3.48	3.465	2.115	-0.045	-0.045	3.645	-1.305	-1.26	-1.23	-1.245	1.38	1.38	1.38	-1.26	-1.245	-1.245	-2.145	-2.115	-2.145	-2.115	-2.115	-2.115	-2.115
495	3.57	-2.1	0.66	-2.88	-2.94	3.72	3.75	2.625	2.445	-2.955	-3.3	-3.3	-3.3	-2.895	-3.27	-3.225	-2.88	-3.225	-2.88	-3.225	2.505	3.195	2.91	2.13	2.145	2.595	3.375	3.375	2.145	-0.045	-0.045	3.645	1.455	-0.675	-0.675	-0.66	2.25	2.25	2.25	-0.675	-0.66	-0.66	-2.16	-2.115	-2.145	-2.115	-2.115	-2.115	-2.115
496	3.42	-2.25	0.375	-2.745	-2.79	3.6	3.645	2.4	2.445	-2.805	-3	-3	-3	-2.955	-3.15	-3.255	-3.09	-3.255	-3.09	-3.27	2.91	3.285	2.985	2.13	1.935	2.37	3.225	3.225	1.95	-0.045	-0.18	3.525	1.755	-0.375	-0.375	-0.36	2.64	2.64	2.64	-0.375	-0.36	-0.36	-1.98	-2.265	-2.145	-2.22	-2.265	-2.22	-2.22
497	3.225	-2.13	0.21	-2.43	-2.445	3.42	3.45	2.235	2.565	-2.475	-2.55	-2.55	-2.55	-2.91	-3	-3.345	-3.285	-3.345	-3.24	-3.375	3.06	3.24	2.955	2.145	1.635	2.235	3.03	3.03	1.68	-0.045	-0.465	3.345	1.95	-0.18	-0.18	0.465	2.79	2.79	2.79	-0.18	0.465	0.465	-1.71	-2.49	-2.16	-2.4	-2.49	-2.4	-2.4
498	3.015	-2.01	-0.18	-2.1	-2.1	3.24	3.27	2.085	2.685	-2.13	-2.13	-2.115	-2.115	-2.88	-2.85	-3.42	-3.465	-3.42	-3.405	-3.465	3.225	3.195	2.925	2.16	1.35	2.085	2.85	2.85	1.41	-0.045	-0.765	3.165	2.145	-0.045	-0.045	0.75	2.955	2.955	2.955	-0.045	0.75	0.75	-1.455	-2.715	-2.175	-2.565	-2.715	-2.565	-2.565
499	2.67	-1.335	-0.12	-1.395	-1.41	2.835	2.835	2.1	3.06	-1.44	-1.41	-1.425	-1.425	-2.625	-2.595	-3.465	-3.54	-3.465	-3.48	-3.54	2.835	2.805	2.61	2.115	0.93	2.1	2.595	2.595	0.93	-0.045	-1.185	2.79	2.145	-0.045	-0.06	1.17	2.64	2.64	2.64	-0.06	1.17	1.17	1.17	-2.97	-2.13	-2.745	-2.97	-2.745	-2.745
500	2.325	1.77	0.135	-0.66	-0.705	2.4	2.385	2.16	3.45	1.62	1.635	-0.72	-0.72	-2.355	-2.34	-3.525	-3.63	-3.525	-3.57	-3.63	2.4	2.385	2.295	2.055	0.495	2.145	2.34	2.34	0.42	-0.045	-1.635	2.37	2.13	-0.045	-0.09	1.635	2.31	2.31	2.31	-0.09	1.635	1.635	1.62	-3.24	-2.07	-2.925	-3.24	-2.925	-2.925
501	2.055	2.19	0.18	0.195	-0.15	1.965	1.95	2.235	3.78	1.92	1.935	-0.18	-0.18	-2.145	-2.145	-3.525	-3.63	-3.525	-3.615	-3.63	1.965	1.965	1.965	1.95	0.24	2.205	2.13	2.13	-0.045	-0.045	-1.95	1.965	2.13	-0.045	-0.195	1.95	1.965	1.965	1.965	-0.195	1.95	1.95	1.935	-3.36	-1.965	-2.985	-3.36	-2.985	-2.985
502	2.295	2.46	0.21	0.63	-0.6	1.5	1.485	2.55	3.795	1.47	1.485	-0.63	-0.63	-2.145	-2.145	-3.195	-3.27	-3.195	-3.54	-3.27	1.485	1.485	1.485	1.485	0.96	2.46	2.13	2.13	-0.045	-0.045	-1.5	1.485	2.13	-0.045	-0.645	1.485	1.485	1.485	1.485	-0.645	1.485	1.485	1.485	-2.565	-1.5	-2.28	-2.565	-2.28	-2.28
503	2.505	2.715	0.225	1.08	-1.02	-1.725	-1.725	2.88	3.81	-1.125	-1.125	-1.08	-1.08	-2.145	-2.145	-2.865	-2.925	-2.865	-3.465	-2.925	1.005	1.005	1.005	-1.155	1.665	2.715	2.13	2.13	-0.045	-0.045	-1.035	1.005	2.13	-0.045	-1.11	1.02	1.005	1.005	1.005	-1.11	1.02	1.02	1.02	-1.785	-1.02	-1.59	-1.785	-1.59	-1.59
504	2.715	2.94	0.255	1.455	-1.41	-2.325	-2.325	3.15	3.825	-1.53	-1.545	-1.485	-1.485	-2.145	-2.145	-2.58	-2.625	-2.58	-3.39	-2.625	0.615	0.615	0.615	-1.545	2.295	2.94	2.13	2.13	-0.045	-0.045	-0.66	0.615	2.145	-0.045	-1.485	0.645	0.615	0.615	0.615	-1.485	0.645	0.645	0.645	-1.125	-0.63	-1.005	-1.125	-1.005	-1.005
505	2.865	3.12	0.255	1.725	-1.725	-2.76	-2.775	3.36	3.825	-1.83	-1.845	-1.815	-1.815	-2.16	-2.175	-2.385	-2.415	-2.385	-3.375	-2.415	0.36	0.36	0.36	-1.86	2.775	3.12	2.145	2.16	-0.045	-0.045	-0.375	0.36	2.16	-0.045	-1.8	0.375	0.36	0.36	0.36	-1.8	0.375	0.375	0.375	-0.645	-0.36	-0.57	-0.645	-0.57	-0.57
506	3	3.3	0.285	2.01	-2.04	-3.21	-3.21	3.57	3.825	-2.145	-2.16	-2.145	-2.145	-2.19	-2.19	-2.19	-2.22	-2.19	-3.345	-2.22	0.09	0.09	0.09	-2.16	3.27	3.315	2.175	2.175	-0.045	-0.045	-0.09	0.09	2.175	-0.045	-2.1	0.09	0.09	0.09	0.09	-2.1	0.09	0.09	0.09	-0.18	-0.09	-0.15	-0.18	-0.15	-0.15
507	3.12	2.985	0.24	2.295	-1.905	-3.225	-3.24	3.66	3.33	-1.995	-1.995	-1.995	-1.995	-1.935	-1.935	-1.89	-1.875	-1.89	-2.925	-1.875	-0.045	-0.24	-0.045	-1.98	3.03	2.97	1.905	1.92	-0.045	-0.24	-0.24	-0.045	1.92	-0.24	-2.205	-0.045	-0.24	-0.045	-0.045	-2.205	-0.045	-0.24	-0.045	-0.045	-0.045	-0.24	-0.24	-0.24	-0.045
508	3.195	2.37	0.18	2.61	-1.47	-2.97	-2.97	3.675	2.55	-1.545	-1.5	-1.5	-1.5	-1.515	-1.47	-1.485	-1.44	-1.485	-2.235	-1.44	-0.045	-0.675	-0.045	-1.485	2.325	2.265	1.47	1.47	-0.045	-0.675	-0.675	-0.045	1.485	-0.675	-2.175	-0.045	-0.675	-0.045	-0.045	-2.175	-0.045	-0.675	-0.045	-0.045	-0.045	-0.675	-0.675	-0.675	-0.045
509	3.3	1.74	0.135	2.91	1.215	-2.715	-2.7	3.69	1.74	-1.095	-1.02	-1.02	-1.02	-1.095	-1.02	1.095	-1.005	-1.095	-1.545	-1.02	-0.045	-1.095	-0.045	-0.99	-1.83	1.56	-1.785	1.02	-0.045	-1.095	-1.095	-0.045	-1.755	-1.095	-2.145	-0.045	-1.095	-0.045	-0.045	-2.145	-0.045	-1.095	-0.045	-0.045	-0.045	-1.095	-1.095	-1.095	-0.045
510	3.18	-1.425	-0.195	2.985	1.47	-2.385	-2.385	3.525	-1.515	1.515	-0.66	-0.66	-0.66	1.53	-0.66	1.515	-0.66	1.515	-1.02	-0.66	-0.09	-1.485	-0.09	-0.72	-2.19	1.02	-2.16	0.66	-0.09	-1.485	-1.485	-0.09	-2.235	-1.485	-2.145	-0.09	-1.485	-0.09	-0.09	-2.145	-0.09	-1.485	-0.09	-0.09	-0.09	-1.47	-1.47	-1.47	-0.09
511	3.03	-1.695	-0.315	3.03	1.665	-2.07	-2.07	3.345	-1.68	1.935	-0.33	-0.33	-0.33	1.95	-0.33	1.935	-0.33	1.935	-0.51	-0.33	-0.21	-1.83	-0.21	-0.51	-2.475	0.51	-2.46	0.315	-0.21	-1.83	-1.83	-0.21	-2.685	-1.83	-2.145	-0.21	-1.83	-0.21	-0.21	-2.145	-0.21	-1.83	-0.21	-0.21	-0.21	-1.83	-1.83	-1.83	-0.195
512	2.835	-1.965	-0.45	2.985	1.83	-1.725	-1.725	3.105	-1.8	2.355	0.54	0.54	0.54	2.37	0.54	2.355	0.54	2.355	0.54	0.555	-0.36	-2.175	-0.36	-0.345	-2.685	-0.345	-2.685	-0.345	-0.36	-2.175	-2.175	-0.345	-3.075	-2.175	-2.145	-0.36	-2.175	-0.36	-0.36	-2.145	-0.36	-2.175	-0.36	-0.345	-0.345	-2.16	-2.16	-2.16	-0.33
513	1.95	-1.965	-0.975	2.07	1.275	-1.17	-1.185	2.13	1.335	2.625	1.38	1.38	1.38	2.64	1.38	2.625	1.38	2.625	1.38	1.395	-0.915	-2.175	-0.915	-0.885	-1.845	-0.9	-1.875	-0.885	-0.915	-2.175	-2.175	-0.885	-2.805	-2.175	-2.16	-0.915	-2.175	-0.915	-0.915	-2.16	-0.915	-2.175	-0.915	-0.885	-0.885	-2.145	-2.145	-2.145	-0.885
514	1.05	-1.95	-1.485	-1.5	-1.455	-0.63	-0.615	1.14	2.235	2.91	2.235	2.235	2.235	2.925	2.235	2.91	2.235	2.91	2.235	2.265	-1.485	-2.175	-1.485	-1.47	-0.99	-1.485	1.47	-1.455	-1.485	-2.175	-2.175	-1.455	-2.505	-2.175	-2.16	-1.485	-2.175	-1.485	-1.485	-2.16	-1.485	-2.175	-1.485	-1.455	-1.455	-2.145	-2.145	-2.145	-1.44
515	0.345	-1.875	-1.935	-1.935	-1.92	-0.285	-0.285	0.465	2.955	3.09	2.85	2.85	2.85	3	2.85	3.09	2.85	3.09	2.85	2.79	-1.83	-2.07	-1.83	-1.815	-0.39	-1.83	1.815	-1.8	-1.83	-2.07	-2.07	-1.89	-2.175	-2.07	-2.055	-1.83	-2.07	-1.83	-1.83	-2.055	-1.83	-2.07	-1.83	-1.89	-1.89	-2.145	-2.145	-2.145	-1.89
516	0.195	-1.59	-2.19	-2.235	-2.22	-0.555	-0.54	0.645	3.18	2.955	2.82	2.82	2.82	2.505	2.835	2.955	2.82	2.955	2.82	2.4	-1.575	-1.71	-1.575	-1.575	-0.6	-1.575	1.575	-1.575	-1.575	-1.71	-1.71	-1.995	-1.755	-1.71	-1.695	-1.575	-1.71	-1.575	-1.575	-1.695	-1.575	-1.71	-1.575	-1.995	-1.995	-2.145	-2.145	-2.145	-1.995
517	0.09	-1.305	-2.445	-2.52	-2.52	-0.81	-0.795	0.81	3.405	2.82	2.79	2.79	2.79	1.995	2.805	2.82	2.79	2.82	2.79	1.995	-1.305	-1.32	-1.305	-1.305	-0.81	-1.305	-1.335	-1.35	-1.305	-1.32	-1.32	-2.1	-1.335	-1.32	-1.32	-1.305	-1.32	-1.305	-1.305	-1.32	-1.305	-1.32	-1.305	-2.1	-2.1	-2.145	-2.145	-2.145	-2.1
518	-0.045	1.68	-2.685	-2.805	-2.805	-1.185	-1.17	1.155	3.57	2.64	2.67	2.67	2.67	1.44	2.685	2.64	2.67	2.64	2.67	1.47	-0.975	-0.945	-0.975	-0.975	-1.155	-0.975	-1.875	1.215	-0.975	-0.945	-0.945	-2.175	-0.915	-0.945	-0.945	-0.975	-0.945	-0.975	-0.975	-0.945	-0.975	-0.945	-0.975	-2.16	-2.175	-2.145	-2.145	-2.145	-2.175
519	-0.045	2.355	-2.91	-3.06	-3.075	-1.665	-1.665	1.65	3.675	2.43	2.46	2.46	2.46	0.81	2.46	2.445	2.46	2.445	2.46	0.825	-0.54	-0.525	-0.54	-0.54	-1.665	-0.54	-2.58	1.68	-0.54	-0.525	-0.525	-2.19	-0.51	-0.525	-0.525	-0.54	-0.525	-0.54	-0.54	-0.525	-0.54	-0.525	-0.54	-2.145	-2.19	-2.175	-2.175	-2.175	-2.19
520	-0.045	3.015	-3.135	-3.33	-3.345	-2.16	-2.16	2.145	3.78	2.22	2.235	2.235	2.235	0.18	2.25	2.235	2.235	2.235	2.235	0.18	-0.105	-0.105	-0.105	-0.105	-2.16	-0.105	-3.285	2.16	-0.105	-0.105	-0.105	-2.205	-0.105	-0.105	-0.105	-0.105	-0.105	-0.105	-0.105	-0.105	-0.105	-0.105	-0.105	-2.145	-2.22	-2.22	-2.22	-2.22	-2.22
521	-0.045	2.865	-2.88	-3.075	-3.075	-2.07	-2.07	2.055	3.42	1.95	1.965	1.965	1.965	-0.045	1.965	1.965	1.965	1.965	1.965	-0.045	-0.045	-0.045	-0.045	-0.045	-2.07	-0.045	-3.12	2.055	-0.045	-0.045	-0.045	-1.995	-0.045	-0.045	-0.045	-0.045	-0.045	-0.045	-0.045	-0.045	-0.045	-0.045	-0.045	-2.145	-2.01	-2.01	-2.01	-2.01	-2.01
522	-0.045	2.4	-2.415	-2.58	-2.58	-1.71	-1.71	1.71	2.895	1.65	1.65	1.65	1.65	-0.045	1.665	1.65	1.65	1.65	1.65	-0.045	-0.045	-0.045	-0.045	-0.045	-1.71	-0.045	-2.61	1.71	-0.045	-0.045	-0.045	-1.665	-0.045	-0.045	-0.045	-0.045	-0.045	-0.045	-0.045	-0.045	-0.045	-0.045	-0.045	-2.145	-1.68	-1.68	-1.68	-1.68	-1.68
523	-0.045	1.905	-1.935	-2.085	-2.07	-1.365	-1.365	1.365	2.325	1.35	1.35	1.35	1.35	-0.045	1.35	1.35	1.35	1.35	1.35	-0.045	-0.045	-0.045	-0.045	-0.045	-1.365	-0.045	-2.085	1.365	-0.045	-0.045	-0.045	-1.35	-0.045	-0.045	-0.045	-0.045	-0.045	-0.045	-0.045	-0.045	-0.045	-0.045	-0.045	-2.145	-1.35	-1.35	-1.35	-1.35	-1.35
524	-0.045	1.29	-1.32	-1.41	-1.395	-0.915	-0.93	0.915	1.59	0.915	0.915	0.915	0.915	-0.045	0.915	0.915	0.915	0.915	0.915	-0.045	-0.045	-0.045	-0.045	-0.045	-0.93	-0.045	-1.425	0.93	-0.045	-0.045	-0.045	-0.915	-0.045	-0.045	-0.045	-0.045	-0.045	-0.045	-0.045	-0.045	-0.045	-0.045	-0.045	-2.115	-0.915	-0.915	-0.915	-0.915	-0.915
525	-0.045	0.675	-0.69	-0.75	-0.735	-0.465	-0.48	0.48	0.84	0.48	0.48	0.48	0.48	-0.045	0.48	0.48	0.48	0.48	0.48	-0.045	-0.045	-0.045	-0.045	-0.045	-0.48	-0.045	-0.75	0.48	-0.045	-0.045	-0.045	-0.48	-0.045	-0.045	-0.045	-0.045	-0.045	-0.045	-0.045	-0.045	-0.045	-0.045	-0.045	-2.085	-0.465	-0.465	-0.48	-0.465	-0.465
526	-0.045	0.165	-0.15	-0.18	-0.255	-0.09	-0.09	0.09	0.195	0.09	0.09	0.09	0.09	-0.045	0.09	0.09	0.09	0.09	0.09	-0.045	-0.045	-0.045	-0.045	-0.045	-0.09	-0.045	-0.18	0.09	-0.045	-0.045	-0.045	-0.09	-0.045	-0.045	-0.045	-0.045	-0.045	-0.045	-0.045	-0.045	-0.045	-0.045	-0.045	-1.965	-0.18	-0.18	-0.09	-0.18	-0.18
527	-0.045	0.09	-0.09	-0.09	-0.66	-0.06	-0.06	0.06	0.09	0.06	0.06	0.06	0.06	-0.045	0.06	0.06	0.06	0.06	0.06	-0.045	-0.045	-0.045	-0.045	-0.045	-0.06	-0.045	-0.09	0.06	-0.045	-0.045	-0.045	-0.06	-0.045	-0.045	-0.045	-0.045	-0.045	-0.045	-0.045	-0.045	-0.045	-0.045	-0.045	-1.44	-0.645	-0.645	-0.06	-0.645	-0.645
528	-0.045	-0.045	-0.045	-0.06	-1.11	-0.06	-0.045	-0.045	0.06	-0.045	-0.045	-0.045	-0.045	-0.045	-0.045	-0.045	-0.045	-0.045	-0.045	-0.045	-0.045	-0.045	-0.045	-0.045	-0.045	-0.045	-0.06	-0.045	-0.045	-0.045	-0.045	-0.045	-0.045	-0.045	-0.045	-0.045	-0.045	-0.045	-0.045	-0.045	-0.045	-0.045	-0.045	-0.9	-1.14	-1.14	-0.045	-1.14	-1.14
529	-0.09	-0.075	-0.075	-0.075	-1.485	-0.045	-0.045	-0.075	0.075	0.075	-0.045	0.075	0.075	0.075	0.075	-0.045	0.075	0.075	0.075	0.075	-0.075	-0.075	-0.075	-0.075	-0.075	-0.075	-0.075	-0.075	-0.075	-0.075	-0.075	-0.075	-0.075	-0.045	-0.045	-0.075	-0.075	-0.075	-0.075	-0.045	-0.075	-0.075	-0.075	-0.555	-1.56	-1.56	-0.075	-1.56	-1.56
530	-0.24	-0.27	-0.27	-0.27	-1.755	-0.06	-0.045	-0.27	0.27	0.27	-0.045	0.27	0.27	0.27	0.27	-0.045	0.27	0.27	0.27	0.27	-0.27	-0.27	-0.27	-0.27	-0.27	-0.27	-0.27	-0.27	-0.27	-0.27	-0.27	-0.27	-0.27	-0.045	-0.045	-0.27	-0.27	-0.27	-0.27	-0.045	-0.27	-0.27	-0.27	-0.54	-1.83	-1.83	-0.27	-1.83	-1.83
531	-0.435	-0.495	-0.495	-0.495	-2.01	-0.06	-0.045	-0.48	0.495	0.495	-0.045	0.495	0.495	0.495	0.495	-0.045	0.495	0.495	0.495	0.495	-0.495	-0.495	-0.495	-0.495	-0.495	-0.495	-0.495	-0.495	-0.495	-0.495	-0.495	-0.495	-0.495	-0.045	-0.045	-0.495	-0.495	-0.495	-0.495	-0.045	-0.495	-0.495	-0.495	-0.54	-2.085	-2.085	-0.495	-2.085	-2.085
532	-0.81	-0.915	-0.915	-0.915	-2.115	-0.06	-0.045	-0.9	0.915	0.9	-0.045	0.9	0.9	0.9	0.9	-0.045	0.9	0.9	0.9	0.9	-0.9	-0.9	-0.9	-0.9	-0.915	-0.915	-0.915	-0.915	-0.915	-0.9	-0.9	-0.915	-0.915	-0.045	-0.045	-0.915	-0.9	-0.9	-0.9	-0.045	-0.9	-0.9	-0.9	-0.84	-2.19	-2.19	-0.9	-2.19	-2.19
533	-1.35	-1.485	-1.485	-1.485	-2.13	-0.06	-0.045	-1.455	1.5	1.47	-0.045	1.47	1.47	1.47	1.47	-0.045	1.47	1.47	1.47	1.47	-1.44	-1.44	-1.44	-1.44	-1.485	-1.485	-1.485	-1.485	-1.485	-1.44	-1.44	-1.485	-1.485	-0.045	-0.045	-1.485	-1.44	-1.44	-1.44	-0.045	-1.44	-1.44	-1.44	-1.41	-2.16	-2.16	-1.44	-2.16	-2.16
534	-1.86	-2.025	-2.025	-2.025	-2.13	-0.06	-0.045	-2.01	2.04	2.01	-0.045	2.01	2.01	2.01	2.01	-0.045	2.01	2.01	2.01	2.01	-1.95	-1.95	-1.95	-1.95	-2.025	-2.025	-2.025	-2.025	-2.025	-1.95	-1.95	-2.025	-2.025	-0.045	-0.045	-2.025	-1.95	-1.95	-1.95	-0.045	-1.95	-1.95	-1.95	-1.95	-2.145	-2.145	-1.95	-2.145	-2.145
535	-1.875	-2.025	-2.025	-2.025	-2.13	0.12	0.12	-2.01	2.055	2.01	-0.12	2.01	2.01	2.01	2.01	-0.12	2.01	2.01	2.01	2.01	-2.115	-2.115	-2.115	-2.115	-2.025	-2.025	-2.025	-2.025	-2.025	-2.115	-2.115	-2.025	-2.025	-0.045	-0.045	-2.025	-2.115	-2.115	-2.115	-0.045	-2.115	-2.115	-2.115	-2.115	-2.145	-2.145	-2.115	-2.145	-2.145
536	-1.725	-1.875	-1.875	-1.86	-2.115	0.285	0.285	-1.86	1.905	1.875	-0.285	1.875	1.875	1.875	1.875	-0.285	1.875	1.875	1.875	1.875	-2.13	-2.13	-2.13	-2.13	-1.875	-1.875	-1.875	-1.875	-1.875	-2.13	-2.13	-1.86	-1.875	-0.045	-0.045	-1.875	-2.13	-2.13	-2.13	-0.045	-2.13	-2.13	-2.13	-2.13	-2.145	-2.145	-2.13	-2.145	-2.145
537	-1.545	-1.665	-1.665	-1.65	-2.1	0.495	0.495	-1.65	1.695	1.665	-0.495	1.665	1.665	1.665	1.665	-0.495	1.665	1.665	1.665	1.665	-2.16	-2.16	-2.16	-2.16	-1.665	-1.665	-1.665	-1.665	-1.665	-2.16	-2.16	-1.65	-1.665	-0.045	-0.045	-1.665	-2.16	-2.16	-2.16	-0.045	-2.16	-2.16	-2.16	-2.16	-2.145	-2.145	-2.16	-2.145	-2.145
538	-1.095	-1.185	-1.185	-1.155	-2.085	0.96	0.96	-1.17	1.2	1.185	-0.96	1.185	1.185	1.185	1.185	-0.96	1.185	1.185	1.185	1.185	-2.175	-2.175	-2.175	-2.175	-1.185	-1.185	-1.185	-1.185	-1.185	-2.175	-2.175	-1.155	-1.185	-0.045	-0.045	-1.185	-2.16	-2.175	-2.16	-0.045	-2.175	-2.175	-2.175	-2.16	-2.145	-2.145	-2.16	-2.145	-2.145
539	1.305	-0.66	-0.66	-0.63	-2.07	1.455	1.47	-0.66	0.69	0.675	-1.47	-1.5	-1.5	0.675	-1.515	-1.485	-1.5	0.675	0.675	0.675	-2.19	-2.19	-2.19	-2.19	-0.675	-0.675	-0.675	-0.675	-0.675	-2.19	-2.19	-0.63	-0.675	-0.045	-0.045	-0.675	-2.145	-2.19	-2.145	-0.045	-2.19	-2.19	-2.19	-2.145	-2.145	-2.145	-2.145	-2.145	-2.145
540	1.755	-0.255	-0.255	-0.315	-2.055	1.86	1.875	-0.255	0.27	0.255	-1.875	-1.89	-1.89	0.255	-1.89	-1.875	-1.89	0.255	0.255	0.255	-2.085	-2.085	-2.085	-2.085	-0.255	-0.255	-0.255	-0.255	-0.255	-2.085	-2.07	-0.315	-0.255	-0.045	-0.09	-0.255	-2.145	-2.085	-2.145	-0.045	-2.085	-2.085	-2.085	-2.145	-2.145	-2.13	-2.145	-2.13	-2.145
541	2.16	0.81	-0.135	-0.57	-2.07	1.995	1.995	0.48	-0.48	-0.465	-2.01	-2.01	-2.01	-0.465	-2.01	-2.01	-2.01	-0.465	-0.45	-0.45	-1.695	-1.695	-1.695	-1.695	0.465	0.705	-0.135	0.465	-0.135	-1.695	-1.68	-0.585	-0.135	-0.045	-0.465	-0.135	-2.145	-1.695	-2.145	-0.045	-1.695	-1.695	-1.695	-2.145	-2.145	-2.13	-2.145	-2.13	-2.145
542	2.58	1.395	0.105	-0.855	-2.085	2.115	2.115	0.84	-0.87	-0.855	-2.145	-2.13	-2.13	-0.855	-2.115	-2.13	-2.13	-0.855	-0.825	-0.825	-1.305	-1.305	-1.305	-1.305	0.855	1.305	-0.06	0.855	-0.06	-1.305	-1.275	-0.87	-0.06	-0.045	-0.855	-0.06	-2.16	-1.305	-2.16	-0.045	-1.305	-1.305	-1.305	-2.16	-2.145	-2.13	-2.145	-2.13	-2.145
543	2.91	1.95	0.15	-1.125	-2.07	2.13	2.145	1.245	-1.23	-1.215	-2.16	-2.16	-2.16	-1.215	-2.175	-2.19	-2.16	-1.215	-1.23	-1.23	-0.915	-0.915	-0.915	-0.915	1.215	1.83	-0.045	1.215	-0.045	-0.915	-0.915	-1.17	-0.045	-0.045	-1.215	-0.045	-2.115	-0.915	-2.115	-0.045	-0.915	-0.915	-0.915	-2.115	-2.145	-2.145	-2.145	-2.145	-2.145
544	3.165	2.475	0.195	-1.44	-1.98	2.01	2.01	1.725	-1.515	-1.485	-2.025	-2.025	-2.025	-1.5	-2.145	-2.16	-2.025	-1.5	-1.62	-1.62	-0.51	-0.51	-0.51	-0.51	1.485	2.28	-0.045	1.485	-0.045	-0.51	-0.615	-1.485	-0.045	-0.045	-1.5	-0.045	-1.995	-0.51	-1.995	-0.045	-0.51	-0.51	-0.51	-1.995	-2.145	-2.205	-2.145	-2.205	-2.145
545	3.405	3	0.24	-1.755	-1.905	1.89	1.89	2.19	-1.815	-1.785	-1.89	-1.89	-1.89	-1.8	-2.145	-2.145	-1.89	-1.8	-2.025	-2.025	-0.135	-0.135	0.195	-0.135	1.785	2.715	-0.045	1.785	-0.045	-0.15	-0.315	-1.8	-0.045	-0.045	-1.8	-0.045	-1.89	-0.15	-1.89	-0.045	-0.15	-0.15	-0.15	-1.89	-2.145	-2.25	-2.145	-2.25	-2.13
546	3.405	2.985	0.24	-1.455	-1.47	1.47	1.47	2.655	-1.515	-1.515	-1.5	-1.5	-1.47	-1.515	-2.145	-2.145	-1.485	-1.515	-2.16	-2.16	-0.045	-0.045	0.63	-0.045	1.5	2.295	-0.045	1.5	-0.045	-0.045	-0.615	-1.5	-0.045	-0.045	-1.515	-0.045	-1.485	-0.045	-1.485	-0.045	-0.045	-0.045	-0.045	-1.47	-2.145	-2.46	-2.145	-2.46	-2.13
547	3.27	2.715	0.225	-0.885	-0.9	0.9	0.915	3.09	-0.945	1.215	1.215	1.23	-0.9	-0.93	-2.16	-2.16	-0.915	-0.93	-2.175	-2.175	-0.045	-0.045	1.215	-0.045	0.93	1.41	-0.045	0.93	-0.045	-0.045	-1.215	-0.915	-0.045	-0.045	-0.93	-0.045	-0.915	-0.045	-0.915	-0.045	-0.045	-0.045	-0.045	-0.9	-2.145	-2.775	-2.145	-2.775	-2.13
548	3.135	2.445	0.195	-0.345	-0.36	0.375	0.375	3.495	-0.375	1.755	1.77	1.77	-0.36	-0.375	-2.19	-2.175	-0.375	-0.375	-2.175	-2.175	-0.045	-0.045	1.77	-0.045	0.375	0.585	-0.045	0.375	-0.045	-0.045	-1.785	-0.345	-0.045	-0.045	-0.375	-0.045	-0.375	-0.045	-0.375	-0.045	-0.045	-0.045	-0.045	-0.36	-2.145	-3.06	-2.145	-3.06	-2.13
549	3.09	2.31	0.18	-0.165	-0.195	0.18	0.195	3.585	-0.195	1.965	1.95	1.95	-0.18	-0.195	-2.16	-2.145	-0.195	-0.195	-2.145	-2.145	-0.045	-0.045	1.95	-0.045	0.195	0.3	-0.045	0.195	-0.045	-0.045	-1.965	-0.195	-0.045	-0.045	-0.195	-0.045	-0.195	-0.045	-0.195	-0.045	-0.045	-0.045	-0.045	-0.195	-2.145	-3.15	-2.145	-3.15	-2.13
550	3.06	2.22	0.18	-0.105	-0.12	-0.09	0.09	3.585	-0.09	2.085	2.04	2.04	-0.105	-0.09	-2.13	-2.115	-0.09	-0.09	-2.115	-2.115	-0.045	-0.045	2.04	-0.045	0.09	0.12	-0.06	0.09	-0.045	-0.045	-2.055	-0.135	-0.045	-0.045	-0.09	-0.045	-0.09	-0.045	-0.09	-0.045	-0.045	-0.045	-0.045	-0.12	-2.145	-3.21	-2.145	-3.21	-2.13
551	3.03	2.055	0.15	-0.135	-0.165	-0.255	-0.165	3.42	0.255	2.19	2.01	2.025	-0.15	-0.045	-1.995	-1.995	-0.045	-0.045	-1.995	-1.995	-0.045	-0.045	2.01	-0.045	-0.045	-0.045	-0.165	-0.045	-0.045	-0.045	-2.04	-0.225	-0.045	-0.045	-0.045	-0.045	-0.045	-0.045	-0.045	-0.045	-0.045	-0.045	-0.045	-0.165	-2.145	-3.21	-2.145	-3.21	-2.13
552	3.09	1.605	0.12	-0.66	-0.66	-1.035	-0.66	2.535	1.02	2.16	1.485	1.47	-0.69	-0.045	-1.485	-1.47	-0.045	-0.045	-1.47	-1.47	-0.045	-0.045	1.485	-0.045	-0.045	-0.045	-0.66	-0.045	-0.045	-0.045	-1.485	-0.99	-0.045	-0.045	-0.045	-0.045	-0.045	-0.045	-0.045	-0.045	-0.045	-0.045	-0.045	-0.66	-2.145	-2.925	-2.145	-2.925	-2.13
553	3.135	1.14	-0.09	-1.215	-1.185	-1.845	-1.185	1.59	1.83	2.13	0.93	0.87	-1.26	-0.045	-0.945	-0.93	-0.045	-0.045	-0.93	-0.93	-0.045	-0.045	0.93	-0.045	-0.045	-0.045	-1.185	-0.045	-0.045	-0.045	-0.885	-1.8	-0.045	-0.045	-0.045	-0.045	-0.045	-0.045	-0.045	-0.045	-0.045	-0.045	-0.045	-1.17	-2.145	-2.625	-2.145	-2.625	-2.13
554	3.045	-1.515	-0.195	-1.59	-1.62	-2.475	-1.62	0.9	2.505	2.115	0.48	0.48	-1.635	0.075	-0.495	-0.48	-0.045	0.075	-0.48	-0.48	-0.045	-0.045	0.48	-0.045	-0.045	-0.045	-1.62	-0.045	-0.045	-0.045	-0.495	-2.46	-0.045	-0.045	-0.045	-0.045	-0.045	-0.045	-0.045	-0.045	-0.045	-0.045	-0.045	-1.62	-2.145	-2.385	-2.145	-2.385	-2.145
555	2.67	-1.71	-0.405	-1.575	-1.845	-2.7	-1.845	0.72	2.91	2.115	0.285	0.495	-1.62	0.285	-0.3	-0.285	-0.045	0.285	-0.285	-0.285	-0.045	-0.045	0.285	-0.045	-0.045	-0.045	-1.845	-0.045	-0.045	-0.045	-0.51	-2.82	-0.045	-0.045	-0.045	-0.045	-0.045	-0.045	-0.045	-0.045	-0.045	-0.045	-0.045	-1.845	-2.145	-2.265	-2.145	-2.265	-2.145
556	2.28	-1.905	-0.63	-1.545	-2.07	-2.925	-2.1	0.54	3.33	2.115	0.09	0.525	-1.605	0.525	0.51	0.525	-0.045	0.525	0.525	0.525	-0.045	-0.045	0.09	-0.045	-0.045	-0.045	-2.1	-0.045	-0.045	-0.045	-0.54	-3.195	-0.045	-0.045	-0.045	-0.045	-0.045	-0.045	-0.045	-0.045	-0.045	-0.045	-0.045	-2.1	-2.145	-2.16	-2.145	-2.16	-2.145
557	1.725	-1.98	-0.99	-1.275	-2.145	-2.85	-2.175	0.78	3.54	2.115	-0.045	0.84	-1.305	0.9	0.885	0.9	-0.045	0.9	0.9	0.9	-0.045	-0.045	-0.045	-0.045	-0.045	-0.045	-2.19	-0.045	-0.045	-0.045	-0.855	-3.315	-0.045	-0.045	-0.045	-0.045	-0.045	-0.045	-0.045	-0.045	-0.045	-0.045	-0.045	-2.19	-2.145	-2.115	-2.145	-2.115	-2.145
558	1.035	-1.965	-1.455	-0.795	-2.115	-2.535	-2.145	1.335	3.585	2.115	-0.045	1.365	1.395	1.395	1.41	1.395	-0.045	1.41	1.395	1.395	-0.045	-0.045	-0.045	-0.045	-0.045	-0.045	-2.16	-0.045	-0.045	-0.045	-1.38	-3.27	-0.045	-0.045	-0.045	-0.045	-0.045	-0.045	-0.045	-0.045	-0.045	-0.045	-0.045	-2.16	-2.145	-2.13	-2.145	-2.13	-2.145
559	0.345	-1.95	-1.905	-0.33	-2.07	-2.22	-2.1	1.89	3.63	2.115	0.06	1.89	1.89	1.89	1.905	1.89	-0.045	1.905	1.89	1.89	-0.045	-0.045	-0.045	-0.045	-0.045	-0.045	-2.145	-0.045	-0.045	-0.045	-1.89	-3.225	-0.045	-0.045	-0.045	-0.045	-0.045	-0.045	-0.045	-0.045	-0.045	-0.045	-0.045	-2.145	-2.145	-2.13	-2.145	-2.13	-2.145
560	-0.39	-1.98	-2.04	-0.555	-2.07	-1.755	-1.725	2.325	3.57	2.34	0.63	2.265	2.04	2.04	2.265	2.04	0.42	2.265	2.04	2.04	-0.42	-0.42	-0.42	-0.42	-0.045	-0.42	-2.145	-0.42	-0.42	-0.42	-2.055	-3	-0.42	-0.42	-0.42	-0.42	-0.42	-0.42	-0.42	-0.42	-0.42	-0.42	-0.42	-2.145	-2.145	-2.145	-2.145	-2.145	-2.145
561	-0.84	-2.025	-2.1	-0.99	-2.085	-1.26	-1.26	2.745	3.48	2.61	1.395	2.58	2.085	2.085	2.58	2.085	0.915	2.58	2.085	2.085	-0.915	-0.915	-0.915	-0.915	-0.045	-0.915	-2.145	-0.915	-0.915	-0.915	-2.1	-2.745	-0.915	-0.915	-0.915	-0.915	-0.915	-0.915	-0.915	-0.915	-0.915	-0.915	-0.915	-2.145	-2.145	-2.145	-2.145	-2.145	-2.145
562	-1.275	-2.07	-2.13	-1.395	-2.1	1.395	1.41	3.135	3.375	2.88	2.145	2.88	2.115	2.115	2.88	2.115	1.395	2.88	2.115	2.13	-1.395	-1.395	-1.395	-1.395	-0.045	-1.395	-2.145	-1.395	-1.395	-1.395	-2.13	-2.49	-1.395	-1.395	-1.395	-1.395	-1.395	-1.395	-1.395	-1.395	-1.395	-1.395	-1.395	-2.145	-2.145	-2.145	-2.145	-2.145	-2.13
563	-1.56	-2.1	-2.145	-1.695	-2.115	1.665	1.665	3.39	3.33	3.045	2.64	3.045	2.16	2.13	3.045	2.13	1.695	3.045	2.13	2.16	-1.695	-1.695	-1.695	-1.695	-0.045	-1.695	-2.145	-1.695	-1.695	-1.695	-2.145	-2.34	-1.695	-1.695	-1.695	-1.695	-1.695	-1.695	-1.695	-1.695	-1.695	-1.695	-1.695	-2.145	-2.145	-2.145	-2.145	-2.145	-2.115
564	-1.845	-2.115	-2.145	-1.98	-2.13	1.92	1.92	3.6	3.27	3.195	3.135	3.195	2.19	2.13	3.195	2.13	1.98	3.195	2.13	2.19	-1.98	-1.98	-1.98	-1.98	-0.045	-1.98	-2.145	-1.98	-1.98	-1.98	-2.145	-2.205	-1.98	-1.98	-1.98	-1.98	-1.98	-1.98	-1.98	-1.98	-1.98	-1.98	-1.98	-2.145	-2.145	-2.145	-2.145	-2.145	-2.1
565	-2.055	-2.145	-2.145	-2.19	-2.13	2.16	2.175	3.675	3.24	3.27	3.375	3.27	2.145	2.115	3.27	2.115	2.175	3.27	2.115	2.145	-2.205	-2.19	-2.205	-2.205	-0.045	-2.19	-2.145	-2.19	-2.205	-2.205	-2.145	-2.115	-2.19	-2.205	-2.205	-2.19	-2.19	-2.19	-2.19	-2.205	-2.19	-2.19	-2.19	-2.13	-2.13	-2.145	-2.13	-2.13	-2.13
566	-2.025	-2.145	-2.145	-2.175	-2.13	2.4	2.4	3.195	3.24	3.105	2.88	3.105	1.83	2.1	3.12	2.1	2.13	3.105	2.1	1.845	-2.19	-2.175	-2.19	-2.19	-0.045	-2.175	-2.145	-2.175	-2.19	-2.19	-2.16	-2.115	-2.175	-2.19	-2.19	-2.175	-2.175	-2.175	-2.175	-2.19	-2.175	-2.175	-2.175	-2.115	-2.115	-2.145	-2.115	-2.115	-2.28
567	-1.995	-2.145	-2.145	-2.145	-2.115	2.625	2.625	2.7	3.255	2.925	2.385	2.925	1.515	2.1	2.955	2.1	2.085	2.925	2.1	1.545	-2.19	-2.145	-2.19	-2.19	-0.045	-2.145	-2.145	-2.145	-2.19	-2.19	-2.175	-2.13	-2.145	-2.19	-2.19	-2.145	-2.145	-2.145	-2.145	-2.19	-2.145	-2.145	-2.145	-2.115	-2.115	-2.145	-2.115	-2.115	-2.445
568	-1.98	-2.145	-2.145	-2.145	-2.13	2.865	2.865	2.055	3.27	2.745	1.785	2.73	1.17	2.115	2.745	2.115	2.1	2.745	2.115	1.185	-2.13	-2.145	-2.13	-2.13	-0.045	-2.145	-2.145	-2.145	-2.13	-2.13	-2.13	-2.145	-2.145	-2.13	-2.13	-2.145	-2.145	-2.145	-2.145	-2.13	-2.145	-2.145	-2.145	-2.13	-2.13	-2.145	-2.13	-2.13	-2.625
569	-1.98	-2.145	-2.145	-2.145	-2.175	3.075	3.09	-1.65	3.3	2.535	1.08	2.505	0.795	2.16	2.46	2.16	2.19	2.535	2.16	0.75	-2.025	-2.145	-2.025	-2.025	-0.12	-2.145	-2.145	-2.145	-2.025	-2.025	-2.025	-2.145	-2.145	-2.025	-2.025	-2.145	-2.145	-2.145	-2.145	-2.025	-2.145	-2.145	-2.145	-2.175	-2.175	-2.145	-2.175	-2.175	-2.835
570	-1.98	-2.145	-2.145	-2.145	-2.235	3.315	3.315	-2.115	3.345	2.34	0.36	2.28	0.405	2.22	2.175	2.22	2.265	2.34	2.22	0.33	-1.92	-2.145	-1.92	-1.92	-0.21	-2.145	-2.145	-2.145	-1.92	-1.92	-1.92	-2.145	-2.145	-1.92	-1.92	-2.145	-2.145	-2.145	-2.145	-1.92	-2.145	-2.145	-2.145	-2.235	-2.235	-2.145	-2.235	-2.235	-3.075
571	-1.995	-2.145	-2.13	-2.13	-2.415	2.73	2.745	-2.445	3.42	2.535	0.495	2.4	0.855	2.43	2.085	2.43	2.55	2.535	2.43	0.555	-1.515	-2.145	-1.515	-1.515	-0.615	-2.145	-2.145	-2.145	-1.515	-1.515	-1.515	-2.13	-2.145	-1.515	-1.515	-2.145	-2.145	-2.145	-2.145	-1.515	-2.145	-2.145	-2.145	-2.445	-2.445	-2.145	-2.445	-2.445	-2.94
572	-2.025	-2.145	-2.115	-2.13	-2.685	1.785	1.785	-2.715	3.51	2.91	1.05	2.7	1.695	2.715	2.085	2.73	2.94	2.91	2.73	1.08	-0.975	-2.16	-0.975	-0.975	-1.17	-2.16	-2.145	-2.16	-0.975	-0.975	-0.975	-2.115	-2.16	-0.975	-0.975	-2.145	-2.145	-2.145	-2.16	-0.975	-2.16	-2.145	-2.145	-2.745	-2.745	-2.145	-2.745	-2.745	-2.655
573	-2.04	-2.145	-2.115	-2.13	-2.94	-1.71	-1.725	-2.985	3.6	3.315	1.605	3	2.535	3	2.085	3.015	3.33	3.315	3.015	1.635	-0.435	-2.19	-0.435	-0.435	-1.74	-2.19	-2.145	-2.19	-0.435	-0.435	-0.435	-2.1	-2.19	-0.435	-0.435	-2.145	-2.145	-2.145	-2.19	-0.435	-2.19	-2.145	-2.145	-3.03	-3.03	-2.145	-3.03	-3.03	-2.385
574	-1.755	-2.1	-2.25	-2.145	-3.105	-2.04	-1.89	-3.165	3.66	3.465	1.995	3.105	2.895	3.165	2.265	3.12	3.465	3.45	3.12	2.01	-0.255	-1.86	-0.255	-0.255	-1.59	-1.86	-2.145	-1.86	-0.255	-0.255	-0.255	-2.31	-1.86	-0.255	-0.255	-2.145	-2.145	-2.145	-1.86	-0.255	-1.86	-2.145	-2.145	-2.97	-2.97	-2.145	-2.97	-2.97	-2.265
575	-1.425	-2.07	-2.43	-2.145	-3.255	-2.37	-2.025	-3.315	3.72	3.6	2.355	3.195	3.21	3.3	2.46	3.195	3.57	3.555	3.195	2.37	-0.12	-1.5	-0.12	-0.12	-1.395	-1.5	-2.145	-1.5	-0.12	-0.12	-0.12	-2.58	-1.5	-0.12	-0.12	-2.145	-2.145	-2.145	-1.5	-0.12	-1.5	-2.145	-2.145	-2.865	-2.865	-2.145	-2.865	-2.865	-2.175
576	1.425	-2.04	-2.625	-2.145	-3.39	-2.685	-2.16	-3.465	3.78	3.735	2.7	3.285	3.51	3.45	2.67	3.285	3.69	3.66	3.27	2.715	-0.045	-1.125	-0.045	-0.045	-1.17	-1.125	-2.145	-1.125	-0.045	-0.045	-0.045	-2.835	-1.125	-0.045	-0.045	-2.145	-2.145	-2.145	-1.125	-0.045	-1.125	-2.145	-2.145	-2.73	-2.73	-2.13	-2.73	-2.73	-2.1
577	2.04	-2.025	-2.835	-2.175	-3.48	-2.91	-2.145	-3.57	3.795	3.75	2.91	3.285	3.57	3.525	2.91	3.285	3.69	3.66	3.255	2.91	-0.045	-0.705	-0.045	-0.045	-0.72	-0.69	-2.145	-0.69	-0.045	-0.045	-0.045	-3.165	-0.69	-0.045	-0.045	-2.145	-2.145	-2.145	-0.69	-0.045	-0.69	-2.145	-2.145	-2.49	-2.49	-2.115	-2.49	-2.49	-2.1
578	2.655	-1.995	-3.06	-2.19	-3.555	-3.15	-2.145	-3.66	3.81	3.765	3.12	3.285	3.63	3.6	3.12	3.285	3.69	3.66	3.255	3.12	-0.045	-0.27	-0.045	-0.045	-0.285	-0.27	-2.145	-0.27	-0.045	-0.045	-0.045	-3.495	-0.27	-0.045	-0.045	-2.145	-2.145	-2.145	-0.27	-0.045	-0.27	-2.145	-2.145	-2.25	-2.25	-2.115	-2.25	-2.25	-2.115
579	3.09	-1.92	-3.165	-2.13	-3.57	-3.255	-2.145	-3.63	3.825	3.765	3.255	3.225	3.63	3.63	3.24	3.225	3.63	3.63	3.255	3.27	-0.045	-0.045	0.06	-0.045	-0.06	-0.06	-2.145	-0.06	0.06	0.06	0.06	-3.66	-0.06	0.06	0.06	-2.145	-2.145	-2.145	-0.06	-0.06	-0.06	-2.145	-2.145	-2.13	-2.13	-2.145	-2.13	-2.13	-2.115
580	3.12	-1.77	-3.06	-1.935	-3.435	-3.15	-2.145	-3.285	3.825	3.705	3.255	3.12	3.495	3.6	3.15	3.12	3.48	3.6	3.255	3.27	-0.045	-0.045	0.225	-0.045	-0.225	-0.225	-2.145	-0.225	0.225	0.225	0.225	-3.51	-0.225	0.225	0.225	-2.145	-2.145	-2.145	-0.225	-0.225	-0.225	-2.145	-2.145	-2.235	-2.22	-2.235	-2.22	-2.235	-2.115
581	3.15	-1.605	-2.94	-1.725	-3.315	-3.06	-2.16	-2.955	3.825	3.645	3.255	3.015	3.345	3.57	3.045	3.015	3.345	3.555	3.255	3.27	-0.045	-0.045	0.42	-0.045	-0.405	-0.405	-2.145	-0.405	0.42	0.42	0.42	-3.36	-0.405	0.42	0.42	-2.145	-2.145	-2.145	-0.405	-0.405	-0.405	-2.145	-2.145	-2.34	-2.325	-2.34	-2.325	-2.34	-2.115
582	3.225	1.56	-2.745	-1.38	-3.03	-2.865	-2.175	-2.325	3.795	3.555	3.255	2.82	3.075	3.51	2.85	2.82	3.075	3.495	3.255	3.27	-0.045	-0.045	0.765	-0.045	-0.765	-0.765	-2.145	-0.765	0.765	0.765	0.765	-3.105	-0.765	0.765	0.765	-2.145	-2.145	-2.145	-0.765	-0.765	-0.765	-2.145	-2.145	-2.535	-2.52	-2.535	-2.52	-2.535	-2.115
583	3.36	2.4	-2.46	-0.87	-2.67	-2.595	-2.175	-1.47	3.78	3.435	3.255	2.55	2.715	3.405	2.565	2.535	2.715	3.39	3.255	3.27	-0.045	-0.045	1.29	-0.045	-1.275	-1.275	-2.145	-1.275	1.29	1.29	1.29	-2.745	-1.275	1.29	1.29	-2.145	-2.145	-2.145	-1.275	-1.275	-1.275	-2.145	-2.145	-2.79	-2.775	-2.79	-2.775	-2.79	-2.115
584	3.48	3.24	-2.19	-0.39	-2.295	-2.34	-2.175	-0.63	3.765	3.315	3.255	2.28	2.355	3.315	2.295	2.265	2.355	3.3	3.255	3.27	-0.045	-0.045	1.785	-0.045	-1.785	-1.785	-2.145	-1.785	1.785	1.785	1.785	-2.385	-1.785	1.785	1.785	-2.145	-2.145	-2.145	-1.785	-1.785	-1.785	-2.145	-2.145	-3.06	-3.045	-3.06	-3.045	-3.06	-2.115
585	3.54	3.45	-2.1	0.345	-1.815	-1.815	-1.74	0.57	3.03	3.345	3.045	2.4	2.43	3.075	2.205	2.46	2.415	3.27	3.255	3.03	-0.375	-0.375	1.59	-0.375	-1.98	-1.98	-2.145	-1.98	1.605	1.605	1.605	-2.25	-1.98	1.605	1.605	-2.145	-2.145	-2.145	-1.98	-1.98	-1.98	-2.145	-2.145	-2.94	-3.135	-2.955	-3.135	-2.94	-2.325
586	3.555	3.495	-2.055	0.825	1.395	-1.215	-1.2	1.32	2.085	3.435	2.79	2.625	2.625	2.805	2.145	2.79	2.61	3.255	3.27	2.76	-0.87	-0.87	1.17	-0.87	-2.07	-2.07	-2.145	-2.07	1.215	1.215	1.215	-2.175	-2.07	1.215	1.215	-2.145	-2.145	-2.145	-2.07	-2.07	-2.07	-2.145	-2.145	-2.73	-3.195	-2.76	-3.195	-2.73	-2.595
587	3.585	3.54	-2.025	1.305	2.145	-0.615	-0.675	2.07	-1.59	3.525	2.52	2.865	2.85	2.505	2.1	3.135	2.82	3.24	3.27	2.475	-1.365	-1.365	0.765	-1.365	-2.175	-2.175	-2.145	-2.175	-1.425	-1.425	-1.425	-2.115	-2.175	-1.425	-1.425	-2.145	-2.145	-2.145	-2.175	-2.175	-2.175	-2.145	-2.145	-2.49	-3.255	-2.535	-3.255	-2.49	-2.88
588	3.585	3.48	-1.86	1.74	2.31	-0.54	-0.585	2.55	-1.65	3.54	2.355	2.91	2.91	2.355	2.1	3.195	2.985	3.24	3.18	2.43	-1.665	-1.665	0.48	-1.665	-2.16	-2.16	-2.145	-2.16	-1.71	-1.71	-1.71	-2.115	-2.16	-1.71	-1.71	-2.145	-2.145	-2.145	-2.16	-2.16	-2.16	-2.145	-2.145	-2.445	-3.255	-2.385	-3.255	-2.445	-2.925
589	3.57	3.42	-1.68	2.16	2.445	-0.48	-0.495	3.045	-1.68	3.555	2.205	2.97	2.955	2.205	2.115	3.27	3.15	3.24	3.06	2.4	-1.95	-1.95	-0.345	-1.95	-2.145	-2.145	-2.145	-2.145	-1.965	-1.965	-1.965	-2.13	-2.145	-1.965	-1.965	-2.145	-2.145	-2.145	-2.145	-2.145	-2.145	-2.145	-2.145	-2.385	-3.24	-2.22	-3.24	-2.385	-2.97
590	3.57	3.375	-1.425	2.595	2.37	-0.555	-0.555	3.45	-1.605	3.54	2.085	2.94	2.94	2.085	2.115	3.225	3.27	3.255	2.91	2.43	-2.175	-2.175	-0.6	-2.175	-2.145	-2.145	-2.145	-2.145	-2.175	-2.175	-2.175	-2.145	-2.145	-2.175	-2.175	-2.145	-2.145	-2.145	-2.145	-2.145	-2.145	-2.145	-2.145	-2.415	-3.24	-2.115	-3.24	-2.415	-2.94
591	3.57	3.48	1.32	2.97	1.575	-1.11	-1.11	3.54	1.965	3.435	2.085	2.64	2.64	2.1	2.115	2.835	3.255	3.255	2.61	2.715	-2.16	-2.16	-1.14	-2.16	-2.145	-2.145	-2.145	-2.145	-2.16	-2.16	-2.16	-2.145	-2.145	-2.16	-2.16	-2.145	-2.145	-2.145	-2.145	-2.145	-2.145	-2.145	-2.145	-2.715	-3.24	-2.115	-3.24	-2.715	-2.64
592	3.57	3.585	1.83	3.33	-1.635	-1.65	-1.65	3.63	2.94	3.315	2.085	2.34	2.34	2.1	2.115	2.43	3.255	3.255	2.34	2.985	-2.16	-2.16	-1.68	-2.16	-2.145	-2.145	-2.145	-2.145	-2.16	-2.16	-2.16	-2.145	-2.145	-2.16	-2.16	-2.145	-2.145	-2.145	-2.145	-2.145	-2.145	-2.145	-2.145	-2.985	-3.255	-2.115	-3.24	-3	-2.37
593	3.57	3.63	2.1	3.54	-1.905	-1.995	-1.995	3.69	3.525	3.27	2.115	2.19	2.19	2.115	2.115	2.22	3.255	3.255	2.19	3.165	-2.145	-2.145	-2.01	-2.145	-2.145	-2.145	-2.145	-2.145	-2.145	-2.145	-2.145	-2.145	-2.145	-2.145	-2.145	-2.145	-2.145	-2.145	-2.145	-2.145	-2.145	-2.145	-2.145	-3.165	-3.24	-2.13	-3.24	-3.165	-2.19
594	3.57	3.63	2.07	3.51	-1.89	-2.07	-2.055	3.69	3.63	3.27	2.16	2.19	2.19	2.16	2.16	2.22	3.255	3.255	2.22	3.225	-2.145	-2.145	-2.07	-2.145	-2.145	-2.145	-2.145	-2.145	-2.145	-2.145	-2.145	-2.145	-2.145	-2.145	-2.145	-2.145	-2.145	-2.145	-2.145	-2.145	-2.145	-2.145	-2.145	-3.18	-3.18	-2.175	-3.24	-3.15	-2.145
595	3.57	3.63	2.055	3.495	-1.875	-2.13	-2.115	3.69	3.705	3.27	2.205	2.205	2.205	2.205	2.205	2.22	3.255	3.255	2.25	3.27	-2.145	-2.145	-2.115	-2.145	-2.145	-2.145	-2.145	-2.145	-2.145	-2.145	-2.145	-2.145	-2.145	-2.145	-2.145	-2.145	-2.145	-2.145	-2.145	-2.145	-2.145	-2.145	-2.145	-3.21	-3.135	-2.22	-3.24	-3.135	-2.115
596	3.6	3.6	1.74	3.255	-1.545	-2.145	-2.145	3.705	3.645	3.33	2.4	2.385	2.385	2.4	2.4	2.385	3.24	3.255	2.505	3.345	-2.145	-2.145	-2.145	-2.145	-2.145	-2.145	-2.145	-2.145	-2.145	-2.145	-2.145	-2.145	-2.145	-2.145	-2.145	-2.145	-2.145	-2.145	-2.145	-2.145	-2.145	-2.145	-2.145	-3.24	-2.955	-2.415	-3.24	-2.94	-2.1
597	3.645	3.54	1.26	2.925	1.71	-2.145	-2.145	3.705	3.495	3.435	2.655	2.655	2.655	2.67	2.67	2.655	3.24	3.255	2.865	3.45	-2.145	-2.145	-2.145	-2.145	-2.145	-2.145	-2.145	-2.145	-2.175	-2.175	-2.175	-2.145	-2.145	-2.175	-2.175	-2.145	-2.145	-2.145	-2.145	-2.19	-2.145	-2.145	-2.145	-3.24	-2.7	-2.7	-3.24	-2.67	-2.085
598	3.66	3.48	0.795	2.58	2.43	-2.13	-2.145	3.705	3.375	3.525	2.91	2.91	2.91	2.925	2.925	2.91	3.24	3.255	3.21	3.54	-2.145	-2.145	-2.145	-2.145	-2.145	-2.145	-2.13	-2.145	-2.19	-2.19	-2.19	-2.13	-2.145	-2.19	-2.19	-2.145	-2.145	-2.145	-2.145	-2.205	-2.145	-2.145	-2.145	-3.24	-2.445	-2.955	-3.24	-2.4	-2.085
599	3.09	2.925	0.54	2.07	2.31	-2.13	-2.145	3.705	3.39	3.57	3.135	3.12	3.12	3.06	3.06	3.12	3.285	3.255	3.33	3.525	-2.145	-2.145	-2.145	-2.145	-2.145	-2.145	-2.13	-2.145	-1.845	-1.845	-1.845	-2.13	-2.145	-1.845	-1.845	-2.145	-2.145	-2.145	-2.145	-1.845	-2.145	-2.145	-2.145	-3.24	-2.31	-2.91	-3.24	-2.445	-2.265
600	2.4	2.265	-0.675	1.515	2.01	-2.13	-2.145	3.705	3.45	3.615	3.315	3.3	3.3	3.18	3.165	3.3	3.36	3.255	3.405	3.51	-2.145	-2.145	-2.145	-2.145	-2.16	-2.16	-2.13	-2.16	-1.455	-1.455	-1.455	-2.13	-2.16	-1.455	-1.455	-2.16	-2.145	-2.145	-2.145	-1.425	-2.145	-2.145	-2.145	-3.24	-2.19	-2.82	-3.24	-2.535	-2.475
601	1.725	1.62	-1.05	-1.125	1.665	-2.115	-2.145	3.705	3.51	3.645	3.48	3.48	3.48	3.285	3.27	3.48	3.435	3.255	3.465	3.465	-2.145	-2.145	-2.145	-2.145	-2.16	-2.16	-2.13	-2.16	-1.05	-1.05	-1.05	-2.13	-2.16	-1.05	-1.05	-2.16	-2.145	-2.145	-2.145	-1.005	-2.145	-2.145	-2.145	-3.24	-2.1	-2.7	-3.24	-2.655	-2.685
602	1.095	-1.455	-1.485	-1.5	-1.545	-2.115	-2.145	3.705	3.615	3.645	3.51	3.54	3.525	3.27	3.285	3.525	3.495	3.255	3.375	3.36	-2.145	-2.145	-2.145	-2.145	-2.085	-2.085	-2.16	-2.085	-0.66	-0.66	-0.66	-2.16	-2.085	-0.66	-0.66	-2.085	-2.145	-2.145	-2.145	-0.705	-2.145	-2.145	-2.145	-3.24	-2.1	-2.49	-3.24	-2.865	-2.895
603	0.465	-1.785	-1.92	-1.875	-1.935	-2.13	-2.145	3.705	3.72	3.645	3.51	3.6	3.57	3.255	3.285	3.57	3.57	3.27	3.285	3.225	-2.145	-2.145	-2.145	-2.145	-1.995	-1.995	-2.205	-1.995	-0.285	-0.285	-0.285	-2.205	-1.995	-0.285	-0.285	-1.995	-2.145	-2.145	-2.145	-0.39	-2.145	-2.145	-2.145	-3.24	-2.115	-2.28	-3.24	-3.075	-3.09
604	0.06	-2.115	-2.31	-2.13	-2.295	-2.13	-2.145	3.705	3.795	3.645	3.375	3.645	3.57	3.255	3.315	3.57	3.57	3.315	3.24	3.06	-2.145	-2.145	-2.145	-2.145	-1.77	-1.77	-2.325	-1.77	-0.045	-0.045	-0.045	-2.325	-1.77	-0.045	-0.045	-1.77	-2.145	-2.145	-2.145	-0.345	-2.145	-2.145	-2.145	-3.24	-2.145	-2.13	-3.24	-3.24	-3.24
605	-0.045	-2.37	-2.61	-2.16	-2.58	-2.13	-2.145	3.705	3.795	3.645	3	3.645	3.465	3.255	3.42	3.465	3.465	3.42	3.24	2.775	-2.145	-2.145	-2.145	-2.145	-1.215	-1.215	-2.595	-1.215	-0.045	-0.045	-0.045	-2.58	-1.275	-0.045	-0.045	-1.215	-2.145	-2.145	-2.145	-0.87	-2.145	-2.145	-2.145	-3.24	-2.145	-2.13	-3.24	-3.24	-3.255
606	-0.045	-2.655	-2.895	-2.175	-2.85	-2.13	-2.145	3.705	3.795	3.645	2.61	3.645	3.375	3.255	3.51	3.375	3.375	3.51	3.24	2.49	-2.145	-2.145	-2.145	-2.145	-0.675	-0.675	-2.865	-0.675	-0.045	-0.045	-0.045	-2.85	1.425	-0.045	-0.045	-0.675	-2.145	-2.145	-2.145	-1.395	-2.145	-2.145	-2.145	-3.24	-2.145	-2.13	-3.24	-3.255	-3.255
607	-0.045	-2.805	-3.06	-2.175	-3.03	-2.115	-2.145	3.705	3.78	3.645	2.385	3.645	3.315	3.255	3.57	3.315	3.315	3.57	3.255	2.31	-2.145	-2.145	-2.145	-2.13	-0.345	-0.345	-3.045	-0.345	-0.045	-0.045	-0.045	-3.03	1.77	-0.045	-0.045	-0.345	-2.145	-2.145	-2.13	-1.74	-2.13	-2.145	-2.145	-3.24	-2.145	-2.13	-3.24	-3.255	-3.255
608	0.06	-2.88	-3.15	-2.145	-3.09	-2.115	-2.145	3.705	3.78	3.645	2.25	3.645	3.27	3.255	3.6	3.27	3.27	3.6	3.255	2.205	-2.145	-2.145	-2.145	-2.13	-0.165	-0.195	-3.135	-0.195	-0.045	-0.045	-0.045	-3.135	1.95	-0.045	-0.045	-0.195	-2.145	-2.145	-2.13	-1.935	-2.13	-2.145	-2.145	-3.24	-2.145	-2.13	-3.24	-3.24	-3.24
609	0.06	-2.91	-3.225	-2.13	-3.165	-2.145	-2.145	3.705	3.765	3.645	2.145	3.645	3.255	3.255	3.63	3.255	3.255	3.63	3.24	2.13	-2.145	-2.145	-2.145	-2.115	-0.045	-0.075	-3.195	-0.075	-0.045	-0.045	-0.045	-3.24	2.085	-0.045	-0.045	-0.075	-2.145	-2.145	-2.115	-2.13	-2.115	-2.145	-2.145	-3.24	-2.145	-2.13	-3.24	-3.24	-3.24
610	0.33	-2.475	-3.06	-1.8	-3.015	-2.31	-2.145	3.705	3.72	3.645	2.355	3.645	3.3	3.315	3.645	3.315	3.3	3.645	3.24	2.34	-2.145	-2.145	-2.145	-1.8	-0.045	-0.315	-3.06	-0.315	-0.315	-0.315	-0.315	-3.27	1.83	-0.315	-0.315	-0.315	-2.145	-2.145	-1.785	-2.16	-1.785	-2.145	-2.145	-3.24	-2.145	-2.145	-3.24	-3.24	-3.255
611	0.705	-1.89	-2.805	-1.38	-2.79	-2.535	-2.145	3.705	3.645	3.675	2.685	3.645	3.375	3.42	3.675	3.42	3.375	3.645	3.24	2.655	-2.175	-2.145	-2.175	-1.395	-0.045	-0.72	-2.835	-0.72	-0.72	-0.72	-0.72	-3.27	1.395	-0.72	-0.72	-0.72	-2.145	-2.145	-1.35	-2.145	-1.35	-2.145	-2.145	-3.255	-2.145	-2.145	-3.255	-3.255	-3.255
612	1.065	-1.32	-2.55	-0.975	-2.565	-2.745	-2.145	3.675	3.555	3.69	3	3.645	3.45	3.525	3.69	3.525	3.45	3.645	3.24	2.94	-2.16	-2.145	-2.16	-0.99	-0.045	-1.125	-2.625	-1.125	-1.125	-1.125	-1.125	-3.255	-1.17	-1.125	-1.125	-1.125	-2.145	-2.145	-0.945	-2.145	-0.945	-2.145	-2.145	-3.24	-2.145	-2.145	-3.24	-3.24	-3.255
613	1.29	-0.93	-2.34	-0.735	-2.37	-2.865	-2.145	3.45	3.24	3.72	3.3	3.645	3.525	3.615	3.72	3.615	3.51	3.645	3.27	3.21	-2.025	-2.145	-2.025	-0.615	-0.12	-1.515	-2.43	-1.515	-1.515	-1.515	-1.515	-3.18	-1.53	-1.515	-1.515	-1.515	-2.145	-2.145	-0.69	-2.145	-0.69	-2.145	-2.145	-3.18	-2.145	-2.145	-3.18	-3.18	-3.18
614	1.5	-0.54	-2.13	-0.51	-2.175	-2.97	-2.145	3.18	2.88	3.75	3.585	3.66	3.615	3.705	3.75	3.705	3.6	3.66	3.315	3.48	-1.86	-2.145	-1.86	-0.27	-0.27	-1.89	-2.235	-1.89	-1.89	-1.89	-1.89	-3.09	-1.905	-1.89	-1.89	-1.89	-2.145	-2.145	-0.465	-2.145	-0.465	-2.145	-2.145	-3.09	-2.145	-2.145	-3.09	-3.09	-3.105
615	1.53	-0.39	-1.98	-0.495	-2.025	-2.985	-2.145	2.73	2.4	3.78	3.78	3.66	3.675	3.78	3.765	3.78	3.645	3.66	3.375	3.675	-1.59	-2.145	-1.59	-0.045	-0.51	-2.19	-2.1	-2.19	-2.19	-2.19	-2.19	-2.955	-2.19	-2.19	-2.19	-2.19	-2.145	-2.145	-0.45	-2.145	-0.45	-2.145	-2.145	-2.955	-2.145	-2.145	-2.955	-2.955	-2.97
616	1.005	-0.915	-2.04	-1.065	-2.07	-2.685	-2.145	1.8	1.575	3.795	3.735	3.69	3.705	3.78	3.78	3.78	3.645	3.705	3.51	3.675	-1.035	-2.145	-1.035	-0.045	-1.065	-2.175	-2.1	-2.175	-2.175	-2.175	-2.175	-2.67	-2.175	-2.175	-2.175	-2.175	-2.145	-2.145	-1.035	-2.145	-1.035	-2.145	-2.145	-2.67	-2.145	-2.145	-2.67	-2.67	-2.67
617	0.465	-1.485	-2.085	-1.65	-2.1	-2.4	-2.145	-1.68	0.705	3.795	3.675	3.72	3.735	3.78	3.78	3.78	3.645	3.735	3.66	3.645	-0.465	-2.145	-0.465	-0.045	-1.65	-2.145	-2.115	-2.145	-2.145	-2.145	-2.145	-2.37	-2.145	-2.145	-2.145	-2.145	-2.145	-2.145	-1.635	-2.145	-1.635	-2.145	-2.145	-2.37	-2.145	-2.145	-2.37	-2.37	-2.37
618	0.135	-1.815	-2.13	-2.01	-2.13	-2.205	-2.145	-1.995	0.48	3.795	3.645	3.75	3.75	3.78	3.765	3.765	3.645	3.765	3.735	3.645	-0.3	-2.145	-0.3	-0.195	-2.01	-2.145	-2.13	-2.145	-2.145	-2.145	-2.145	-2.19	-2.145	-2.145	-2.145	-2.145	-2.145	-2.145	-2.01	-2.145	-2.01	-2.145	-2.145	-2.19	-2.145	-2.145	-2.19	-2.19	-2.19
619	0.09	-1.89	-2.145	-2.1	-2.145	-2.145	-2.145	-2.085	1.065	3.78	3.645	3.765	3.765	3.78	3.72	3.72	3.675	3.72	3.765	3.675	-0.69	-2.145	-0.69	-0.645	-2.1	-2.145	-2.145	-2.145	-2.145	-2.145	-2.145	-2.145	-2.145	-2.145	-2.145	-2.145	-2.145	-2.145	-2.1	-2.145	-2.1	-2.145	-2.145	-2.145	-2.145	-2.145	-2.145	-2.145	-2.145
620	0.06	-1.965	-2.145	-2.16	-2.145	-2.115	-2.145	-2.16	1.65	3.78	3.645	3.765	3.765	3.78	3.69	3.69	3.705	3.69	3.78	3.705	-1.065	-2.145	-1.065	-1.095	-2.16	-2.145	-2.145	-2.145	-2.145	-2.145	-2.145	-2.115	-2.145	-2.145	-2.145	-2.145	-2.145	-2.145	-2.16	-2.145	-2.16	-2.145	-2.145	-2.115	-2.13	-2.145	-2.115	-2.115	-2.115
621	-0.045	-1.98	-2.145	-2.19	-2.145	-2.115	-2.145	-2.175	2.205	3.78	3.645	3.78	3.78	3.78	3.675	3.675	3.72	3.675	3.78	3.72	-1.425	-2.145	-1.425	-1.485	-2.175	-2.145	-2.145	-2.145	-2.145	-2.145	-2.145	-2.115	-2.145	-2.145	-2.145	-2.145	-2.145	-2.145	-2.19	-2.145	-2.19	-2.145	-2.145	-2.115	-2.13	-2.145	-2.115	-2.115	-2.115
622	-0.045	-1.965	-2.145	-2.19	-2.145	-2.13	-2.145	-2.16	2.745	3.78	3.645	3.78	3.78	3.78	3.66	3.66	3.75	3.66	3.78	3.75	-1.785	-2.145	-1.785	-1.815	-2.16	-2.145	-2.16	-2.145	-2.16	-2.16	-2.16	-2.13	-2.145	-2.16	-2.16	-2.145	-2.145	-2.145	-2.175	-2.16	-2.175	-2.145	-2.145	-2.115	-2.115	-2.145	-2.115	-2.115	-2.13
623	0.06	-1.935	-2.13	-2.16	-2.145	-2.13	-2.145	-2.145	3.255	3.78	3.645	3.765	3.765	3.78	3.645	3.645	3.765	3.645	3.78	3.765	-2.115	-2.145	-2.115	-2.115	-2.145	-2.145	-2.16	-2.145	-2.16	-2.16	-2.16	-2.13	-2.145	-2.16	-2.16	-2.145	-2.145	-2.145	-2.145	-2.16	-2.145	-2.145	-2.145	-2.115	-2.115	-2.145	-2.115	-2.115	-2.13
624	0.195	-1.935	-2.13	-1.935	-2.13	-2.145	-2.145	-2.145	3.21	3.78	3.66	3.75	3.75	3.78	3.645	3.645	3.75	3.645	3.78	3.75	-1.935	-2.145	-1.95	-1.935	-2.145	-2.145	-1.92	-2.145	-1.935	-1.92	-1.92	-2.145	-2.145	-1.92	-1.92	-2.145	-2.145	-2.145	-1.905	-1.92	-1.905	-2.145	-2.145	-2.235	-2.235	-2.145	-2.22	-2.235	-2.13
625	0.42	-1.935	-2.13	-1.65	-2.115	-2.16	-2.16	-2.16	3.045	3.78	3.675	3.735	3.735	3.78	3.645	3.66	3.735	3.645	3.78	3.735	-1.635	-2.145	-1.68	-1.635	-2.16	-2.145	-1.62	-2.16	-1.665	-1.62	-1.62	-2.145	-2.145	-1.62	-1.62	-2.145	-2.145	-2.145	-1.62	-1.635	-1.62	-2.145	-2.145	-2.37	-2.37	-2.145	-2.355	-2.37	-2.13
626	0.675	-1.935	-2.13	-1.35	-2.1	-2.145	-2.16	-2.16	2.88	3.78	3.705	3.72	3.72	3.78	3.645	3.675	3.72	3.63	3.78	3.72	-1.32	-2.145	-1.365	-1.32	-2.16	-2.145	-1.305	-2.16	-1.35	-1.305	-1.305	-2.145	-2.145	-1.305	-1.305	-2.145	-2.145	-2.145	-1.305	-1.305	-1.305	-2.145	-2.145	-2.55	-2.535	-2.145	-2.52	-2.535	-2.13
627	1.095	-1.935	-2.145	-0.93	-2.085	-2.1	-2.1	-2.1	2.655	3.78	3.69	3.69	3.69	3.78	3.645	3.705	3.69	3.63	3.765	3.69	-0.9	-2.145	1.215	-0.9	-2.1	-2.145	-0.885	-2.1	-0.855	-0.885	-0.885	-2.145	-2.145	-0.885	-0.885	-2.145	-2.145	-2.145	-0.885	-0.885	-0.885	-2.145	-2.145	-2.775	-2.79	-2.145	-2.79	-2.79	-2.145
628	1.515	-1.935	-2.175	-0.495	-2.07	-2.04	-2.04	-2.04	2.415	3.78	3.675	3.66	3.66	3.78	3.645	3.72	3.66	3.63	3.75	3.66	-0.435	-2.145	1.665	-0.435	-2.04	-2.145	-0.435	-2.04	-0.36	-0.435	-0.435	-2.145	-2.145	-0.435	-0.435	-2.145	-2.145	-2.145	-0.435	-0.435	-0.435	-2.145	-2.145	-3	-3.045	-2.145	-3.06	-3.045	-2.175
629	1.665	-1.935	-2.28	-0.345	-2.055	-1.86	-1.875	-1.845	2.37	3.78	3.54	3.645	3.645	3.78	3.645	3.705	3.645	3.6	3.705	3.645	-0.285	-2.145	1.815	-0.285	-1.86	-2.145	-0.3	-1.86	0.33	-0.3	-0.3	-2.13	-2.145	-0.3	-0.3	-2.145	-2.145	-2.145	-0.285	-0.285	-0.285	-2.145	-2.145	-3.075	-3.225	-2.13	-3.285	-3.225	-2.265
630	1.23	-1.92	-2.52	-0.81	-2.055	-1.455	-1.455	-1.35	2.715	3.78	3.135	3.645	3.645	3.78	3.645	3.57	3.645	3.495	3.555	3.645	-0.765	-2.145	1.35	-0.765	-1.41	-2.175	-0.81	-1.41	0.84	-0.81	-0.81	-2.115	-2.175	-0.81	-0.81	-2.175	-2.145	-2.145	-0.765	-0.765	-0.765	-2.145	-2.145	-2.805	-3.24	-2.115	-3.405	-3.24	-2.52
631	0.795	-1.92	-2.775	-1.29	-2.055	2.235	2.265	-0.84	3.075	3.78	2.73	3.645	3.645	3.78	3.645	3.45	3.645	3.405	3.435	3.645	-1.245	-2.145	-1.29	-1.245	1.275	-2.205	-1.305	1.335	1.335	-1.32	-1.32	-2.115	-2.205	-1.32	-1.32	-2.205	-2.145	-2.145	-1.245	-1.245	-1.245	-2.145	-2.145	-2.55	-3.255	-2.115	-3.51	-3.255	-2.775
632	0.48	-1.935	-2.865	-1.65	-2.16	2.82	2.865	-0.495	3.345	3.75	2.565	3.615	3.615	3.735	3.645	3.36	3.615	3.375	3.39	3.615	-1.62	-2.145	-1.65	-1.62	1.635	-2.025	-1.515	1.53	1.53	-1.515	-1.515	-2.19	-2.025	-1.515	-1.515	-2.025	-2.145	-2.145	-1.62	-1.62	-1.62	-2.145	-2.145	-2.46	-3.255	-2.19	-3.555	-3.255	-2.97
633	-0.42	-1.98	-2.835	-1.905	-2.34	3.18	3.225	0.84	3.555	3.735	2.61	3.555	3.555	3.645	3.645	3.3	3.555	3.375	3.39	3.555	-1.89	-2.145	-1.905	-1.89	1.89	-1.68	-1.455	1.455	1.455	-1.44	-1.44	-2.37	-1.68	-1.44	-1.44	-1.68	-2.145	-2.145	-1.89	-1.89	-1.89	-2.145	-2.145	-2.49	-3.24	-2.37	-3.54	-3.24	-3.105
634	-0.705	-2.01	-2.79	-2.16	-2.52	3.555	3.585	1.365	3.75	3.705	2.655	3.495	3.495	3.555	3.645	3.24	3.48	3.39	3.39	3.48	-2.145	-2.145	-2.16	-2.145	2.145	-1.335	-1.395	1.365	1.365	-1.35	-1.35	-2.535	-1.335	-1.35	-1.35	-1.335	-2.145	-2.145	-2.145	-2.145	-2.145	-2.145	-2.145	-2.52	-3.24	-2.535	-3.51	-3.24	-3.24
635	-1.095	-2.055	-2.625	-2.22	-2.73	3.555	3.57	2.04	3.81	3.69	2.91	3.42	3.42	3.465	3.645	3.24	3.405	3.45	3.45	3.405	-2.205	-2.145	-2.205	-2.205	2.19	-0.93	1.2	1.005	1.005	-0.99	-0.99	-2.745	-0.93	-0.99	-0.99	-0.93	-2.145	-2.145	-2.205	-2.205	-2.205	-2.145	-2.145	-2.715	-3.24	-2.745	-3.435	-3.24	-3.285
636	-1.515	-2.1	-2.415	-2.19	-2.97	3.435	3.42	2.76	3.81	3.66	3.24	3.345	3.33	3.36	3.645	3.24	3.345	3.54	3.54	3.345	-2.19	-2.16	-2.19	-2.19	2.175	-0.51	1.635	0.54	0.54	-0.54	-0.54	-2.97	-0.51	-0.54	-0.54	-0.51	-2.16	-2.16	-2.19	-2.19	-2.19	-2.16	-2.16	-2.955	-3.24	-2.955	-3.36	-3.24	-3.27
637	-1.89	-2.145	-2.205	-2.16	-3.165	3.3	3.285	3.435	3.81	3.645	3.555	3.255	3.255	3.27	3.645	3.24	3.285	3.615	3.63	3.285	-2.16	-2.16	-2.16	-2.16	2.145	-0.12	2.04	0.12	0.12	-0.12	-0.12	-3.18	-0.12	-0.12	-0.12	-0.12	-2.16	-2.16	-2.16	-2.16	-2.16	-2.16	-2.16	-3.18	-3.24	-3.165	-3.27	-3.24	-3.255
638	-1.875	-2.04	-2.055	-2.04	-3.045	3.135	3.21	3.555	3.81	3.645	3.615	3.255	3.255	3.27	3.645	3.255	3.21	3.615	3.57	3.21	-2.04	-2.04	-2.04	-2.04	2.025	-0.06	2.01	0.06	0.06	-0.06	-0.06	-3.165	-0.06	-0.06	-0.06	-0.06	-2.04	-2.04	-2.04	-2.04	-2.04	-2.04	-2.04	-3.165	-3.24	-3.225	-3.27	-3.24	-3.195
639	-1.785	-1.92	-1.92	-1.92	-2.88	2.94	3.15	3.6	3.81	3.645	3.63	3.24	3.27	3.285	3.645	3.27	3.135	3.6	3.495	3.135	-1.935	-1.935	-1.935	-1.935	1.92	-0.045	1.935	-0.045	-0.045	-0.045	-0.045	-3.135	-0.045	-0.045	-0.045	-0.045	-1.935	-1.935	-1.935	-1.935	-1.935	-1.935	-1.935	-3.135	-3.24	-3.285	-3.285	-3.24	-3.135
640	-1.605	-1.71	-1.695	-1.71	-2.58	2.625	3.045	3.615	3.81	3.645	3.66	3.24	3.3	3.3	3.645	3.3	3.03	3.57	3.345	3.03	-1.725	-1.725	-1.725	-1.725	1.71	-0.045	1.755	-0.045	-0.045	-0.045	-0.045	-3.03	-0.045	-0.045	-0.045	-0.045	-1.725	-1.725	-1.725	-1.725	-1.725	-1.725	-1.725	-3.045	-3.24	-3.345	-3.315	-3.24	-3.03
641	-1.05	-1.125	-1.125	-1.14	-1.725	1.74	2.73	3.48	3.825	3.69	3.645	3.24	3.42	3.42	3.69	3.42	2.73	3.45	2.925	2.73	-1.14	-1.14	-1.14	-1.14	1.14	-0.045	1.155	-0.045	-0.045	-0.045	-0.045	-2.73	-0.045	-0.045	-0.045	-0.045	-1.14	-1.14	-1.14	-1.14	-1.14	-1.14	-1.14	-2.73	-3.24	-3.45	-3.435	-3.24	-2.73
642	-0.48	-0.54	-0.555	-0.555	-0.855	0.855	2.43	3.345	3.825	3.735	3.645	3.24	3.525	3.525	3.735	3.525	2.445	3.345	2.52	2.445	-0.555	-0.555	-0.555	-0.555	0.555	-0.045	-1.56	-0.045	-0.045	-0.045	-0.045	-2.415	-0.045	-0.045	-0.045	-0.045	-0.555	-0.555	-0.555	-0.555	-0.555	-0.555	-0.555	-2.43	-3.24	-3.54	-3.54	-3.24	-2.43
643	0.285	-0.405	-0.435	-0.36	-0.51	-0.315	2.085	3.195	3.825	3.75	3.6	3.27	3.57	3.6	3.72	3.555	2.325	3.285	2.34	2.34	-0.195	-0.195	-0.195	-0.195	0.36	-0.18	-1.77	-0.18	0.18	-0.045	-0.045	-2.205	-0.18	-0.045	-0.045	-0.045	-0.195	-0.195	-0.195	-0.195	-0.195	-0.195	-0.195	-2.07	-3.15	-3.495	-3.495	-3.15	-2.07
644	0.84	-0.87	-0.945	-0.675	-0.96	-0.915	1.635	3	3.825	3.735	3.555	3.375	3.525	3.645	3.63	3.51	2.475	3.27	2.49	2.505	-0.105	-0.105	-0.105	-0.105	0.675	-0.585	-1.44	-0.585	0.585	-0.045	-0.045	-2.16	-0.585	-0.045	-0.045	-0.045	-0.105	-0.105	-0.105	-0.105	-0.105	-0.105	-0.105	-1.59	-2.94	-3.225	-3.225	-2.94	-1.59
645	1.41	-1.335	-1.455	-1.005	-1.395	-1.515	-1.575	2.79	3.825	3.72	3.51	3.465	3.495	3.675	3.555	3.465	2.625	3.255	2.655	2.67	-0.045	-0.045	-0.045	-0.045	1.005	-1.005	-1.125	-1.005	1.005	-0.045	-0.045	-2.115	-1.005	-0.045	-0.045	-0.045	-0.045	-0.045	-0.045	-0.045	-0.045	-0.045	-0.045	-1.14	-2.745	-2.955	-2.955	-2.745	-1.14
646	1.86	-1.83	-1.995	-1.305	-1.95	-2.01	-2.055	2.505	3.825	3.675	3.39	3.48	3.39	3.63	3.42	3.39	2.82	3.255	2.805	2.82	-0.045	-0.045	-0.045	-0.045	1.29	-1.32	-0.825	-1.32	1.32	-0.045	-0.045	-2.13	-1.32	-0.045	-0.045	-0.045	-0.045	-0.045	-0.045	-0.045	-0.045	-0.045	-0.045	-0.795	-2.535	-2.7	-2.685	-2.535	-0.795
647	2.265	-2.355	-2.55	-1.59	-2.565	-2.43	-2.445	2.16	3.825	3.63	3.24	3.465	3.24	3.54	3.255	3.315	3.03	3.255	2.97	2.955	-0.045	-0.045	-0.045	-0.045	1.575	-1.59	-0.54	-1.605	1.59	-0.045	-0.045	-2.205	-1.605	-0.045	-0.045	-0.045	-0.045	-0.045	-0.045	-0.045	-0.045	-0.045	-0.045	-0.525	-2.34	-2.415	-2.4	-2.34	-0.525
648	2.67	-2.865	-3.12	-1.89	-3.195	-2.835	-2.835	1.815	3.825	3.6	3.105	3.45	3.105	3.435	3.105	3.24	3.24	3.255	3.105	3.09	-0.045	-0.045	-0.045	-0.045	1.86	-1.86	-0.255	-1.875	1.86	-0.045	-0.045	-2.265	-1.875	-0.045	-0.045	-0.045	-0.045	-0.045	-0.045	-0.045	-0.045	-0.045	-0.045	-0.255	-2.13	-2.13	-2.115	-2.13	-0.255
649	2.025	-2.685	-2.925	-1.41	-3.225	-2.16	-2.145	1.275	3.825	3.495	2.805	3.075	2.805	3.075	2.805	3.24	3.27	3.255	2.85	2.835	-0.045	-0.045	-0.045	-0.045	1.41	-1.365	-0.735	-1.425	1.41	-0.045	-0.045	-2.535	-1.395	-0.045	-0.045	-0.045	-0.045	-0.045	-0.045	-0.045	-0.045	-0.045	-0.045	-0.705	-2.115	-2.1	-2.085	-2.115	-0.705
650	1.185	-2.385	-2.595	-0.78	-3.165	-1.275	-1.245	-2.085	3.825	3.39	2.505	2.655	2.505	2.655	2.505	3.24	3.255	3.255	2.52	2.52	-0.045	-0.045	-0.045	-0.045	0.81	-0.72	-1.365	-0.825	0.825	-0.045	-0.045	-2.82	-0.765	-0.045	-0.045	-0.045	-0.045	-0.045	-0.045	-0.045	-0.045	-0.045	-0.045	-1.305	-2.13	-2.115	-2.085	-2.13	-1.305
651	0.39	-2.085	-2.28	-0.255	-3.105	-0.45	-0.39	-2.835	3.795	3.285	2.235	2.28	2.235	2.28	2.235	3.255	3.255	3.255	2.235	2.235	0.06	0.06	0.06	0.06	0.255	-0.18	-1.905	-0.27	0.27	-0.045	-0.045	-3.105	-0.21	-0.045	-0.06	-0.045	-0.06	-0.06	-0.06	-0.06	-0.06	-0.06	-0.045	-1.86	-2.145	-2.145	-2.115	-2.145	-1.86
652	-0.75	-1.725	-1.815	-0.9	-3.12	0.69	0.705	-2.4	3.69	3.255	2.415	2.445	2.415	2.445	2.415	3.255	3.255	3.255	2.415	2.415	0.705	0.705	0.705	0.705	-0.45	-0.765	-1.56	-0.165	0.165	-0.45	-0.45	-3.165	-0.555	-0.45	-0.705	-0.45	-0.705	-0.705	-0.705	-0.705	-0.705	-0.705	-0.45	-1.98	-2.145	-2.145	-2.34	-2.145	-1.98
653	-1.44	-1.35	1.38	-1.545	-3.15	1.365	1.365	-1.965	3.585	3.24	2.595	2.61	2.61	2.61	2.61	3.255	3.255	3.255	2.61	2.61	1.365	1.365	1.365	1.365	-0.885	-1.35	-1.215	-0.075	0.075	-0.885	-0.885	-3.21	-0.9	-0.885	-1.365	-0.885	-1.365	-1.365	-1.365	-1.365	-1.365	-1.365	-0.885	-2.1	-2.145	-2.145	-2.58	-2.145	-2.1
654	-2.1	1.815	1.995	-2.175	-3.18	1.98	1.98	1.95	3.48	3.24	2.775	2.775	2.775	2.775	2.775	3.255	3.255	3.24	2.775	2.775	1.98	1.98	1.98	1.98	-1.305	-1.92	-0.87	-0.045	-0.045	-1.305	-1.305	-3.27	-1.245	-1.305	-1.98	-1.305	-1.98	-1.98	-1.98	-1.98	-1.98	-1.98	-1.305	-2.19	-2.145	-2.145	-2.805	-2.145	-2.19
655	-2.64	2.295	2.52	-2.76	-3.21	2.505	2.52	2.49	3.375	3.24	2.97	2.97	2.97	2.97	2.97	3.255	3.255	3.24	2.97	2.97	2.505	2.505	2.505	2.505	-1.65	-2.475	-0.525	-0.045	-0.045	-1.635	-1.635	-3.27	-1.62	-1.65	-2.52	-1.635	-2.505	-2.505	-2.505	-2.505	-2.505	-2.505	-1.65	-2.16	-2.145	-2.145	-3	-2.145	-2.16
656	-3.195	2.775	3.03	-3.36	-3.24	3.045	3.03	3.015	3.285	3.24	3.15	3.15	3.15	3.15	3.15	3.255	3.255	3.24	3.15	3.15	3.015	3.015	3.015	3.015	-1.995	-3.015	-0.165	-0.045	-0.045	-1.965	-1.965	-3.285	-1.98	-1.995	-3.03	-1.965	-3.015	-3.015	-3.015	-3.015	-3.015	-3.015	-1.995	-2.145	-2.145	-2.145	-3.18	-2.145	-2.145
657	-3.48	3	3.285	-3.54	-3.195	3.225	3.225	3.285	3.255	3.255	3.255	3.255	3.255	3.285	3.255	3.255	3.255	3.255	3.255	3.255	3.285	3.285	3.285	3.285	-2.16	-3.285	-0.105	-0.165	-0.105	-2.19	-2.19	-3.09	-2.16	-2.16	-3.225	-2.205	-3.285	-3.285	-3.285	-3.285	-3.285	-3.285	-2.16	-2.13	-2.13	-2.13	-3.21	-2.13	-2.13
658	-3.495	2.985	3.27	-3.375	-3.075	3.075	3.075	3.285	3.255	3.3	3.255	3.255	3.255	3.315	3.255	3.255	3.255	3.3	3.255	3.255	3.27	3.27	3.27	3.27	-2.145	-3.27	-0.345	-0.54	-0.36	-2.31	-2.31	-2.7	-2.145	-2.145	-3.075	-2.325	-3.27	-3.27	-3.27	-3.27	-3.27	-3.27	-2.145	-2.13	-2.13	-2.13	-3.06	-2.13	-2.13
659	-3.525	2.97	3.27	-3.195	-2.955	2.925	2.925	3.27	3.255	3.345	3.255	3.255	3.255	3.36	3.255	3.255	3.255	3.345	3.255	3.255	3.27	3.27	3.27	3.27	-2.13	-3.27	-0.57	-0.915	-0.6	-2.43	-2.43	-2.295	-2.145	-2.13	-2.925	-2.46	-3.27	-3.27	-3.27	-3.27	-3.27	-3.27	-2.13	-2.13	-2.13	-2.13	-2.925	-2.13	-2.13
660	-3.495	2.97	3.255	-2.85	-2.715	2.7	2.7	3.255	3.255	3.42	3.255	3.255	3.255	3.435	3.255	3.255	3.255	3.42	3.255	3.255	3.255	3.255	3.255	3.255	-2.13	-3.24	-1.02	-1.575	-1.035	-2.655	-2.655	-1.65	-2.145	-2.13	-2.7	-2.67	-3.24	-3.24	-3.24	-3.24	-3.24	-3.24	-2.13	-2.13	-2.13	-2.13	-2.7	-2.13	-2.13
661	-3.45	2.97	3.255	-2.46	-2.4	2.445	2.445	3.225	3.255	3.51	3.255	3.255	3.255	3.525	3.255	3.255	3.255	3.51	3.255	3.255	3.255	3.255	3.255	3.255	-2.145	-3.225	-1.53	-2.34	-1.545	-2.925	-2.925	-0.9	-2.145	-2.145	-2.445	-2.91	-3.225	-3.225	-3.225	-3.225	-3.225	-3.225	-2.145	-2.145	-2.145	-2.145	-2.445	-2.145	-2.145
662	-3.39	2.97	3.24	-2.055	-2.085	2.175	2.19	3.21	3.255	3.6	3.255	3.255	3.255	3.6	3.255	3.255	3.255	3.6	3.255	3.255	3.24	3.24	3.24	3.24	-2.16	-3.195	-2.07	-3.12	-2.07	-3.195	-3.195	-0.165	-2.13	-2.16	-2.205	-3.15	-3.195	-3.195	-3.195	-3.195	-3.195	-3.195	-2.16	-2.16	-2.16	-2.16	-2.205	-2.16	-2.16
663	-2.685	2.955	3.24	-1.59	-1.68	2.37	2.37	2.97	3.27	3.54	3.255	3.255	3.255	3.54	3.255	3.255	3.255	3.54	3.255	3.255	3.24	3.24	3.24	3.24	-2.37	-2.985	-2.1	-3.195	-2.1	-3.225	-3.225	-0.525	-2.115	-2.385	-2.385	-2.955	-2.985	-2.985	-2.985	-2.985	-2.97	-2.97	-2.385	-2.385	-2.385	-2.385	-2.4	-2.385	-2.385
664	-1.95	2.955	3.24	-1.11	-1.275	2.58	2.58	2.745	3.285	3.465	3.255	3.255	3.255	3.465	3.255	3.255	3.255	3.465	3.255	3.255	3.24	3.24	3.24	3.24	-2.595	-2.76	-2.1	-3.225	-2.1	-3.24	-3.24	-0.945	-2.1	-2.625	-2.595	-2.73	-2.76	-2.76	-2.76	-2.76	-2.73	-2.73	-2.625	-2.625	-2.625	-2.625	-2.625	-2.625	-2.625
665	-1.32	2.955	3.24	-0.75	1.26	2.805	2.79	2.535	3.27	3.39	3.255	3.255	3.255	3.39	3.255	3.255	3.255	3.39	3.255	3.255	3.24	3.24	3.24	3.24	-2.805	-2.55	-2.13	-3.255	-2.13	-3.255	-3.255	-1.305	-2.115	-2.835	-2.79	-2.55	-2.55	-2.55	-2.55	-2.55	-2.535	-2.535	-2.835	-2.835	-2.835	-2.835	-2.82	-2.835	-2.835
666	-1.155	3	3.285	-0.855	1.59	3.045	3.03	2.505	3.105	3.33	3.255	3.255	3.255	3.33	3.255	3.255	3.255	3.33	3.255	3.255	3.285	3.285	3.285	3.285	-3	-2.37	-2.28	-3.24	-2.28	-3.24	-3.24	-1.35	-2.265	-2.85	-2.985	-2.52	-2.37	-2.37	-2.37	-2.37	-2.505	-2.505	-2.85	-2.85	-2.85	-2.85	-2.835	-2.85	-2.85
667	-1.005	3.06	3.345	-0.975	1.92	3.285	3.27	2.49	2.94	3.27	3.255	3.255	3.255	3.27	3.255	3.255	3.255	3.27	3.255	3.255	3.345	3.345	3.345	3.345	-3.165	-2.19	-2.43	-3.24	-2.43	-3.24	-3.24	-1.41	-2.43	-2.865	-3.165	-2.49	-2.19	-2.19	-2.19	-2.19	-2.49	-2.49	-2.865	-2.865	-2.865	-2.865	-2.865	-2.865	-2.865
668	-1.2	3.12	3.42	-1.335	2.115	3.45	3.45	2.595	2.745	3.24	3.255	3.255	3.255	3.24	3.255	3.255	3.255	3.24	3.255	3.255	3.42	3.42	3.42	3.42	-3.285	-2.1	-2.625	-3.24	-2.625	-3.24	-3.24	-1.26	-2.625	-2.775	-3.285	-2.58	-2.1	-2.1	-2.1	-2.1	-2.58	-2.58	-2.775	-2.775	-2.775	-2.775	-2.775	-2.775	-2.775
669	-1.935	3.21	3.51	-2.04	2.07	3.525	3.525	2.85	2.49	3.24	3.255	3.255	3.255	3.24	3.255	3.255	3.255	3.24	3.255	3.255	3.51	3.51	3.51	3.51	-3.255	-2.1	-2.85	-3.24	-2.865	-3.24	-3.24	-0.78	-2.85	-2.52	-3.27	-2.85	-2.1	-2.1	-2.1	-2.1	-2.835	-2.835	-2.52	-2.52	-2.52	-2.52	-2.52	-2.52	-2.52
670	-2.64	3.285	3.585	-2.745	2.025	3.6	3.585	3.12	2.22	3.255	3.255	3.255	3.255	3.24	3.255	3.255	3.255	3.24	3.255	3.255	3.585	3.585	3.585	3.585	-3.24	-2.115	-3.09	-3.24	-3.105	-3.255	-3.255	-0.3	-3.09	-2.265	-3.27	-3.105	-2.115	-2.115	-2.115	-2.115	-3.09	-3.09	-2.25	-2.25	-2.25	-2.25	-2.25	-2.25	-2.25
671	-2.94	3.315	3.615	-3.06	2.025	3.615	3.615	3.195	2.145	3.27	3.255	3.255	3.255	3.255	3.255	3.255	3.255	3.255	3.255	3.255	3.615	3.615	3.615	3.615	-3.24	-2.145	-3.195	-3.24	-3.18	-3.225	-3.225	-0.09	-3.195	-2.175	-3.225	-3.18	-2.145	-2.145	-2.145	-2.145	-3.195	-3.195	-2.175	-2.175	-2.175	-2.175	-2.175	-2.175	-2.175
672	-3.015	3.3	3.615	-3.12	2.025	3.615	3.6	3.165	2.175	3.27	3.255	3.255	3.255	3.255	3.255	3.255	3.255	3.255	3.255	3.255	3.6	3.6	3.6	3.6	-3.24	-2.19	-3.225	-3.24	-3.15	-3.165	-3.165	-0.06	-3.225	-2.145	-3.165	-3.15	-2.19	-2.19	-2.19	-2.19	-3.225	-3.225	-2.205	-2.205	-2.205	-2.205	-2.205	-2.205	-2.205
673	-3.09	3.3	3.6	-3.195	2.04	3.585	3.585	3.12	2.22	3.255	3.24	3.24	3.24	3.24	3.24	3.24	3.24	3.24	3.24	3.24	3.585	3.585	3.585	3.585	-3.255	-2.265	-3.255	-3.24	-3.105	-3.09	-3.09	-0.045	-3.255	-2.115	-3.09	-3.105	-2.265	-2.265	-2.265	-2.265	-3.255	-3.255	-2.25	-2.25	-2.25	-2.25	-2.25	-2.25	-2.25
674	-3.09	3.21	3.51	-3.18	2.04	3.495	3.495	2.865	2.49	3.255	3.24	3.24	3.24	3.24	3.24	3.24	3.24	3.24	3.24	3.24	3.495	3.495	3.495	3.495	-3.27	-2.505	-3.27	-3.24	-2.85	-2.835	-2.835	-0.045	-3.255	-2.115	-2.85	-2.85	-2.52	-2.52	-2.52	-2.52	-3.27	-3.27	-2.505	-2.505	-2.505	-2.505	-2.505	-2.505	-2.505
675	-3.09	3.12	3.42	-3.165	2.04	3.39	3.39	2.58	2.79	3.24	3.24	3.24	3.24	3.24	3.24	3.24	3.24	3.24	3.24	3.24	3.405	3.405	3.405	3.405	-3.285	-2.805	-3.27	-3.255	-2.55	-2.535	-2.535	-0.045	-3.24	-2.115	-2.55	-2.565	-2.82	-2.82	-2.82	-2.82	-3.27	-3.27	-2.79	-2.79	-2.79	-2.79	-2.79	-2.79	-2.79
676	-3.03	3.015	3.3	-3.15	2.01	3.3	3.3	2.31	3.06	3.24	3.24	3.24	3.24	3.24	3.24	3.24	3.24	3.24	3.24	3.24	3.3	3.3	3.3	3.3	-3.225	-3.045	-3.24	-3.225	-2.295	-2.295	-2.295	-0.06	-3.24	-2.13	-2.295	-2.295	-3.06	-3.06	-3.06	-3.06	-3.24	-3.24	-3.06	-3.06	-3.06	-3.06	-3.06	-3.06	-3.06
677	-2.58	2.835	3.105	-3.165	1.725	3.33	3.33	2.22	3.15	3.3	3.285	3.285	3.285	3.285	3.285	3.285	3.285	3.285	3.285	3.285	3.285	3.27	3.27	3.27	-2.73	-3.12	-3.075	-3.06	-2.37	-2.385	-2.385	-0.36	-3.24	-2.295	-2.205	-2.205	-2.985	-2.985	-2.985	-2.985	-3.075	-3.06	-3.15	-3.15	-3.15	-3.15	-3.15	-3.15	-3.15
678	-2.1	2.64	2.895	-3.165	1.425	3.375	3.375	2.145	3.225	3.375	3.36	3.36	3.36	3.36	3.36	3.36	3.36	3.36	3.36	3.36	3.27	3.24	3.24	3.24	-2.205	-3.195	-2.895	-2.865	-2.475	-2.505	-2.505	-0.705	-3.255	-2.46	-2.13	-2.13	-2.88	-2.88	-2.88	-2.88	-2.895	-2.865	-3.24	-3.24	-3.24	-3.24	-3.24	-3.24	-3.24
679	-1.575	2.46	2.7	-3.165	-1.2	3.42	3.42	2.1	3.285	3.435	3.435	3.435	3.435	3.435	3.435	3.435	3.435	3.435	3.435	3.435	3.24	3.24	3.24	3.24	-1.665	-3.24	-2.715	-2.685	-2.625	-2.64	-2.64	-1.035	-3.24	-2.655	-2.1	-2.1	-2.73	-2.73	-2.73	-2.73	-2.715	-2.685	-3.27	-3.27	-3.27	-3.27	-3.27	-3.27	-3.27
680	-0.945	2.325	2.55	-3.06	-1.44	3.48	3.48	2.115	3.27	3.525	3.525	3.525	3.525	3.525	3.525	3.525	3.525	3.525	3.525	3.525	3.135	3.24	3.24	3.24	-1.125	-3.27	-2.46	-2.55	-2.88	-2.79	-2.79	-1.32	-3.135	-2.895	-2.205	-2.205	-2.475	-2.475	-2.475	-2.475	-2.46	-2.55	-3.165	-3.165	-3.165	-3.165	-3.165	-3.165	-3.165
681	-0.315	2.175	2.4	-2.985	-1.68	3.54	3.54	2.13	3.27	3.6	3.6	3.6	3.6	3.6	3.6	3.6	3.6	3.6	3.6	3.6	3.06	3.24	3.24	3.24	-0.585	-3.3	-2.22	-2.4	-3.135	-2.955	-2.955	-1.62	-3.06	-3.135	-2.295	-2.295	-2.22	-2.22	-2.22	-2.22	-2.22	-2.4	-3.06	-3.06	-3.06	-3.06	-3.06	-3.06	-3.06
682	-0.045	2.235	2.445	-2.805	-1.56	3.51	3.525	2.13	3.255	3.645	3.645	3.645	3.645	3.645	3.645	3.645	3.645	3.645	3.645	3.645	2.88	3.255	3.255	3.255	-0.585	-3.36	-2.115	-2.46	-3.27	-2.91	-2.91	-1.485	-2.88	-3.27	-2.475	-2.475	-2.115	-2.115	-2.115	-2.115	-2.115	-2.46	-2.88	-2.88	-2.88	-2.88	-2.88	-2.88	-2.88
683	-0.045	2.49	2.715	-2.565	-1.065	3.42	3.435	2.13	3.255	3.645	3.645	3.645	3.645	3.645	3.645	3.645	3.645	3.645	3.645	3.645	2.61	3.255	3.255	3.255	-1.11	-3.465	-2.115	-2.715	-3.27	-2.64	-2.64	-0.975	-2.625	-3.27	-2.73	-2.73	-2.115	-2.115	-2.115	-2.115	-2.115	-2.715	-2.625	-2.625	-2.625	-2.625	-2.625	-2.625	-2.625
684	-0.045	2.73	2.985	-2.31	-0.57	3.315	3.315	2.13	3.255	3.645	3.645	3.645	3.645	3.645	3.645	3.645	3.645	3.645	3.645	3.645	2.34	3.255	3.255	3.255	-1.62	-3.57	-2.115	-2.985	-3.255	-2.37	-2.37	-0.465	-2.355	-3.255	-2.985	-2.985	-2.115	-2.115	-2.115	-2.115	-2.115	-2.985	-2.37	-2.37	-2.37	-2.37	-2.37	-2.37	-2.37
685	-0.045	2.85	3.12	-2.19	-0.345	3.27	3.27	2.13	3.255	3.645	3.645	3.645	3.645	3.645	3.645	3.645	3.645	3.645	3.645	3.645	2.22	3.255	3.255	3.255	-1.875	-3.615	-2.13	-3.12	-3.255	-2.25	-2.25	-0.225	-2.235	-3.255	-3.12	-3.12	-2.13	-2.13	-2.13	-2.13	-2.13	-3.12	-2.235	-2.235	-2.235	-2.235	-2.235	-2.235	-2.235
686	-0.045	2.91	3.195	-2.13	-0.21	3.255	3.255	2.115	3.24	3.645	3.645	3.645	3.645	3.645	3.645	3.645	3.645	3.645	3.645	3.645	2.16	3.255	3.255	3.255	-2.04	-3.645	-2.145	-3.18	-3.24	-2.19	-2.19	-0.12	-2.175	-3.24	-3.18	-3.18	-2.13	-2.13	-2.13	-2.13	-2.13	-3.18	-2.175	-2.175	-2.175	-2.175	-2.175	-2.175	-2.175
687	0.09	2.985	3.255	-2.055	-0.09	3.225	3.24	2.04	3.21	3.645	3.645	3.63	3.645	3.645	3.63	3.645	3.645	3.645	3.645	3.63	2.13	3.255	3.255	3.255	-2.205	-3.645	-2.16	-3.24	-3.24	-2.145	-2.145	-0.045	-2.145	-3.24	-3.24	-3.24	-2.13	-2.13	-2.13	-2.13	-2.13	-3.21	-2.115	-2.115	-2.115	-2.115	-2.115	-2.115	-2.115
688	0.69	3.045	3.27	-2.055	0.48	3.24	3.24	1.635	3.015	3.645	3.645	3.54	3.645	3.645	3.54	3.645	3.645	3.645	3.645	3.54	2.355	3.255	3.255	3.255	-2.43	-3.57	-2.4	-3.27	-3.24	-2.37	-2.37	-0.045	-2.37	-3.24	-3.27	-3.27	-2.145	-2.145	-2.145	-2.145	-2.145	-3	-2.115	-2.115	-2.115	-2.115	-2.115	-2.115	-2.115
689	1.41	3.105	3.255	-2.07	0.975	3.24	3.24	1.14	2.775	3.645	3.645	3.45	3.645	3.645	3.45	3.645	3.645	3.645	3.645	3.45	2.64	3.255	3.255	3.255	-2.685	-3.48	-2.655	-3.27	-3.255	-2.655	-2.655	-0.045	-2.655	-3.255	-3.27	-3.27	-2.145	-2.145	-2.145	-2.145	-2.145	-2.73	-2.13	-2.115	-2.13	-2.13	-2.115	-2.115	-2.13
690	2.04	3.15	3.255	-2.07	1.365	3.24	3.24	0.72	2.505	3.645	3.645	3.375	3.645	3.645	3.375	3.645	3.645	3.645	3.645	3.375	2.88	3.255	3.24	3.24	-2.88	-3.375	-2.88	-3.24	-3.225	-2.88	-2.88	-0.045	-2.865	-3.225	-3.24	-3.24	-2.145	-2.145	-2.145	-2.145	-2.145	-2.49	-2.13	-2.13	-2.13	-2.13	-2.13	-2.13	-2.13
691	2.37	3.21	3.255	-2.07	1.485	3.24	3.24	0.465	2.175	3.66	3.645	3.36	3.645	3.645	3.36	3.645	3.645	3.645	3.645	3.36	3.03	3.285	3.24	3.24	-2.925	-3.24	-2.94	-3.15	-3.135	-2.94	-2.94	-0.045	-2.925	-3.135	-3.135	-3.135	-2.145	-2.145	-2.145	-2.145	-2.145	-2.34	-2.145	-2.22	-2.145	-2.145	-2.235	-2.22	-2.145
692	2.655	3.27	3.255	-2.07	1.56	3.225	3.24	0.225	1.83	3.66	3.645	3.345	3.645	3.645	3.345	3.645	3.645	3.645	3.645	3.345	3.18	3.315	3.24	3.24	-2.97	-3.09	-3	-3.06	-3.03	-3	-3	-0.045	-2.955	-3.03	-3.03	-3.03	-2.145	-2.145	-2.145	-2.145	-2.145	-2.19	-2.145	-2.325	-2.145	-2.145	-2.355	-2.325	-2.145
693	2.73	3.315	3.255	-2.07	1.395	3.225	3.24	0.09	1.395	3.66	3.645	3.36	3.645	3.645	3.36	3.645	3.645	3.645	3.645	3.36	3.27	3.375	3.24	3.24	-2.88	-2.88	-2.895	-2.88	-2.85	-2.895	-2.895	-0.045	-2.865	-2.85	-2.85	-2.85	-2.145	-2.145	-2.145	-2.145	-2.145	-2.115	-2.145	-2.505	-2.145	-2.145	-2.52	-2.505	-2.13
694	2.445	3.39	3.255	-2.07	-1.335	3.24	3.24	0.09	0.87	3.66	3.645	3.465	3.645	3.645	3.465	3.645	3.645	3.645	3.645	3.465	3.27	3.465	3.24	3.24	-2.61	-2.58	-2.595	-2.58	-2.595	-2.595	-2.595	-0.045	-2.61	-2.595	-2.595	-2.595	-2.145	-2.145	-2.145	-2.145	-2.145	-2.115	-2.145	-2.775	-2.145	-2.145	-2.775	-2.775	-2.13
695	2.16	3.465	3.255	-2.07	-1.83	3.255	3.255	0.09	0.315	3.66	3.63	3.57	3.63	3.63	3.57	3.63	3.63	3.63	3.63	3.57	3.255	3.57	3.24	3.24	-2.31	-2.265	-2.265	-2.265	-2.31	-2.265	-2.265	-0.075	-2.325	-2.31	-2.31	-2.31	-2.145	-2.145	-2.145	-2.145	-2.145	-2.13	-2.145	-3.045	-2.145	-2.145	-3.045	-3.045	-2.13
696	2.25	3.51	3.255	-2.07	-2.22	3.33	3.33	0.09	0.075	3.585	3.57	3.555	3.57	3.57	3.555	3.57	3.57	3.57	3.57	3.555	3.3	3.555	3.3	3.3	-2.175	-1.8	-1.785	-1.8	-2.175	-1.785	-1.785	-0.375	-2.355	-2.175	-2.175	-2.175	-2.145	-2.145	-2.145	-2.145	-2.145	-2.145	-2.145	-3.195	-2.145	-2.145	-3	-3.195	-2.13
697	2.58	3.555	3.255	-2.07	-2.535	3.45	3.465	0.09	0.06	3.495	3.48	3.465	3.48	3.48	3.465	3.48	3.48	3.48	3.48	3.465	3.405	3.465	3.405	3.405	-2.145	-1.245	-1.245	-1.245	-2.145	-1.245	-1.245	-0.885	-2.61	-2.145	-2.145	-2.145	-2.145	-2.145	-2.145	-2.145	-2.145	-2.145	-2.145	-3.225	-2.145	-2.145	-2.76	-3.225	-2.13
698	2.91	3.585	3.255	-2.07	-2.85	3.57	3.6	0.09	-0.045	3.39	3.375	3.375	3.375	3.375	3.375	3.375	3.375	3.375	3.375	3.375	3.51	3.375	3.51	3.51	-2.13	-0.705	-0.69	-0.705	-2.13	-0.69	-0.69	-1.395	-2.85	-2.13	-2.13	-2.115	-2.13	-2.13	-2.145	-2.13	-2.145	-2.13	-2.13	-3.255	-2.13	-2.13	-2.52	-3.255	-2.115
699	3.12	3.615	3.255	-2.1	-3.03	3.645	3.66	0.09	-0.045	3.33	3.33	3.33	3.33	3.33	3.33	3.315	3.33	3.33	3.33	3.33	3.555	3.33	3.555	3.555	-2.145	-0.405	-0.405	-0.405	-2.13	-0.405	-0.405	-1.695	-3.015	-2.13	-2.13	-2.115	-2.13	-2.13	-2.145	-2.13	-2.145	-2.13	-2.13	-3.255	-2.13	-2.13	-2.355	-3.255	-2.115
700	3.3	3.63	3.255	-2.115	-3.165	3.69	3.735	0.09	-0.045	3.27	3.27	3.27	3.27	3.27	3.27	3.255	3.27	3.27	3.27	3.27	3.615	3.27	3.615	3.615	-2.175	-0.195	-0.195	-0.195	-2.13	-0.195	-0.195	-1.95	-3.15	-2.13	-2.13	-2.115	-2.115	-2.115	-2.145	-2.115	-2.145	-2.115	-2.115	-3.24	-2.115	-2.115	-2.205	-3.24	-2.1
701	3.45	3.645	3.255	-2.085	-3.21	3.72	3.765	0.135	-0.045	3.24	3.24	3.24	3.24	3.24	3.24	3.225	3.24	3.24	3.24	3.24	3.645	3.24	3.645	3.66	-2.145	-0.045	-0.045	-0.045	-2.13	-0.075	-0.075	-2.16	-3.27	-2.13	-2.13	-2.13	-2.13	-2.13	-2.145	-2.13	-2.145	-2.13	-2.13	-3.24	-2.13	-2.13	-2.1	-3.24	-2.115
702	3.48	3.585	3.27	-1.755	-2.715	3.72	3.75	0.42	-0.045	3.315	3.24	3.24	3.24	3.24	3.24	3.285	3.24	3.24	3.24	3.24	3.585	3.24	3.585	3.6	-1.815	-0.045	-0.045	-0.045	-2.145	-0.36	-0.36	-2.19	-3.285	-2.145	-2.145	-2.295	-2.295	-2.295	-2.145	-2.295	-2.145	-2.295	-2.295	-3.24	-2.295	-2.295	-2.265	-3.24	-2.295
703	3.48	3.54	3.285	-1.38	-2.13	3.705	3.735	0.75	-0.045	3.39	3.24	3.24	3.24	3.24	3.24	3.36	3.24	3.24	3.24	3.24	3.525	3.24	3.525	3.54	-1.425	-0.045	-0.045	-0.045	-2.16	-0.705	-0.705	-2.175	-3.27	-2.145	-2.145	-2.475	-2.475	-2.475	-2.145	-2.475	-2.145	-2.475	-2.475	-3.24	-2.475	-2.475	-2.46	-3.24	-2.475
704	3.495	3.465	3.255	-1.02	-1.575	3.69	3.705	1.11	-0.045	3.465	3.24	3.24	3.24	3.24	3.24	3.435	3.24	3.24	3.24	3.24	3.435	3.24	3.435	3.435	-1.05	-0.045	-0.045	-0.045	-2.145	-1.065	-1.065	-2.145	-3.255	-2.145	-2.145	-2.685	-2.685	-2.685	-2.145	-2.67	-2.145	-2.685	-2.685	-3.24	-2.685	-2.685	-2.67	-3.24	-2.685
705	3.51	3.345	3.135	-0.72	-1.065	3.66	3.645	1.515	-0.045	3.555	3.255	3.255	3.255	3.255	3.255	3.525	3.255	3.255	3.255	3.255	3.315	3.18	3.315	3.24	-0.705	-0.045	0.09	0.09	-2.055	-1.5	-1.5	-2.055	-3.195	-2.145	-2.145	-2.91	-2.91	-2.91	-2.19	-2.85	-2.145	-2.91	-2.91	-3.24	-2.91	-2.91	-2.895	-3.24	-2.895
706	3.525	3.24	3.015	-0.435	-0.555	3.63	3.615	1.935	-0.045	3.63	3.27	3.27	3.27	3.27	3.27	3.6	3.27	3.27	3.27	3.27	3.21	3.15	3.195	3.045	-0.36	-0.045	0.15	0.15	-1.98	-1.92	-1.92	-1.98	-3.15	-2.145	-2.145	-3.105	-3.105	-3.105	-2.22	-3.03	-2.145	-3.105	-3.105	-3.24	-3.105	-3.105	-3.105	-3.24	-3.105
707	3.54	3.045	2.55	-0.69	-0.705	3.555	3.555	2.145	-0.045	3.675	3.315	3.315	3.315	3.315	3.315	3.645	3.315	3.315	3.315	3.315	3.015	3	2.985	2.505	-0.45	-0.045	0.45	0.45	-1.665	-2.16	-2.16	-1.695	-3	-2.16	-2.145	-3.24	-3.24	-3.24	-2.37	-2.985	-2.145	-3.24	-3.24	-3.24	-3.24	-3.24	-3.24	-3.24	-3.24
708	3.54	2.775	1.71	-1.53	-1.545	3.45	3.45	2.16	-0.045	3.66	3.435	3.435	3.435	3.435	3.435	3.645	3.435	3.435	3.435	3.435	2.7	2.7	2.685	1.62	-1.035	-0.045	1.02	1.02	-1.095	-2.16	-2.16	-1.17	-2.715	-2.16	-2.145	-3.24	-3.24	-3.24	-2.67	-2.7	-2.145	-3.24	-3.24	-3.24	-3.24	-3.24	-3.24	-3.24	-3.24
709	3.54	2.505	0.87	-2.37	-2.4	3.345	3.345	2.16	-0.045	3.66	3.54	3.54	3.54	3.54	3.54	3.645	3.54	3.54	3.54	3.54	2.4	2.4	2.37	0.75	-1.605	-0.045	1.575	1.575	-0.54	-2.175	-2.175	1.635	-2.43	-2.175	-2.145	-3.255	-3.255	-3.255	-2.97	-2.415	-2.145	-3.255	-3.24	-3.24	-3.24	-3.24	-3.24	-3.24	-3.24
710	3.54	2.46	0.66	-2.685	-2.82	3.285	3.285	1.965	-0.045	3.615	3.555	3.555	3.555	3.555	3.555	3.6	3.555	3.555	3.555	3.555	2.25	2.25	2.34	0.63	-1.695	-0.045	1.86	1.86	-0.27	-1.965	-1.965	1.71	-2.085	-1.965	-2.145	-3.15	-3.15	-3.15	-3.015	-2.265	-2.145	-3.15	-3.24	-3.24	-3.24	-3.24	-3.24	-3.24	-3.24
711	3.54	2.535	0.705	-2.775	-3.075	3.255	3.255	1.665	-0.045	3.57	3.54	3.54	3.54	3.54	3.54	3.54	3.54	3.54	3.54	3.54	2.175	2.175	2.415	0.84	-1.575	-0.045	2.01	2.01	-0.135	-1.665	-1.665	1.56	-1.71	-1.665	-2.145	-3	-3	-3	-2.94	-2.19	-2.145	-3	-3.24	-3.24	-3.24	-3.24	-3.24	-3.24	-3.24
712	3.54	2.61	0.795	-2.85	-3.3	3.225	3.24	1.38	-0.045	3.51	3.51	3.51	3.51	3.51	3.51	3.495	3.51	3.51	3.51	3.51	2.1	2.1	2.505	1.095	-1.44	-0.045	2.16	2.16	-0.045	-1.35	-1.35	1.41	-1.335	-1.35	-2.145	-2.835	-2.835	-2.835	-2.865	-2.115	-2.145	-2.835	-3.24	-3.24	-3.24	-3.24	-3.24	-3.24	-3.24
713	3.54	2.85	1.275	-2.625	-3.27	3.225	3.24	-1.29	-0.045	3.435	3.42	3.42	3.42	3.42	3.42	3.405	3.42	3.42	3.42	3.42	2.1	2.085	2.745	1.815	1.275	-0.045	2.175	2.175	-0.045	-0.885	-0.885	0.945	-0.87	-0.885	-2.16	-2.595	-2.595	-2.595	-2.625	-2.115	-2.16	-2.595	-3.24	-3.24	-3.24	-3.24	-3.24	-3.24	-3.24
714	3.54	3.105	1.815	-2.325	-3.21	3.225	3.24	-1.77	-0.045	3.345	3.33	3.33	3.33	3.33	3.33	3.315	3.33	3.33	3.33	3.33	2.115	2.085	3.015	2.61	1.77	-0.045	2.145	2.145	-0.045	-0.42	-0.42	0.435	-0.39	-0.405	-2.175	-2.34	-2.34	-2.34	-2.355	-2.13	-2.175	-2.34	-3.24	-3.24	-3.24	-3.24	-3.24	-3.24	-3.24
715	3.54	3.3	2.235	-2.085	-3.165	3.225	3.24	-2.13	-0.045	3.27	3.255	3.255	3.255	3.255	3.255	3.255	3.255	3.255	3.255	3.255	2.115	2.085	3.24	3.255	2.16	-0.045	2.13	2.13	-0.045	-0.045	-0.045	-0.045	-0.06	-0.06	-2.175	-2.13	-2.13	-2.13	-2.13	-2.13	-2.175	-2.13	-3.24	-3.24	-3.24	-3.24	-3.24	-3.24	-3.24
716	3.525	3.21	2.055	-2.07	-3.195	3.225	3.255	-1.95	0.21	3.27	3.255	3.255	3.255	3.255	3.255	3.255	3.255	3.255	3.255	3.255	2.13	2.205	3.255	3.165	1.965	0.195	2.13	2.13	0.195	0.195	0.195	-0.045	-0.195	-0.195	-1.95	-2.13	-2.13	-2.13	-2.13	-2.145	-1.95	-2.13	-3.24	-3.24	-3.24	-3.24	-3.24	-3.24	-3.24
717	3.525	3.12	1.86	-2.07	-3.24	3.225	3.255	-1.755	0.375	3.27	3.255	3.255	3.255	3.255	3.255	3.255	3.255	3.255	3.255	3.255	2.13	2.31	3.255	3.09	1.77	0.375	2.13	2.13	0.375	0.375	0.375	-0.045	-0.375	-0.375	-1.755	-2.13	-2.13	-2.13	-2.13	-2.145	-1.755	-2.13	-3.24	-3.24	-3.24	-3.24	-3.24	-3.24	-3.24
718	3.51	2.97	1.545	-2.07	-3.315	3.225	3.255	-1.425	0.69	3.27	3.255	3.255	3.255	3.255	3.255	3.255	3.255	3.255	3.255	3.255	2.13	2.49	3.255	2.91	1.455	0.675	2.13	2.13	0.675	0.675	0.675	-0.045	-0.675	-0.69	-1.41	-2.13	-2.13	-2.13	-2.13	-2.145	-1.425	-2.13	-3.24	-3.24	-3.24	-3.24	-3.24	-3.24	-3.24
719	3.465	2.7	1.05	-2.085	-3.405	3.225	3.255	-0.885	1.23	3.27	3.255	3.255	3.255	3.255	3.255	3.255	3.255	3.255	3.255	3.255	2.13	2.76	3.255	2.625	0.915	1.215	2.13	2.13	1.215	1.215	1.215	-0.045	-1.215	-1.23	-0.87	-2.13	-2.13	-2.13	-2.13	-2.145	-0.9	-2.13	-3.24	-3.24	-3.24	-3.24	-3.24	-3.24	-3.24
720	3.45	2.445	0.555	-2.085	-3.51	3.225	3.255	-0.345	1.77	3.27	3.255	3.255	3.255	3.255	3.255	3.255	3.255	3.255	3.255	3.255	2.13	3.045	3.255	2.325	0.39	1.74	2.13	2.13	1.74	1.74	1.74	-0.045	-1.74	-1.755	-0.345	-2.13	-2.13	-2.13	-2.13	-2.145	-0.39	-2.13	-3.24	-3.24	-3.24	-3.24	-3.24	-3.24	-3.24
721	3.45	2.475	0.6	-2.235	-3.57	3.3	3.3	0.39	1.725	3.27	3.255	3.255	3.075	3.09	3.09	3.09	3.09	3.255	3.09	3.09	2.13	3.015	3.105	2.34	0.585	2.16	2.325	2.295	1.995	1.695	1.695	0.315	-1.71	-1.995	-0.105	-2.13	-2.145	-2.28	-2.145	-2.145	-0.42	-2.28	-3.24	-3.24	-3.24	-3.24	-3.24	-3.24	-3.24
722	3.465	2.685	0.99	-2.475	-3.585	3.375	3.39	0.855	1.305	3.27	3.255	3.255	2.82	2.82	2.82	2.82	2.82	3.255	2.82	2.82	2.13	2.805	2.865	2.595	1.275	2.52	2.685	2.58	2.085	1.29	1.29	0.81	-1.32	-2.085	-0.06	-2.115	-2.145	-2.55	-2.145	-2.145	-0.825	-2.52	-3.24	-3.24	-3.24	-3.24	-3.24	-3.24	-3.24
723	3.48	2.91	1.38	-2.715	-3.615	3.465	3.48	1.32	0.885	3.27	3.255	3.255	2.55	2.55	2.55	2.55	2.55	3.255	2.55	2.55	2.13	2.595	2.64	2.835	1.95	2.865	3.045	2.865	2.175	0.885	0.885	1.29	1.29	-2.145	-0.045	-2.115	-2.145	-2.805	-2.145	-2.145	-1.23	-2.775	-3.255	-3.255	-3.255	-3.255	-3.255	-3.255	-3.255
724	3.51	2.895	1.56	-2.895	-3.6	3.51	3.51	1.5	0.57	3.27	3.255	3.255	2.475	2.475	2.475	2.475	2.475	3.255	2.475	2.475	2.13	2.4	2.31	2.805	2.265	2.835	3.195	2.82	2.04	0.57	0.57	1.5	1.5	-2.16	-0.105	-2.175	-2.145	-2.91	-2.145	-2.145	-1.575	-2.955	-3.18	-3.18	-3.18	-3.18	-3.18	-3.18	-3.18
725	3.525	2.805	1.695	-3.06	-3.57	3.54	3.54	1.65	0.27	3.3	3.285	3.285	2.43	2.445	2.445	2.445	2.445	3.285	2.445	2.445	2.13	2.22	1.95	2.715	2.505	2.73	3.285	2.73	1.845	0.27	0.27	1.635	1.635	-2.145	-0.27	-2.265	-2.145	-2.985	-2.145	-2.145	-1.905	-3.135	-3.09	-3.09	-3.09	-3.09	-3.09	-3.09	-3.09
726	3.54	2.67	1.785	-3.21	-3.54	3.57	3.57	1.74	-0.045	3.345	3.315	3.315	2.415	2.43	2.43	2.43	2.43	3.315	2.43	2.43	2.13	2.07	1.59	2.58	2.67	2.58	3.36	2.58	1.65	-0.045	-0.045	1.725	1.725	-2.145	-0.45	-2.37	-2.145	-3.03	-2.145	-2.145	-2.205	-3.285	-2.985	-2.985	-2.985	-2.985	-2.985	-2.985	-2.985
727	3.54	1.965	1.215	-3.24	-3.465	3.465	3.465	1.23	-0.045	3.45	3.435	3.435	2.805	2.805	2.805	2.805	2.805	3.435	2.805	2.805	2.13	2.1	1.11	1.77	1.86	1.77	2.985	1.77	1.14	-0.045	-0.045	-1.56	1.2	-2.16	-0.975	-2.64	-2.145	-2.76	-2.145	-2.145	-2.175	-3.3	-2.73	-2.73	-2.73	-2.73	-2.73	-2.73	-2.73
728	3.54	1.215	-1.44	-3.255	-3.405	3.36	3.36	-1.47	-0.045	3.57	3.54	3.54	3.195	3.195	3.195	3.195	3.195	3.54	3.195	3.195	2.13	2.13	0.63	0.975	-1.56	0.96	2.595	0.96	0.615	-0.045	-0.045	-2.295	-1.455	-2.175	-1.515	-2.925	-2.145	-2.475	-2.145	-2.145	-2.145	-3.3	-2.46	-2.46	-2.46	-2.46	-2.46	-2.46	-2.46
729	3.54	0.645	-1.785	-3.255	-3.315	3.27	3.285	-1.845	-0.045	3.63	3.6	3.6	3.51	3.51	3.51	3.51	3.51	3.6	3.51	3.51	2.13	2.145	0.24	0.36	-1.905	0.345	2.28	0.345	0.21	-0.045	-0.045	-2.88	-1.86	-2.16	-1.92	-3.135	-2.145	-2.25	-2.145	-2.145	-2.145	-3.27	-2.25	-2.25	-2.25	-2.25	-2.25	-2.25	-2.25
730	3.54	0.51	-1.815	-3.12	-3.165	3.255	3.255	-2.025	-0.135	3.6	3.57	3.57	3.525	3.525	3.525	3.525	3.525	3.57	3.525	3.525	2.13	2.07	0.15	0.27	-1.95	0.3	2.205	0.3	0.18	0.105	0.105	-3.015	-2.04	-2.085	-1.95	-3.15	-2.145	-2.19	-2.145	-2.145	-2.145	-3.15	-2.19	-2.19	-2.19	-2.19	-2.19	-2.19	-2.19
731	3.54	0.36	-1.845	-3	-3.03	3.225	3.24	-2.19	-0.24	3.57	3.54	3.54	3.54	3.54	3.54	3.54	3.54	3.54	3.54	3.54	2.13	1.98	0.06	0.165	-1.98	0.255	2.115	0.255	0.15	0.225	0.225	-3.15	-2.22	-1.995	-1.995	-3.165	-2.145	-2.13	-2.145	-2.145	-2.145	-3.03	-2.13	-2.13	-2.13	-2.13	-2.13	-2.13	-2.13
732	3.555	-0.42	-1.665	-2.58	-2.565	3.24	3.255	-2.505	-0.78	3.375	3.345	3.345	3.375	3.375	3.375	3.375	3.375	3.345	3.375	3.375	2.13	1.68	-0.045	0.405	-1.74	0.645	2.1	0.645	0.42	0.675	0.675	-3.09	-2.535	-1.695	-1.74	-3.03	-2.145	-2.115	-2.145	-2.145	-2.145	-2.565	-2.115	-2.115	-2.115	-2.115	-2.115	-2.115	-2.115
733	3.57	-0.93	1.425	-1.845	-1.74	3.285	3.285	-2.94	-1.785	3.015	2.985	2.985	3	3	3	3	3	2.985	3	3	2.145	1.14	-0.045	0.975	-1.185	1.515	2.13	1.515	0.975	1.545	1.545	-2.805	-2.985	-1.155	-1.185	-2.79	-2.16	-2.16	-2.16	-2.16	-2.16	-1.74	-2.16	-2.16	-2.16	-2.16	-2.16	-2.16	-2.16
734	3.6	-1.44	2.235	2.4	-0.93	3.345	3.33	-3.36	-2.775	2.655	2.625	2.625	2.625	2.625	2.625	2.625	2.625	2.625	2.625	2.625	2.175	0.615	-0.045	1.56	-0.615	2.385	2.175	2.385	1.56	2.385	2.385	-2.52	-3.435	-0.615	-0.615	-2.52	-2.19	-2.19	-2.19	-2.19	-2.19	-0.915	-2.19	-2.19	-2.19	-2.19	-2.19	-2.19	-2.19
735	3.21	-1.485	2.31	2.475	-0.525	2.985	2.97	-3.18	-2.88	2.205	2.19	2.19	2.19	2.19	2.19	2.19	2.19	2.19	2.19	2.19	1.935	0.345	-0.045	1.62	-0.345	2.475	1.95	2.475	1.62	2.475	2.475	-2.13	-3.24	-0.345	-0.345	-2.13	-1.95	-1.965	-1.95	-1.95	-1.95	-0.51	-1.965	-1.965	-1.965	-1.965	-1.965	-1.965	-1.965
736	2.655	-1.335	2.085	2.235	-0.27	2.46	2.445	-2.745	-2.625	1.725	1.71	1.71	1.71	1.71	1.71	1.71	1.71	1.71	1.71	1.71	1.605	0.18	-0.06	1.455	-0.18	2.235	1.605	2.235	1.455	2.235	2.235	-1.695	-2.775	-0.18	-0.18	-1.695	-1.605	-1.605	-1.605	-1.605	-1.605	-0.27	-1.605	-1.605	-1.605	-1.605	-1.605	-1.605	-1.605
737	2.1	-1.185	1.86	2.01	0.135	1.95	1.935	-2.295	-2.37	1.245	1.245	1.245	1.245	1.245	1.245	1.245	1.245	1.245	1.245	1.245	1.26	-0.06	-0.075	1.305	0.075	2.01	1.26	2.01	1.305	2.01	2.01	-1.245	-2.325	0.075	0.075	-1.245	-1.26	-1.26	-1.26	-1.26	-1.26	0.075	-1.26	-1.26	-1.26	-1.26	-1.26	-1.26	-1.26
738	2.07	-1.485	1.92	2.025	0.795	1.965	1.965	-2.205	-2.265	1.5	1.5	1.5	1.5	1.5	1.5	1.5	1.5	1.5	1.5	1.5	1.515	-0.72	-0.75	1.56	0.75	2.025	1.515	2.025	1.56	2.025	2.025	-1.515	-2.22	0.75	0.75	-1.515	-1.515	-1.515	-1.515	-1.515	-1.515	0.75	-1.515	-1.515	-1.515	-1.515	-1.515	-1.515	-1.515
739	-0.525	-0.525	-0.525	-0.525	-0.525	-0.525	-0.525	-0.525	-0.525	-0.525	-0.525	-0.525	-0.525	-0.525	-0.525	-0.525	-0.525	-0.525	-0.525	-0.525	-0.525	-0.525	-0.525	-0.525	-0.525	-0.525	-0.525	-0.525	-0.525	-0.525	-0.525	-0.525	-0.525	-0.525	-0.525	-0.525	-0.525	-0.525	-0.525	-0.525	-0.525	-0.525	-0.525	-0.525	-0.525	-0.525	-0.525	-0.525	-0.525
740	-0.525	-0.525	-0.525	-0.525	-0.525	-0.525	-0.525	-0.525	-0.525	-0.525	-0.525	-0.525	-0.525	-0.525	-0.525	-0.525	-0.525	-0.525	-0.525	-0.525	-0.525	-0.525	-0.525	-0.525	-0.525	-0.525	-0.525	-0.525	-0.525	-0.525	-0.525	-0.525	-0.525	-0.525	-0.525	-0.525	-0.525	-0.525	-0.525	-0.525	-0.525	-0.525	-0.525	-0.525	-0.525	-0.525	-0.525	-0.525	-0.525
741	-0.525	-0.525	-0.525	-0.525	-0.525	-0.525	-0.525	-0.525	-0.525	-0.525	-0.525	-0.525	-0.525	-0.525	-0.525	-0.525	-0.525	-0.525	-0.525	-0.525	-0.525	-0.525	-0.525	-0.525	-0.525	-0.525	-0.525	-0.525	-0.525	-0.525	-0.525	-0.525	-0.525	-0.525	-0.525	-0.525	-0.525	-0.525	-0.525	-0.525	-0.525	-0.525	-0.525	-0.525	-0.525	-0.525	-0.525	-0.525	-0.525
742	-0.525	-0.525	-0.525	-0.525	-0.525	-0.525	-0.525	-0.525	-0.525	-0.525	-0.525	-0.525	-0.525	-0.525	-0.525	-0.525	-0.525	-0.525	-0.525	-0.525	-0.525	-0.525	-0.525	-0.525	-0.525	-0.525	-0.525	-0.525	-0.525	-0.525	-0.525	-0.525	-0.525	-0.525	-0.525	-0.525	-0.525	-0.525	-0.525	-0.525	-0.525	-0.525	-0.525	-0.525	-0.525	-0.525	-0.525	-0.525	-0.525
743	-0.525	-0.525	-0.525	-0.525	-0.525	-0.525	-0.525	-0.525	-0.525	-0.525	-0.525	-0.525	-0.525	-0.525	-0.525	-0.525	-0.525	-0.525	-0.525	-0.525	-0.525	-0.525	-0.525	-0.525	-0.525	-0.525	-0.525	-0.525	-0.525	-0.525	-0.525	-0.525	-0.525	-0.525	-0.525	-0.525	-0.525	-0.525	-0.525	-0.525	-0.525	-0.525	-0.525	-0.525	-0.525	-0.525	-0.525	-0.525	-0.525
744	0.705	0.705	-0.735	-0.765	-0.765	-0.75	-0.75	-0.75	-0.705	-0.75	-0.765	-0.765	-0.765	-0.765	-0.765	-0.765	-0.765	-0.765	-0.765	-0.75	0.66	0.66	0.66	0.66	0.66	0.72	0.66	0.705	0.705	0.66	0.66	-0.705	0.705	0.66	0.66	0.66	0.66	0.66	0.66	0.66	0.66	0.66	0.66	0.66	0.66	0.66	0.66	0.66	0.66
745	3.63	3.48	-3.285	-3.81	-3.75	-3.45	-3.45	-3.435	-2.52	-3.405	-3.705	-3.705	-3.705	-3.705	-3.72	-3.705	-3.705	-3.705	-3.705	-3.375	2.565	2.58	2.565	2.565	2.52	3.69	2.505	3.375	3.39	2.52	2.52	-2.52	3.405	2.52	2.52	2.535	2.535	2.535	2.535	2.535	2.535	2.535	2.58	2.58	2.58	2.58	2.58	2.58	2.58
746	3.585	3.03	-2.82	-3.345	-3.285	-2.97	-2.955	-2.955	-2.295	-3.18	-3.63	-3.615	-3.615	-3.615	-3.51	-3.615	-3.615	-3.615	-3.615	-3.285	2.085	2.085	2.07	2.07	2.43	3.66	2.475	3.345	3.3	2.43	2.43	-2.43	3.18	2.43	2.43	2.295	2.295	2.295	2.295	2.295	2.295	2.295	2.085	2.085	2.085	2.085	2.085	2.085	2.085
747	3.57	2.385	-2.19	-2.595	-2.535	-2.25	-2.25	-2.295	-2.205	-2.91	-3.525	-3.525	-3.525	-3.525	-3.18	-3.525	-3.525	-3.525	-3.525	-3.255	1.545	1.53	1.515	1.515	2.55	3.645	2.67	3.39	3.27	2.55	2.55	-2.55	2.91	2.55	2.55	2.19	2.19	2.19	2.19	2.19	2.19	2.19	1.53	1.53	1.53	1.53	1.53	1.53	1.53
748	3.555	1.77	-1.545	-1.86	-1.815	-1.545	-1.545	-1.605	-2.115	-2.655	-3.435	-3.42	-3.42	-3.42	-2.85	-3.42	-3.42	-3.42	-3.42	-3.225	-1.665	0.99	-1.11	-1.11	2.685	3.645	2.895	3.435	3.24	2.685	2.685	-2.685	2.655	2.685	2.685	2.1	2.1	2.1	2.1	2.1	2.1	2.1	0.99	0.99	0.99	0.99	0.99	0.99	0.99
749	3.555	-2.04	-1.08	1.395	1.425	-0.99	-0.975	1.41	-2.115	-2.46	-3.36	-3.36	-3.36	-3.36	-2.595	-3.36	-3.36	-3.36	-3.36	-3.225	-2.22	0.615	-1.425	-1.425	2.85	3.645	3.135	3.495	3.24	2.85	2.85	-2.895	2.46	2.85	2.865	2.085	2.085	2.085	2.085	2.085	2.085	2.085	0.615	0.615	0.615	0.615	0.615	0.615	0.615
750	3.57	-2.52	-0.66	1.785	1.815	-0.48	-0.48	1.8	-2.145	-2.28	-3.315	-3.315	-3.315	-3.315	-2.34	-3.315	-3.315	-3.315	-3.315	-3.24	-2.805	0.3	-1.755	-1.755	3.06	3.645	3.405	3.57	3.24	3.06	3.06	-3.12	2.28	3.06	3.075	2.1	2.1	2.1	2.1	2.1	2.1	2.1	0.3	0.3	0.3	0.3	0.3	0.3	0.3
751	3.57	-2.925	-0.36	2.085	2.115	-0.09	-0.09	2.115	-2.16	-2.145	-3.255	-3.24	-3.24	-3.24	-2.145	-3.24	-3.24	-3.24	-3.24	-3.225	-3.255	0.06	-2.085	-2.085	3.225	3.645	3.63	3.645	3.24	3.225	3.225	-3.27	2.13	3.225	3.24	2.115	2.115	2.115	2.115	2.115	2.115	2.115	0.06	0.06	0.06	0.06	0.06	0.06	0.06
752	3.57	-3.015	-0.6	1.92	1.95	-0.315	-0.33	1.95	-2.175	-2.13	-3.135	-3.135	-3.135	-3.135	-2.13	-3.135	-3.135	-3.135	-3.135	-3.135	-2.985	-0.195	-2.265	-2.265	3.285	3.645	3.615	3.6	3.255	3.255	3.255	-3	2.13	3.255	3.15	2.13	2.13	2.13	2.13	2.13	2.13	2.13	-0.045	-0.045	-0.045	-0.045	-0.045	-0.045	-0.045
753	3.57	-3.06	-0.915	1.71	1.725	-0.63	-0.63	1.725	-2.175	-2.13	-3.015	-3.015	-3.015	-3.015	-2.13	-3.015	-3.015	-3.015	-3.015	-3.015	-2.625	-0.405	-2.445	-2.445	3.33	3.66	3.57	3.555	3.255	3.255	3.255	-2.67	2.13	3.255	3.045	2.13	2.13	2.13	2.13	2.13	2.13	2.13	-0.045	-0.045	-0.045	-0.045	-0.045	-0.045	-0.045
754	3.57	-3.12	-1.395	1.395	1.41	-1.095	-1.095	1.41	-2.16	-2.13	-2.85	-2.85	-2.85	-2.85	-2.13	-2.85	-2.85	-2.85	-2.85	-2.85	-2.145	-0.705	-2.67	-2.655	3.39	3.675	3.51	3.495	3.255	3.255	3.255	-2.19	2.13	3.255	2.865	2.13	2.13	2.13	2.13	2.13	2.13	2.13	-0.045	-0.045	-0.045	-0.045	-0.045	-0.045	-0.045
755	3.57	-3.195	-2.25	-2.19	0.87	-1.89	-1.875	-1.275	-2.115	-2.13	-2.58	-2.58	-2.58	-2.58	-2.13	-2.58	-2.58	-2.58	-2.58	-2.58	-1.365	-1.275	-3.03	-3	3.48	3.705	3.42	3.405	3.255	3.255	3.255	1.92	2.085	3.225	2.595	2.085	2.085	2.085	2.085	2.085	2.085	2.085	-0.045	-0.045	-0.045	-0.045	-0.045	-0.045	-0.045
756	3.57	-3.285	-3.105	-3.09	0.315	-2.7	-2.685	-1.74	-2.055	-2.13	-2.31	-2.31	-2.31	-2.31	-2.13	-2.31	-2.31	-2.31	-2.31	-2.31	-0.57	-1.845	-3.39	-3.36	3.57	3.735	3.33	3.33	3.27	3.255	3.255	2.715	2.055	3.195	2.295	2.055	2.055	2.055	2.055	2.055	2.055	2.055	-0.045	-0.045	-0.045	-0.045	-0.045	-0.045	-0.045
757	3.57	-3.3	-3.51	-3.525	-0.675	-2.985	-2.985	-1.77	-1.815	-2.145	-2.16	-2.16	-2.16	-2.16	-2.145	-2.16	-2.145	-2.145	-2.16	-2.16	-0.36	-2.265	-3.54	-3.375	3.645	3.78	3.33	3.33	3.315	3.255	3.255	3	1.785	3.045	2.145	1.785	1.785	1.785	1.785	1.785	1.785	1.785	-0.045	-0.045	-0.045	-0.045	-0.045	-0.045	-0.045
758	3.57	-3.255	-3.465	-3.51	-1.365	-2.76	-2.745	-1.32	-1.35	-2.145	-2.145	-2.145	-2.145	-2.145	-2.145	-2.145	-2.115	-2.115	-2.145	-2.145	-0.81	-2.52	-3.465	-3.03	3.645	3.78	3.45	3.45	3.405	3.255	3.255	2.76	1.26	2.79	2.13	1.26	1.26	1.26	1.26	1.26	1.26	1.26	-0.045	-0.045	-0.045	-0.045	-0.045	-0.045	-0.045
759	3.57	-3.21	-3.405	-3.495	-2.025	-2.535	-2.535	-0.87	1.305	-2.145	-2.145	-2.145	-2.145	-2.145	-2.145	-2.145	-2.1	-2.1	-2.145	-2.145	-1.23	-2.79	-3.39	-2.685	3.645	3.765	3.585	3.57	3.48	3.255	3.255	2.55	0.765	2.535	2.13	0.765	0.765	0.765	0.765	0.765	0.765	0.765	-0.045	-0.045	-0.045	-0.045	-0.045	-0.045	-0.045
760	3.57	-2.955	-3.33	-3.225	-2.52	-2.445	-2.43	-0.57	1.665	-2.145	-2.145	-2.145	-2.145	-2.145	-2.145	-2.145	-2.175	-2.175	-2.145	-2.145	-1.665	-3	-3.36	-2.52	3.645	3.765	3.66	3.63	3.54	3.255	3.255	2.445	0.555	2.415	2.13	0.555	0.555	0.555	0.555	0.555	0.555	0.555	-0.045	-0.045	-0.045	-0.045	-0.045	-0.045	-0.045
761	3.57	-2.61	-3.24	-2.85	-2.91	-2.385	-2.385	-0.315	1.95	-2.145	-2.145	-2.145	-2.145	-2.145	-2.145	-2.145	-2.28	-2.28	-2.145	-2.145	-2.115	-3.18	-3.345	-2.43	3.645	3.75	3.735	3.69	3.585	3.255	3.255	2.4	0.495	2.385	2.13	0.495	0.495	0.495	0.495	0.495	0.495	0.495	-0.045	-0.045	-0.045	-0.045	-0.045	-0.045	-0.045
762	3.57	-2.235	-3.165	-2.445	-3.27	-2.385	-2.37	-0.09	2.22	-2.145	-2.13	-2.13	-2.13	-2.13	-2.13	-2.13	-2.4	-2.4	-2.13	-2.13	-2.55	-3.36	-3.345	-2.385	3.645	3.735	3.795	3.735	3.645	3.255	3.255	2.385	0.48	2.37	2.13	0.48	0.48	0.48	0.48	0.48	0.48	0.48	-0.045	-0.045	-0.045	-0.045	-0.045	-0.045	-0.045
763	3.57	-1.545	-3.12	-1.71	-3.27	-2.655	-2.64	-0.06	2.235	-2.13	-2.13	-2.13	-2.13	-2.13	-2.13	-2.13	-2.67	-2.67	-2.13	-2.13	-2.925	-3.465	-3.435	-2.625	3.645	3.705	3.795	3.72	3.66	3.255	3.255	2.64	0.96	2.625	2.13	0.96	0.96	0.96	0.96	0.96	0.96	0.96	-0.045	-0.045	-0.045	-0.045	-0.045	-0.045	-0.045
764	3.57	-0.795	-3.09	-0.93	-3.195	-2.985	-2.985	-0.075	2.22	-2.13	-2.13	-2.13	-2.13	-2.13	-2.13	-2.13	-2.955	-2.955	-2.13	-2.13	-3.285	-3.57	-3.54	-2.925	3.645	3.675	3.78	3.675	3.66	3.255	3.255	2.985	1.545	2.94	2.13	1.545	1.545	1.545	1.545	1.545	1.545	1.545	-0.045	-0.045	-0.045	-0.045	-0.045	-0.045	-0.045
765	3.57	0.33	-3.06	-0.285	-3.12	-3.21	-3.21	-0.09	2.19	-2.115	-2.13	-2.13	-2.13	-2.13	-2.13	-2.13	-3.18	-3.18	-2.13	-2.13	-3.57	-3.63	-3.63	-3.165	3.645	3.645	3.765	3.645	3.645	3.255	3.255	3.225	2.01	3.195	2.13	2.01	2.01	2.01	2.01	2.01	2.01	2.01	-0.045	-0.045	-0.045	-0.045	-0.045	-0.045	-0.045
766	3.57	0.33	-3	-0.18	-3.06	-3.12	-3.12	-0.09	2.085	-2.175	-2.16	-2.16	-2.16	-2.16	-2.16	-2.16	-3.21	-3.21	-2.16	-2.16	-3.63	-3.645	-3.645	-3.21	3.63	3.63	3.765	3.63	3.63	3.255	3.255	3.12	2.07	3.225	2.13	2.07	2.07	2.07	2.07	2.07	2.07	2.07	0.09	0.09	0.09	0.09	0.09	0.09	0.09
767	3.57	0.33	-2.955	0.135	-3.015	-3	-3	0.15	1.995	-2.22	-2.22	-2.22	-2.22	-2.22	-2.22	-2.22	-3.24	-3.24	-2.22	-2.22	-3.66	-3.66	-3.66	-3.27	3.6	3.6	3.765	3.6	3.6	3.255	3.255	3.015	2.13	3.255	2.13	2.13	2.13	2.13	2.13	2.13	2.13	2.13	0.15	0.15	0.15	0.15	0.15	0.15	0.15
768	3.57	-0.375	-2.835	0.405	-2.865	-2.565	-2.58	0.435	1.71	-2.37	-2.355	-2.355	-2.355	-2.355	-2.355	-2.355	-3.255	-3.255	-2.355	-2.355	-3.705	-3.675	-3.675	-3.345	3.54	3.54	3.735	3.54	3.54	3.255	3.255	2.595	2.16	3.27	2.13	2.16	2.16	2.16	2.16	2.16	2.16	2.16	0.435	0.435	0.435	0.435	0.435	0.435	0.435
769	3.57	-0.915	-2.58	0.99	-2.595	-1.665	-1.68	1.005	1.11	-2.67	-2.655	-2.655	-2.655	-2.655	-2.655	-2.655	-3.24	-3.24	-2.655	-2.655	-3.72	-3.705	-3.675	-3.45	3.435	3.45	3.705	3.435	3.435	3.255	3.255	1.71	2.16	3.27	2.13	2.16	2.145	2.145	2.145	2.16	2.16	2.145	1.02	1.02	1.02	1.02	1.02	1.02	1.02
770	3.57	-1.455	-2.34	1.56	-2.31	-0.78	-0.765	1.575	0.51	-2.97	-2.955	-2.955	-2.955	-2.955	-2.955	-2.955	-3.24	-3.24	-2.955	-2.955	-3.75	-3.735	-3.675	-3.555	3.33	3.345	3.675	3.33	3.33	3.255	3.255	0.81	2.16	3.27	2.145	2.16	2.13	2.13	2.13	2.16	2.16	2.13	1.59	1.605	1.59	1.59	1.59	1.59	1.59
771	3.57	-1.725	-2.31	1.65	-1.95	-0.645	-0.63	1.665	-0.21	-3.12	-3.105	-3.105	-3.105	-3.105	-3.105	-3.105	-3.24	-3.24	-3.105	-3.105	-3.705	-3.705	-3.495	-3.45	3.315	3.285	3.66	3.33	3.315	3.255	3.255	0.345	1.92	3.135	1.905	1.905	2.13	2.13	2.13	1.905	1.905	2.13	1.89	1.68	1.905	1.905	1.89	1.89	1.89
772	3.57	-1.83	-2.445	1.41	-1.56	-1.02	-1.02	1.425	-0.555	-3.18	-3.18	-3.18	-3.18	-3.18	-3.18	-3.18	-3.24	-3.24	-3.18	-3.18	-3.615	-3.645	-3.21	-3.21	3.36	3.255	3.645	3.39	3.36	3.255	3.255	0.18	1.56	2.925	1.515	1.53	2.13	2.13	2.13	1.53	1.53	2.13	2.01	1.41	2.04	2.04	2.01	2.01	2.01
773	3.57	-1.935	-2.565	1.17	-1.17	-1.41	-1.395	1.185	-0.915	-3.255	-3.24	-3.24	-3.24	-3.24	-3.24	-3.24	-3.24	-3.24	-3.24	-3.24	-3.54	-3.57	-2.94	-2.97	3.42	3.24	3.645	3.465	3.42	3.255	3.255	-0.045	1.185	2.715	1.125	1.155	2.13	2.13	2.13	1.155	1.155	2.13	2.115	1.155	2.175	2.175	2.115	2.115	2.115
774	3.57	-1.98	-2.775	0.795	1.29	-2.01	-2.01	0.795	-1.38	-3.27	-3.255	-3.255	-3.255	-3.255	-3.255	-3.255	-3.24	-3.24	-3.255	-3.255	-3.435	-3.42	-2.685	-2.685	3.48	3.24	3.645	3.555	3.48	3.255	3.255	0.075	0.78	2.55	0.825	0.81	2.13	2.13	2.13	0.81	0.81	2.13	2.145	0.825	2.115	2.115	2.145	2.145	2.145
775	3.57	-2.025	-2.985	0.375	1.59	-2.67	-2.685	0.39	-1.86	-3.27	-3.24	-3.24	-3.24	-3.24	-3.24	-3.24	-3.24	-3.24	-3.24	-3.24	-3.315	-3.255	-2.445	-2.385	3.57	3.27	3.645	3.675	3.57	3.255	3.255	0.15	0.375	2.37	0.57	0.495	2.13	2.13	2.13	0.495	0.495	2.13	2.13	0.51	2.01	2.01	2.13	2.13	2.13
776	3.57	-2.085	-3.195	-0.105	1.785	-3.27	-3.27	-0.51	-2.31	-3.27	-3.24	-3.24	-3.24	-3.24	-3.24	-3.24	-3.24	-3.24	-3.24	-3.24	-3.225	-3.09	-2.25	-2.13	3.63	3.285	3.645	3.75	3.63	3.255	3.255	0.27	-0.045	2.25	0.42	0.255	2.115	2.115	2.115	0.255	0.255	2.115	2.13	0.255	1.86	1.86	2.13	2.13	2.13
777	3.57	-2.31	-3.21	-0.105	1.365	-3.285	-3.3	-1.185	-2.58	-3.27	-3.24	-3.24	-3.24	-3.24	-3.24	-3.24	-3.24	-3.24	-3.24	-3.24	-3.225	-2.835	-2.49	-2.115	3.645	3.375	3.675	3.735	3.645	3.255	3.255	0.735	-0.045	2.49	1.095	0.705	2.115	2.115	2.115	0.705	0.705	2.115	2.13	0.705	1.395	1.395	2.13	2.13	2.13
778	3.57	-2.55	-3.225	-0.105	0.87	-3.255	-3.27	-1.89	-2.82	-3.27	-3.255	-3.24	-3.255	-3.255	-3.24	-3.24	-3.24	-3.24	-3.255	-3.24	-3.225	-2.565	-2.76	-2.115	3.645	3.48	3.72	3.675	3.645	3.255	3.255	1.23	-0.045	2.775	1.86	1.215	2.115	2.115	2.115	1.215	1.215	2.115	2.13	1.23	0.9	0.9	2.13	2.13	2.13
779	3.57	-2.775	-3.225	-0.105	0.465	-3.24	-3.255	-2.505	-3.015	-3.255	-3.255	-3.24	-3.255	-3.255	-3.24	-3.24	-3.24	-3.24	-3.255	-3.24	-3.24	-2.355	-2.985	-2.13	3.645	3.555	3.75	3.66	3.645	3.255	3.255	1.65	-0.045	3	2.505	1.635	2.115	2.115	2.115	1.635	1.635	2.115	2.145	1.65	0.495	0.495	2.145	2.145	2.145
780	3.57	-2.85	-3.225	-0.105	0.27	-3.24	-3.24	-2.85	-3.105	-3.24	-3.24	-3.24	-3.24	-3.24	-3.24	-3.24	-3.24	-3.24	-3.24	-3.24	-3.24	-2.25	-3.105	-2.13	3.645	3.585	3.765	3.645	3.645	3.255	3.255	1.86	-0.045	3.105	2.85	1.86	2.115	2.115	2.115	1.86	1.86	2.115	2.145	1.875	0.285	0.285	2.145	2.145	2.145
781	3.57	-2.925	-3.24	-0.105	0.09	-3.24	-3.24	-3.18	-3.195	-3.24	-3.24	-3.24	-3.24	-3.24	-3.24	-3.24	-3.24	-3.24	-3.24	-3.24	-3.24	-2.145	-3.225	-2.13	3.645	3.63	3.78	3.63	3.645	3.255	3.255	2.085	-0.045	3.225	3.195	2.085	2.115	2.115	2.115	2.085	2.085	2.115	2.145	2.1	0.09	0.09	2.145	2.145	2.145
782	3.57	-2.64	-3.21	0.24	-0.045	-3.24	-3.24	-3.21	-3.27	-3.09	-3.09	-3.24	-3.09	-3.09	-3.24	-3.24	-3.24	-3.24	-3.09	-3.24	-3.225	-2.265	-3.27	-2.31	3.585	3.585	3.72	3.57	3.585	3.285	3.285	2.175	-0.24	3.135	3.345	2.325	2.25	2.25	2.25	2.325	2.325	2.25	1.86	1.935	-0.045	-0.045	1.86	1.86	1.86
783	3.57	-1.98	-3.165	0.78	0.06	-3.24	-3.24	-2.91	-3.3	-2.805	-2.805	-3.24	-2.805	-2.805	-3.24	-3.24	-3.24	-3.24	-2.805	-3.24	-3.225	-2.67	-3.24	-2.685	3.495	3.495	3.57	3.48	3.48	3.39	3.39	2.145	-0.78	2.85	3.3	2.58	2.55	2.55	2.55	2.58	2.58	2.55	1.32	1.35	-0.045	-0.045	1.32	1.32	1.32
784	3.57	2.205	-3.105	1.305	0.075	-3.24	-3.24	-2.61	-3.315	-2.52	-2.52	-3.24	-2.52	-2.52	-3.24	-3.24	-3.24	-3.24	-2.52	-3.24	-3.225	-3.06	-3.225	-3.06	3.405	3.39	3.435	3.39	3.39	3.48	3.48	2.13	-1.32	2.55	3.255	2.835	2.835	2.835	2.835	2.835	2.835	2.835	0.78	0.78	-0.045	-0.045	0.78	0.78	0.78
785	3.555	2.46	-3.12	1.485	-0.105	-3.24	-3.24	-2.28	-3.105	-2.43	-2.43	-3.24	-2.43	-2.43	-3.24	-3.24	-3.24	-3.24	-2.43	-3.24	-3.24	-3.285	-3.24	-3.285	3.33	3.36	3.375	3.36	3.36	3.525	3.525	2.13	-1.515	2.445	3.255	2.925	2.925	2.925	2.925	2.925	2.925	2.925	0.585	0.585	0.12	0.12	0.585	0.585	0.585
786	3.54	2.535	-3.15	1.53	-0.3	-3.24	-3.24	-1.92	-2.79	-2.415	-2.415	-3.24	-2.415	-2.415	-3.24	-3.24	-3.24	-3.24	-2.415	-3.24	-3.285	-3.42	-3.285	-3.435	3.285	3.345	3.36	3.345	3.345	3.525	3.525	2.13	-1.56	2.415	3.255	2.94	2.94	2.94	2.94	2.94	2.94	2.94	0.54	0.54	0.315	0.315	0.54	0.54	0.54
787	3.525	2.595	-3.18	1.575	-0.48	-3.255	-3.24	-1.575	-2.46	-2.4	-2.4	-3.24	-2.385	-2.4	-3.24	-3.24	-3.24	-3.24	-2.4	-3.24	-3.345	-3.57	-3.345	-3.585	3.24	3.345	3.345	3.345	3.345	3.54	3.54	2.145	-1.605	2.4	3.255	2.97	2.97	2.97	2.97	2.97	2.97	2.97	0.495	0.495	0.51	0.51	0.495	0.495	0.495
788	3.495	1.875	-3.315	1.08	-0.975	-3.24	-3.24	-1.08	-1.68	-2.655	-2.655	-3.24	-2.64	-2.655	-3.24	-3.24	-3.24	-3.24	-2.655	-3.24	-3.435	-3.465	-3.435	-3.465	3.24	3.42	3.42	3.42	3.42	3.45	3.45	2.13	-1.095	2.655	3.24	2.7	2.7	2.7	2.7	2.7	2.7	2.7	0.99	0.99	1.02	1.02	0.99	0.99	0.99
789	3.45	-2.205	-3.465	0.54	-1.5	-3.225	-3.24	1.53	1.545	-2.955	-2.94	-3.24	-2.94	-2.94	-3.24	-3.24	-3.24	-3.24	-2.94	-3.24	-3.54	-3.345	-3.54	-3.33	3.24	3.54	3.54	3.525	3.525	3.33	3.33	2.1	-0.54	2.955	3.225	2.4	2.4	2.4	2.4	2.4	2.4	2.4	1.545	1.545	1.56	1.56	1.545	1.545	1.545
790	3.42	-2.775	-3.585	-0.24	-2.01	-3.225	-3.24	1.905	1.905	-3.21	-3.195	-3.24	-3.195	-3.195	-3.24	-3.24	-3.24	-3.24	-3.195	-3.24	-3.6	-3.255	-3.6	-3.195	3.255	3.63	3.63	3.585	3.585	3.255	3.255	2.025	0.135	3.21	3.18	2.16	2.16	2.16	2.16	2.16	2.16	2.16	2.025	2.025	2.025	2.025	2.025	2.025	2.025
791	3.45	-2.625	-3.585	-0.645	-2.37	-3.24	-3.24	1.53	1.53	-3.225	-3.21	-3.24	-3.21	-3.21	-3.24	-3.24	-3.24	-3.24	-3.21	-3.24	-3.54	-3.24	-3.54	-2.955	3.345	3.63	3.63	3.525	3.525	3.255	3.255	1.59	0.555	3.225	2.955	2.13	2.13	2.13	2.13	2.13	2.13	2.13	2.07	2.07	2.07	2.07	2.07	2.07	2.07
792	3.48	-2.49	-3.585	-1.035	-2.73	-3.24	-3.24	-1.545	1.14	-3.24	-3.24	-3.24	-3.24	-3.24	-3.24	-3.24	-3.24	-3.24	-3.24	-3.24	-3.465	-3.24	-3.465	-2.73	3.42	3.63	3.63	3.45	3.45	3.255	3.255	1.14	0.975	3.24	2.73	2.115	2.115	2.115	2.115	2.115	2.115	2.115	2.1	2.1	2.1	2.1	2.1	2.1	2.1
793	3.51	-2.325	-3.57	-1.425	-3.06	-3.255	-3.24	-2.145	0.78	-3.255	-3.255	-3.225	-3.255	-3.255	-3.225	-3.225	-3.225	-3.225	-3.255	-3.225	-3.405	-3.24	-3.405	-2.505	3.495	3.645	3.645	3.39	3.39	3.255	3.255	0.765	1.38	3.27	2.52	2.115	2.115	2.115	2.115	2.115	2.115	2.115	2.13	2.13	2.13	2.13	2.13	2.13	2.13
794	3.525	-2.13	-3.57	-1.785	-3.345	-3.27	-3.255	-2.655	0.45	-3.24	-3.24	-3.225	-3.24	-3.24	-3.225	-3.225	-3.225	-3.225	-3.24	-3.225	-3.345	-3.255	-3.345	-2.325	3.555	3.645	3.645	3.33	3.33	3.27	3.27	0.435	1.725	3.27	2.34	2.115	2.115	2.115	2.115	2.115	2.115	2.115	2.13	2.13	2.13	2.13	2.13	2.13	2.13
795	3.555	-1.95	-3.555	-2.175	-3.63	-3.285	-3.285	-3.18	0.12	-3.24	-3.225	-3.225	-3.225	-3.225	-3.225	-3.225	-3.225	-3.225	-3.225	-3.225	-3.27	-3.285	-3.27	-2.115	3.645	3.645	3.645	3.255	3.255	3.285	3.285	0.12	2.07	3.285	2.145	2.115	2.115	2.115	2.115	2.115	2.115	2.115	2.13	2.13	2.13	2.13	2.13	2.13	2.13
796	3.51	-1.98	-3.51	-2.085	-3.345	-3.18	-3.165	-3.255	-0.045	-3.285	-3.255	-3.255	-3.255	-3.255	-3.255	-3.255	-3.255	-3.255	-3.255	-3.255	-3.135	-3.165	-3.135	-2.16	3.615	3.6	3.6	3.24	3.24	3.165	3.165	0.195	2.19	3.165	2.085	2.13	2.13	2.13	2.13	2.13	2.13	2.13	2.13	2.13	2.13	2.13	2.13	2.13	2.13
797	3.42	-2.19	-3.465	-1.68	-2.655	-2.97	-2.955	-3.015	-0.045	-3.36	-3.345	-3.345	-3.345	-3.345	-3.345	-3.345	-3.345	-3.345	-3.345	-3.345	-2.925	-2.94	-2.925	-2.385	3.54	3.54	3.54	3.24	3.24	2.94	2.94	0.555	2.175	2.94	2.1	2.13	2.13	2.13	2.13	2.13	2.13	2.13	2.13	2.13	2.13	2.13	2.13	2.13	2.13
798	3.315	-2.4	-3.42	-1.275	-1.98	-2.76	-2.73	-2.775	-0.045	-3.435	-3.42	-3.42	-3.42	-3.42	-3.42	-3.42	-3.42	-3.42	-3.42	-3.42	-2.715	-2.715	-2.715	-2.625	3.465	3.465	3.465	3.24	3.24	2.715	2.715	0.915	2.16	2.715	2.115	2.13	2.13	2.13	2.13	2.13	2.13	2.13	2.13	2.13	2.13	2.13	2.13	2.13	2.13
799	3.24	-2.565	-3.345	1.275	-1.365	-2.535	-2.535	-2.505	-0.045	-3.51	-3.495	-3.495	-3.495	-3.495	-3.495	-3.495	-3.495	-3.495	-3.495	-3.495	-2.565	-2.565	-2.565	-2.82	3.39	3.39	3.39	3.255	3.255	2.55	2.55	1.305	2.085	2.55	2.13	2.13	2.13	2.13	2.13	2.13	2.13	2.13	2.13	2.13	2.13	2.13	2.13	2.13	2.13
800	3.165	-2.73	-3.285	1.59	-0.765	-2.325	-2.325	-2.22	-0.045	-3.6	-3.57	-3.57	-3.57	-3.57	-3.57	-3.57	-3.57	-3.57	-3.57	-3.57	-2.415	-2.385	-2.415	-3.03	3.315	3.315	3.315	3.255	3.255	2.37	2.37	1.71	1.995	2.385	2.13	2.13	2.13	2.13	2.13	2.13	2.13	2.13	2.13	2.13	2.13	2.13	2.13	2.13	2.13
801	3.09	-2.85	-3.21	1.845	-0.225	-2.13	-2.13	-1.92	-0.045	-3.675	-3.645	-3.645	-3.645	-3.645	-3.645	-3.645	-3.645	-3.645	-3.645	-3.645	-2.295	-2.265	-2.295	-3.225	3.255	3.255	3.255	3.255	3.255	2.235	2.235	2.085	1.89	2.25	2.115	2.13	2.13	2.13	2.13	2.13	2.13	2.13	2.115	2.13	2.115	2.115	2.13	2.115	2.13
802	3.18	-2.61	-3.195	1.35	-0.75	-2.13	-2.13	-1.395	-0.045	-3.675	-3.66	-3.66	-3.66	-3.66	-3.66	-3.66	-3.66	-3.66	-3.66	-3.66	-2.67	-2.535	-2.67	-3.24	3.255	3.255	3.255	3.255	3.255	2.505	2.505	2.115	1.35	2.535	2.115	2.13	2.13	2.13	2.13	2.13	2.13	2.13	2.115	2.13	2.115	2.115	2.13	2.115	2.13
803	3.27	-2.34	-3.18	-1.35	-1.29	-2.13	-2.13	1.305	-0.045	-3.69	-3.66	-3.66	-3.66	-3.66	-3.66	-3.66	-3.66	-3.66	-3.66	-3.66	-3.06	-2.79	-3.06	-3.24	3.255	3.255	3.255	3.255	3.255	2.79	2.79	2.115	0.795	2.82	2.115	2.13	2.13	2.13	2.13	2.13	2.13	2.13	2.115	2.13	2.115	2.115	2.13	2.115	2.13
804	3.345	-2.13	-3.18	-1.725	-1.68	-2.115	-2.13	1.695	-0.045	-3.675	-3.66	-3.645	-3.645	-3.66	-3.66	-3.66	-3.66	-3.645	-3.66	-3.645	-3.375	-3.045	-3.375	-3.24	3.255	3.255	3.255	3.255	3.255	3.045	3.045	2.16	0.405	3.03	2.145	2.13	2.13	2.13	2.13	2.13	2.13	2.13	2.145	2.13	2.145	2.145	2.13	2.145	2.13
805	3.39	-2.055	-3.24	-1.59	-1.545	-2.115	-2.13	1.56	-0.045	-3.6	-3.66	-3.585	-3.585	-3.66	-3.66	-3.66	-3.66	-3.585	-3.66	-3.585	-3.435	-3.12	-3.435	-3.3	3.255	3.255	3.255	3.255	3.255	3.12	3.12	2.31	0.54	2.955	2.31	2.13	2.13	2.13	2.13	2.13	2.13	2.13	2.31	2.13	2.31	2.31	2.13	2.31	2.13
806	3.435	-1.965	-3.285	-1.47	-1.41	-2.13	-2.13	1.425	-0.045	-3.54	-3.66	-3.525	-3.525	-3.66	-3.66	-3.66	-3.66	-3.525	-3.66	-3.525	-3.495	-3.21	-3.495	-3.36	3.255	3.255	3.255	3.255	3.255	3.21	3.21	2.49	0.69	2.88	2.475	2.13	2.13	2.13	2.13	2.13	2.13	2.13	2.475	2.13	2.475	2.475	2.13	2.475	2.13
807	3.48	-1.95	-3.36	-1.17	-1.11	-2.13	-2.145	1.125	-0.045	-3.465	-3.66	-3.45	-3.45	-3.66	-3.66	-3.66	-3.66	-3.45	-3.66	-3.45	-3.48	-3.255	-3.465	-3.435	3.255	3.255	3.255	3.255	3.255	3.255	3.255	2.685	1.005	2.73	2.685	2.13	2.115	2.115	2.13	2.115	2.115	2.13	2.685	2.13	2.685	2.685	2.13	2.685	2.115
808	3.525	-1.98	-3.45	-0.705	-0.63	-2.115	-2.145	-1.53	-0.045	-3.375	-3.66	-3.33	-3.33	-3.66	-3.66	-3.66	-3.66	-3.33	-3.66	-3.33	-3.36	-3.24	-3.345	-3.54	3.255	3.255	3.255	3.255	3.255	3.255	3.255	2.97	1.5	2.445	2.94	2.13	2.1	2.1	2.13	2.1	2.1	2.13	2.94	2.13	2.97	2.97	2.13	2.97	2.115
809	3.555	-2.01	-3.54	-0.21	-0.135	-2.115	-2.145	-1.98	-0.045	-3.285	-3.66	-3.225	-3.225	-3.66	-3.66	-3.66	-3.66	-3.225	-3.66	-3.225	-3.24	-3.24	-3.24	-3.645	3.255	3.255	3.255	3.255	3.255	3.255	3.255	3.225	2.01	2.19	3.195	2.13	2.085	2.085	2.13	2.085	2.085	2.13	3.195	2.13	3.225	3.225	2.13	3.225	2.115
810	3.525	-1.845	-3.525	0.135	-0.045	-2.115	-2.145	-2.205	-0.27	-3.27	-3.66	-3.225	-3.225	-3.66	-3.66	-3.66	-3.66	-3.225	-3.66	-3.225	-3.225	-3.24	-3.225	-3.645	3.255	3.255	3.255	3.255	3.255	3.255	3.255	3.225	2.16	2.115	3.27	2.13	2.16	2.16	2.13	2.16	2.16	2.13	3.27	2.13	3.225	3.225	2.13	3.225	2.115
811	3.465	-1.605	-3.465	0.375	-0.045	-2.115	-2.145	-2.34	-0.675	-3.27	-3.66	-3.3	-3.3	-3.66	-3.66	-3.66	-3.66	-3.3	-3.66	-3.3	-3.225	-3.24	-3.3	-3.585	3.255	3.255	3.255	3.255	3.255	3.255	3.255	3.06	2.16	2.115	3.27	2.13	2.325	2.325	2.13	2.325	2.325	2.13	3.27	2.13	3.06	3.06	2.13	3.06	2.115
812	3.39	-1.365	-3.405	0.615	-0.045	-2.115	-2.145	-2.475	-1.125	-3.255	-3.66	-3.36	-3.36	-3.66	-3.66	-3.66	-3.66	-3.36	-3.66	-3.36	-3.225	-3.24	-3.36	-3.525	3.255	3.255	3.255	3.255	3.255	3.255	3.255	2.895	2.145	2.115	3.255	2.13	2.475	2.475	2.13	2.475	2.475	2.13	3.255	2.13	2.895	2.895	2.13	2.895	2.115
813	3.285	-0.945	-3.3	1.05	0.06	-2.115	-2.145	-2.7	-1.875	-3.255	-3.66	-3.45	-3.45	-3.66	-3.66	-3.66	-3.66	-3.45	-3.66	-3.45	-3.24	-3.24	-3.45	-3.435	3.255	3.255	3.255	3.255	3.255	3.255	3.255	2.67	2.145	2.115	3.255	2.13	2.715	2.715	2.13	2.715	2.715	2.13	3.255	2.13	2.67	2.67	2.13	2.67	2.115
814	3.165	-0.51	-3.18	1.53	0.09	-2.115	-2.145	-2.94	-2.685	-3.24	-3.66	-3.555	-3.555	-3.66	-3.66	-3.66	-3.66	-3.555	-3.66	-3.555	-3.24	-3.24	-3.555	-3.33	3.255	3.255	3.255	3.255	3.255	3.255	3.255	2.415	2.145	2.115	3.255	2.13	2.955	2.955	2.13	2.955	2.955	2.13	3.255	2.13	2.415	2.415	2.13	2.415	2.115
815	3.09	0.285	-3.03	1.935	0.09	-2.16	-2.175	-3.105	-3.33	-3.24	-3.66	-3.63	-3.63	-3.66	-3.66	-3.66	-3.66	-3.63	-3.66	-3.63	-3.24	-3.24	-3.615	-3.27	3.255	3.255	3.255	3.255	3.255	3.255	3.255	2.205	2.055	2.115	3.195	2.115	3.135	3.135	2.13	3.135	3.135	2.13	3.195	2.13	2.205	2.205	2.13	2.205	2.115
816	3.18	-0.555	-2.82	2.025	0.09	-2.4	-2.4	-2.94	-3.18	-3.24	-3.66	-3.645	-3.645	-3.66	-3.66	-3.66	-3.66	-3.645	-3.66	-3.645	-3.33	-3.33	-3.54	-3.36	3.255	3.255	3.255	3.255	3.255	3.255	3.255	2.16	1.62	2.13	2.955	2.115	2.94	2.94	2.13	2.94	2.94	2.13	2.955	2.13	2.16	2.16	2.13	2.16	2.13
817	3.27	-0.945	-2.58	2.085	0.09	-2.655	-2.655	-2.745	-2.97	-3.24	-3.66	-3.66	-3.66	-3.66	-3.66	-3.66	-3.66	-3.66	-3.66	-3.66	-3.435	-3.435	-3.465	-3.435	3.255	3.255	3.255	3.255	3.255	3.255	3.255	2.115	1.14	2.13	2.7	2.115	2.715	2.715	2.13	2.715	2.715	2.13	2.715	2.13	2.115	2.115	2.13	2.115	2.13
818	3.36	-1.245	-2.43	2.115	0.15	-2.865	-2.865	-2.49	-2.67	-3.24	-3.63	-3.645	-3.645	-3.63	-3.63	-3.63	-3.63	-3.645	-3.63	-3.645	-3.51	-3.51	-3.39	-3.51	3.255	3.255	3.255	3.255	3.255	3.255	3.255	2.115	0.72	2.13	2.505	2.145	2.52	2.52	2.13	2.52	2.52	2.13	2.49	2.13	2.115	2.115	2.13	2.115	2.13
819	3.42	-1.38	-2.4	2.1	0.285	-3.03	-3.03	-2.16	-2.25	-3.24	-3.6	-3.615	-3.615	-3.6	-3.6	-3.6	-3.6	-3.615	-3.6	-3.615	-3.57	-3.57	-3.36	-3.525	3.255	3.255	3.255	3.255	3.255	3.255	3.255	2.115	0.42	2.13	2.43	2.22	2.34	2.34	2.13	2.34	2.34	2.13	2.325	2.13	2.115	2.115	2.13	2.115	2.13
820	3.495	-1.53	-2.37	2.085	0.435	-3.195	-3.195	-1.815	-1.83	-3.255	-3.57	-3.57	-3.57	-3.57	-3.57	-3.57	-3.57	-3.57	-3.57	-3.57	-3.63	-3.63	-3.33	-3.555	3.255	3.255	3.255	3.255	3.255	3.255	3.255	2.115	-0.345	2.13	2.34	2.31	2.175	2.175	2.13	2.175	2.175	2.13	2.16	2.13	2.115	2.115	2.13	2.115	2.13
821	3.51	-1.275	-2.58	2.07	0.81	-3.24	-3.255	-1.365	-1.335	-3.27	-3.495	-3.495	-3.495	-3.495	-3.495	-3.495	-3.495	-3.495	-3.495	-3.495	-3.66	-3.66	-3.375	-3.51	3.255	3.255	3.255	3.255	3.255	3.255	3.255	2.13	-0.75	2.115	2.49	2.535	2.115	2.115	2.13	2.1	2.115	2.13	2.115	2.13	2.13	2.13	2.13	2.13	2.13
822	3.48	-0.72	-2.925	2.07	1.35	-3.225	-3.225	-0.825	-0.78	-3.27	-3.375	-3.375	-3.375	-3.375	-3.375	-3.375	-3.375	-3.375	-3.375	-3.375	-3.66	-3.66	-3.495	-3.39	3.255	3.255	3.255	3.255	3.255	3.255	3.255	2.13	-1.35	2.1	2.805	2.835	2.115	2.115	2.13	2.1	2.115	2.13	2.115	2.13	2.13	2.13	2.13	2.13	2.13
823	3.45	0.315	-3.27	2.07	1.875	-3.225	-3.225	-0.3	-0.255	-3.27	-3.285	-3.285	-3.285	-3.285	-3.285	-3.285	-3.285	-3.285	-3.285	-3.285	-3.66	-3.66	-3.585	-3.285	3.255	3.255	3.255	3.255	3.255	3.255	3.255	2.13	-1.905	2.1	3.12	3.135	2.115	2.115	2.13	2.1	2.115	2.13	2.115	2.13	2.13	2.13	2.13	2.13	2.13
824	3.42	0.315	-3.36	2.07	2.04	-3.24	-3.225	-0.15	-0.09	-3.27	-3.255	-3.255	-3.255	-3.255	-3.255	-3.255	-3.255	-3.255	-3.255	-3.255	-3.66	-3.66	-3.63	-3.255	3.255	3.255	3.255	3.255	3.255	3.255	3.255	2.13	-2.04	2.115	3.21	3.195	2.13	2.13	2.13	2.115	2.13	2.13	2.13	2.13	2.13	2.13	2.13	2.13	2.13
825	3.405	0.315	-3.39	2.07	2.085	-3.255	-3.24	-0.105	-0.06	-3.27	-3.24	-3.24	-3.24	-3.24	-3.24	-3.24	-3.24	-3.24	-3.24	-3.24	-3.66	-3.66	-3.645	-3.24	3.255	3.255	3.255	3.255	3.255	3.255	3.255	2.13	-2.025	2.16	3.225	3.18	2.13	2.13	2.13	2.16	2.13	2.13	2.13	2.13	2.13	2.13	2.13	2.13	2.13
826	3.375	-0.39	-3.405	2.085	2.145	-3.285	-3.27	-0.09	-0.045	-3.27	-3.24	-3.24	-3.24	-3.24	-3.24	-3.24	-3.24	-3.24	-3.24	-3.24	-3.66	-3.66	-3.645	-3.225	3.255	3.255	3.255	3.255	3.255	3.255	3.255	2.13	-1.95	2.235	3.255	3.135	2.13	2.13	2.13	2.235	2.13	2.13	2.115	2.13	2.13	2.13	2.13	2.13	2.13
827	3.285	-1.17	-3.36	2.1	2.145	-3.39	-3.39	-0.09	-0.045	-3.27	-3.24	-3.24	-3.24	-3.24	-3.24	-3.24	-3.24	-3.24	-3.24	-3.24	-3.66	-3.66	-3.66	-3.225	3.255	3.255	3.255	3.255	3.255	3.255	3.255	2.13	-1.455	2.505	3.27	2.865	2.13	2.13	2.13	2.52	2.13	2.13	2.1	2.13	2.13	2.13	2.13	2.13	2.13
828	3.18	-2.04	-3.3	2.13	2.13	-3.51	-3.51	-0.09	-0.045	-3.27	-3.24	-3.24	-3.24	-3.24	-3.24	-3.24	-3.24	-3.24	-3.24	-3.24	-3.66	-3.66	-3.66	-3.21	3.255	3.255	3.255	3.255	3.255	3.255	3.255	2.13	1.275	2.805	3.285	2.565	2.13	2.13	2.13	2.835	2.13	2.13	2.085	2.13	2.13	2.13	2.13	2.13	2.13
829	3.105	-2.745	-3.285	2.07	2.115	-3.585	-3.6	-0.09	-0.045	-3.27	-3.24	-3.24	-3.24	-3.24	-3.24	-3.24	-3.24	-3.24	-3.24	-3.24	-3.66	-3.66	-3.66	-3.21	3.255	3.255	3.255	3.255	3.255	3.255	3.255	2.13	1.74	3.045	3.24	2.325	2.13	2.13	2.13	3.045	2.13	2.13	2.115	2.13	2.13	2.13	2.13	2.13	2.13
830	3.075	-3.045	-3.345	1.74	2.1	-3.555	-3.57	-0.09	-0.045	-3.27	-3.24	-3.24	-3.24	-3.24	-3.24	-3.24	-3.24	-3.24	-3.24	-3.24	-3.675	-3.675	-3.675	-3.285	3.255	3.255	3.255	3.255	3.255	3.255	3.255	2.13	1.92	3.15	3.075	2.22	2.13	2.13	2.13	2.97	2.13	2.13	2.295	2.13	2.13	2.13	2.13	2.13	2.13
831	3.045	-3.315	-3.42	1.41	2.085	-3.525	-3.54	-0.09	-0.045	-3.27	-3.255	-3.255	-3.255	-3.255	-3.255	-3.255	-3.255	-3.255	-3.255	-3.255	-3.69	-3.69	-3.69	-3.36	3.255	3.255	3.255	3.255	3.255	3.255	3.255	2.13	2.085	3.225	2.895	2.145	2.13	2.13	2.13	2.88	2.13	2.13	2.475	2.13	2.13	2.13	2.13	2.13	2.13
832	3.03	-3.465	-3.51	1.05	2.07	-3.435	-3.435	-0.12	-0.06	-3.255	-3.24	-3.24	-3.24	-3.24	-3.24	-3.24	-3.24	-3.24	-3.24	-3.24	-3.72	-3.72	-3.72	-3.45	3.24	3.255	3.24	3.24	3.24	3.24	3.24	2.1	2.16	3.255	2.685	2.1	2.13	2.13	2.13	2.715	2.13	2.13	2.685	2.13	2.13	2.13	2.13	2.13	2.13
833	3.045	-3.45	-3.615	0.66	2.055	-3.27	-3.27	-0.18	-0.09	-3.21	-3.195	-3.195	-3.195	-3.195	-3.195	-3.195	-3.195	-3.195	-3.195	-3.195	-3.75	-3.75	-3.75	-3.54	3.21	3.255	3.21	3.21	3.21	3.21	3.21	2.055	2.145	3.225	2.46	2.115	2.13	2.13	2.13	2.475	2.13	2.13	2.88	2.13	2.13	2.13	2.13	2.13	2.13
834	3.06	-3.45	-3.72	0.27	2.055	-3.09	-3.075	-0.255	-0.18	-3.18	-3.165	-3.165	-3.165	-3.165	-3.165	-3.165	-3.165	-3.165	-3.165	-3.165	-3.765	-3.765	-3.765	-3.615	3.18	3.255	3.18	3.18	3.18	3.18	3.18	2.01	2.13	3.195	2.205	2.115	2.13	2.13	2.13	2.205	2.13	2.13	3.075	2.13	2.13	2.13	2.13	2.13	2.13
835	3.135	-3.45	-3.735	0.51	2.07	-2.49	-2.49	-0.93	-0.765	-2.985	-2.97	-2.97	-2.97	-2.97	-2.97	-2.97	-2.97	-2.97	-2.97	-2.97	-3.735	-3.78	-3.78	-3.675	2.985	3.255	2.985	2.985	2.985	2.985	2.985	1.62	2.13	2.985	2.13	2.13	2.13	2.13	2.13	2.13	2.13	2.13	2.955	2.13	2.13	2.13	2.13	2.13	2.13
836	3.24	-3.45	-3.705	1.065	2.1	-1.68	-1.695	-1.89	-1.62	-2.685	-2.67	-2.67	-2.67	-2.67	-2.67	-2.67	-2.67	-2.67	-2.67	-2.67	-3.705	-3.78	-3.795	-3.72	2.685	3.255	2.685	2.685	2.685	2.685	2.685	-1.68	2.13	2.685	2.13	2.13	2.13	2.13	2.13	2.13	2.13	2.13	2.67	2.13	2.13	2.13	2.13	2.13	2.13
837	3.33	-3.45	-3.69	1.575	2.115	2.49	2.475	-2.805	-2.445	-2.4	-2.4	-2.4	-2.4	-2.4	-2.4	-2.4	-2.4	-2.4	-2.4	-2.4	-3.69	-3.78	-3.795	-3.765	2.4	3.24	2.4	2.4	2.4	2.4	2.4	-2.475	2.13	2.4	2.13	2.13	2.13	2.13	2.13	2.13	2.13	2.13	2.4	2.13	2.13	2.13	2.13	2.13	2.13
838	3.225	-3.45	-3.69	1.59	1.89	2.52	2.52	-3.21	-2.805	-2.265	-2.28	-2.28	-2.28	-2.28	-2.28	-2.28	-2.28	-2.28	-2.28	-2.28	-3.69	-3.78	-3.795	-3.795	2.265	3.135	2.265	2.265	2.265	2.265	2.265	-2.715	2.13	2.265	2.13	2.13	2.13	2.13	2.13	2.13	2.13	2.13	2.265	2.13	2.13	2.13	2.13	2.13	2.13
839	3.075	-3.45	-3.705	1.5	1.635	2.37	2.37	-3.48	-3.075	-2.175	-2.19	-2.19	-2.19	-2.19	-2.19	-2.19	-2.19	-2.19	-2.19	-2.19	-3.69	-3.78	-3.78	-3.795	2.175	2.985	2.175	2.175	2.175	2.175	2.175	-2.835	2.13	2.175	2.13	2.13	2.13	2.13	2.13	2.13	2.13	2.13	2.175	2.13	2.13	2.13	2.13	2.13	2.13
840	2.895	-3.45	-3.705	1.335	1.32	2.115	2.115	-3.72	-3.3	-2.1	-2.115	-2.115	-2.115	-2.115	-2.115	-2.115	-2.115	-2.115	-2.115	-2.115	-3.69	-3.78	-3.765	-3.795	2.1	2.82	2.1	2.1	2.1	2.1	2.1	-2.88	2.13	2.1	2.115	2.115	2.13	2.13	2.13	2.115	2.13	2.13	2.1	2.13	2.13	2.13	2.13	2.13	2.13
841	2.55	-3.45	-3.75	0.855	0.855	-1.95	-1.95	-3.75	-3.3	-2.13	-2.145	-2.145	-2.145	-2.145	-2.145	-2.145	-2.145	-2.145	-2.145	-2.145	-3.72	-3.78	-3.72	-3.795	2.1	2.58	2.1	2.1	2.1	2.1	2.1	-2.625	2.145	2.1	2.1	2.1	2.13	2.13	2.13	2.1	2.13	2.13	2.1	2.145	2.145	2.145	2.145	2.145	2.145
842	2.175	-3.45	-3.78	0.345	0.375	-2.64	-2.64	-3.765	-3.27	-2.16	-2.175	-2.175	-2.175	-2.175	-2.175	-2.175	-2.175	-2.175	-2.175	-2.175	-3.75	-3.78	-3.675	-3.78	2.115	2.31	2.115	2.1	2.1	2.115	2.115	-2.34	2.175	2.1	2.085	2.085	2.13	2.13	2.13	2.085	2.13	2.13	2.115	2.175	2.175	2.175	2.175	2.175	2.175
843	1.995	-3.45	-3.81	-0.105	-0.06	-3.135	-3.135	-3.66	-3.21	-2.115	-2.13	-2.13	-2.13	-2.13	-2.13	-2.13	-2.13	-2.13	-2.13	-2.13	-3.78	-3.78	-3.66	-3.78	2.13	2.145	2.13	2.13	2.13	2.13	2.13	-2.16	2.115	2.13	2.115	2.115	2.13	2.13	2.13	2.115	2.13	2.13	2.13	2.115	2.115	2.115	2.115	2.115	2.115
844	2.1	-3.45	-3.81	-0.105	-0.21	-3.24	-3.24	-3.33	-3.12	-1.92	-1.95	-1.95	-1.95	-1.95	-1.95	-1.95	-1.95	-1.95	-1.95	-1.95	-3.78	-3.78	-3.66	-3.78	2.13	2.13	2.13	2.22	2.22	2.13	2.13	-2.145	1.935	2.22	2.22	2.22	2.13	2.13	2.13	2.22	2.13	2.13	2.13	1.935	1.935	1.935	1.935	1.935	1.935
845	2.22	-3.45	-3.81	-0.12	-0.375	-3.345	-3.345	-3	-3.03	-1.725	-1.755	-1.755	-1.755	-1.755	-1.755	-1.755	-1.755	-1.755	-1.755	-1.755	-3.78	-3.78	-3.675	-3.78	2.13	2.115	2.13	2.325	2.325	2.13	2.13	-2.13	1.74	2.325	2.325	2.325	2.13	2.13	2.13	2.325	2.13	2.13	2.13	1.74	1.74	1.74	1.74	1.74	1.74
846	2.475	-3.45	-3.81	-0.12	-0.72	-3.465	-3.45	-2.37	-2.835	-1.35	-1.38	-1.38	-1.38	-1.38	-1.38	-1.38	-1.38	-1.38	-1.38	-1.38	-3.795	-3.78	-3.69	-3.78	2.13	2.115	2.115	2.52	2.52	2.115	2.115	-2.13	1.38	2.52	2.52	2.52	2.13	2.13	2.115	2.52	2.115	2.115	2.13	1.38	1.38	1.365	1.365	1.365	1.38
847	2.835	-3.45	-3.81	-0.105	-1.215	-3.57	-3.57	-1.515	-2.58	-0.84	-0.855	-0.855	-0.855	-0.855	-0.855	-0.855	-0.855	-0.855	-0.855	-0.855	-3.795	-3.78	-3.72	-3.78	2.13	2.115	2.115	2.79	2.79	2.115	2.115	-2.13	0.855	2.805	2.79	2.79	2.13	2.13	2.115	2.79	2.115	2.115	2.13	0.855	0.855	0.84	0.84	0.84	0.855
848	3.18	-3.45	-3.81	-0.105	-1.695	-3.675	-3.69	-0.675	-2.34	-0.33	-0.345	-0.345	-0.345	-0.345	-0.345	-0.345	-0.345	-0.345	-0.345	-0.345	-3.81	-3.78	-3.75	-3.765	2.115	2.115	2.115	3.06	3.06	2.115	2.115	-2.145	0.345	3.06	3.06	3.06	2.13	2.13	2.115	3.06	2.115	2.115	2.13	0.345	0.345	0.315	0.315	0.315	0.345
849	3.33	-3.435	-3.78	-0.42	-2.07	-3.705	-3.72	-0.675	-2.25	-0.15	-0.165	-0.165	-0.165	-0.165	-0.165	-0.165	-0.165	-0.165	-0.165	-0.165	-3.78	-3.78	-3.735	-3.75	2.115	2.115	2.28	3.165	3.165	2.28	2.28	-1.815	0.165	3	3.165	3.18	2.13	2.13	2.295	3.165	2.295	2.295	2.13	0.165	0.165	0.465	0.465	0.465	0.165
850	3.435	-3.42	-3.75	-0.825	-2.4	-3.72	-3.72	-0.93	-2.205	-0.075	-0.075	-0.075	-0.075	-0.075	-0.075	-0.075	-0.075	-0.075	-0.075	-0.075	-3.75	-3.78	-3.72	-3.72	2.1	2.1	2.52	3.21	3.21	2.52	2.52	-1.41	0.075	2.805	3.225	3.255	2.145	2.145	2.565	3.225	2.535	2.535	2.145	0.075	0.075	0.84	0.84	0.84	0.075
851	3.51	-3.39	-3.72	-1.245	-2.73	-3.705	-3.72	-1.2	-2.16	-0.045	-0.045	-0.045	-0.045	-0.045	-0.045	-0.045	-0.045	-0.045	-0.045	-0.045	-3.72	-3.78	-3.69	-3.69	2.1	2.1	2.76	3.24	3.24	2.76	2.76	1.215	-0.045	2.625	3.27	3.3	2.145	2.145	2.79	3.27	2.775	2.775	2.145	-0.045	-0.045	1.185	1.185	1.185	-0.045
852	3.54	-3.3	-3.69	-1.65	-2.85	-3.66	-3.675	-1.44	-2.025	0.105	0.105	-0.045	0.105	0.105	0.105	-0.045	0.105	0.105	0.105	0.105	-3.705	-3.78	-3.675	-3.675	2.175	2.175	2.97	3.255	3.255	2.955	2.955	1.44	-0.045	2.43	3.21	3.09	2.01	2.01	2.805	3.21	2.895	2.895	2.01	-0.045	-0.105	1.425	1.425	1.425	-0.105
853	3.555	-3.195	-3.645	-2.055	-2.955	-3.615	-3.63	-1.68	-1.905	0.21	0.21	-0.045	0.21	0.21	0.21	-0.045	0.21	0.21	0.21	0.21	-3.675	-3.78	-3.66	-3.66	2.28	2.28	3.165	3.255	3.255	3.12	3.12	1.65	-0.045	2.235	3.135	2.88	1.89	1.89	2.775	3.135	3	3	1.89	-0.045	-0.21	1.65	1.635	1.65	-0.21
854	3.57	-3.03	-3.615	-2.445	-2.97	-3.555	-3.555	-1.74	-1.695	0.435	0.435	-0.045	0.435	0.435	0.435	-0.045	0.435	0.435	0.435	0.435	-3.66	-3.78	-3.66	-3.66	2.445	2.445	3.36	3.255	3.255	3.27	3.27	1.695	-0.045	2.1	3	2.535	1.665	1.665	2.565	3	3.03	3.03	1.665	-0.045	-0.435	1.71	1.695	1.71	-0.435
855	3.57	-2.7	-3.6	-2.73	-2.715	-3.45	-3.465	1.545	1.8	0.99	1.005	-0.045	1.005	1.005	1.005	-0.045	1.005	1.005	1.005	1.005	-3.66	-3.78	-3.66	-3.66	2.865	2.865	3.45	3.255	3.255	3.255	3.255	1.125	-0.045	2.1	2.715	1.71	1.125	1.125	1.725	2.715	2.73	2.73	1.125	-0.045	-1.005	1.14	1.125	1.14	-1.02
856	3.57	-2.37	-3.57	-3.015	-2.445	-3.36	-3.375	2.37	2.76	1.56	1.56	-0.045	1.575	1.56	1.56	-0.045	1.56	1.56	1.56	1.56	-3.66	-3.78	-3.66	-3.66	3.285	3.285	3.555	3.27	3.27	3.255	3.255	0.57	-0.045	2.115	2.415	0.885	0.585	0.585	0.885	2.415	2.43	2.43	0.585	-0.045	-1.575	-1.59	0.57	-1.59	-1.59
857	3.57	-2.13	-3.555	-3.165	-2.28	-3.3	-3.3	2.895	3.36	1.89	1.905	-0.045	1.92	1.905	1.905	-0.045	1.905	1.905	1.905	1.905	-3.66	-3.78	-3.66	-3.66	3.525	3.525	3.63	3.255	3.255	3.255	3.255	0.225	-0.045	2.13	2.235	0.36	0.24	0.24	0.36	2.235	2.235	2.235	0.24	-0.045	-1.92	-1.92	0.225	-1.92	-1.95
858	3.57	-2.01	-3.555	-3.18	-2.22	-3.24	-3.24	3.045	3.525	1.995	2.01	-0.045	2.025	2.01	2.01	-0.045	2.01	2.01	2.01	2.01	-3.66	-3.78	-3.66	-3.66	3.555	3.555	3.63	3.24	3.24	3.255	3.255	0.135	-0.06	2.13	2.175	0.21	0.135	0.135	0.21	2.16	2.16	2.16	0.135	0.06	-2.025	-2.025	0.135	-2.025	-2.04
859	3.555	-1.89	-3.54	-3.18	-2.16	-3.195	-3.195	3.18	3.675	2.085	2.1	-0.045	2.115	2.1	2.1	-0.045	2.1	2.1	2.1	2.1	-3.66	-3.78	-3.66	-3.66	3.57	3.57	3.63	3.225	3.225	3.255	3.255	0.06	-0.075	2.13	2.1	0.075	0.06	0.06	0.075	2.085	2.085	2.085	0.06	0.06	-2.115	-2.115	0.06	-2.115	-2.13
860	3.525	-1.575	-3.48	-2.685	-2.145	-2.985	-2.97	2.655	3.075	1.725	1.755	-0.045	1.755	1.755	1.755	-0.045	1.755	1.755	1.755	1.755	-3.66	-3.78	-3.69	-3.69	2.955	2.955	3.36	3	3.045	3.24	3.24	0.405	-0.435	2.13	2.085	0.375	0.405	0.405	0.405	2.1	2.1	2.1	0.405	0.435	-1.785	-1.785	0.405	-1.785	-1.8
861	3.495	1.68	-3.39	-1.92	-2.145	-2.685	-2.67	1.8	2.085	1.11	1.155	-0.045	1.17	1.155	1.155	-0.045	1.155	1.155	1.155	1.155	-3.69	-3.795	-3.735	-3.735	1.995	1.995	2.955	2.685	2.775	3.24	3.24	1.005	-0.975	2.16	2.07	0.9	1.005	1.005	1.005	2.145	2.145	2.145	1.005	1.02	-1.26	-1.26	1.005	-1.26	-1.26
862	3.45	2.43	-3.285	2.25	-2.13	-2.385	-2.385	-1.56	-1.59	0.495	0.57	-0.045	0.585	0.57	0.57	-0.045	0.57	0.57	0.57	0.57	-3.72	-3.81	-3.765	-3.765	1.035	1.035	2.55	2.385	2.52	3.24	3.24	1.605	-1.53	2.19	2.07	1.455	1.605	1.605	1.605	2.175	2.175	2.175	1.59	1.59	1.59	1.59	1.59	1.59	1.59
863	3.45	2.85	-2.865	2.685	-1.89	-2.445	-2.43	-1.92	-1.83	0.495	0.345	-0.045	0.345	0.345	0.345	-0.045	0.345	0.345	0.345	0.345	-3.75	-3.795	-3.795	-3.795	0.63	0.63	2.37	2.43	2.13	3.27	3.27	1.59	-1.785	1.935	2.25	1.905	1.59	1.59	1.59	1.935	1.935	1.935	1.59	1.59	1.59	1.59	1.59	1.59	1.59
864	3.45	3.21	-2.385	3.06	-1.62	-2.535	-2.52	-2.265	-1.995	0.585	0.165	-0.045	0.165	0.165	0.165	-0.045	0.165	0.165	0.165	0.165	-3.75	-3.78	-3.795	-3.795	0.285	0.285	2.22	2.535	1.71	3.33	3.33	1.515	-1.995	1.635	2.46	2.34	1.515	1.515	1.515	1.635	1.635	1.635	1.515	1.515	1.515	1.515	1.515	1.515	1.515
865	3.45	3.54	-1.875	3.42	1.485	-2.67	-2.655	-2.595	-2.175	0.72	-0.045	-0.045	-0.045	-0.045	-0.045	-0.045	-0.045	-0.045	-0.045	-0.045	-3.72	-3.75	-3.765	-3.765	-0.045	-0.045	2.07	2.67	1.29	3.405	3.405	1.38	-2.19	1.32	2.7	2.76	1.38	1.38	1.38	1.32	1.32	1.32	1.38	1.38	1.38	1.38	1.38	1.38	1.38
866	3.48	3.615	-1.215	3.465	2.235	-3.015	-3	-2.835	-2.175	1.23	0.06	-0.045	-0.045	-0.045	0.06	-0.045	-0.045	-0.045	0.06	-0.045	-3.675	-3.69	-3.675	-3.675	-0.06	-0.06	2.055	3	0.825	3.48	3.48	-1.335	-2.16	0.855	3.015	3.06	0.915	0.915	0.915	0.855	0.87	0.87	0.915	0.915	0.9	0.9	0.9	0.9	0.9
867	3.51	3.69	-0.555	3.525	2.985	-3.36	-3.36	-3.06	-2.175	1.74	0.075	-0.045	-0.045	-0.045	0.075	-0.045	-0.045	-0.045	0.075	-0.045	-3.63	-3.645	-3.585	-3.585	-0.075	-0.075	2.055	3.33	0.375	3.555	3.555	-1.8	-2.145	0.39	3.33	3.36	0.45	0.45	0.45	0.39	0.435	0.435	0.45	0.45	0.39	0.39	0.39	0.39	0.39
868	3.54	3.765	0.54	3.555	3.405	-3.57	-3.57	-3.255	-2.25	2.1	0.24	-0.045	-0.045	-0.045	0.24	-0.045	-0.045	-0.045	0.24	-0.045	-3.48	-3.48	-3.255	-3.255	-0.24	-0.24	1.875	3.45	-0.24	3.585	3.585	-2.22	-2.145	-0.24	3.45	3.45	0.285	0.285	0.285	0.06	0.285	0.285	0.285	0.285	0.06	0.06	0.06	0.06	0.06
869	3.555	3.78	0.99	3.57	3.09	-3.48	-3.495	-3.375	-2.52	2.115	0.75	-0.045	-0.045	-0.045	0.75	-0.045	-0.045	-0.045	0.75	-0.045	-3.105	-3.12	-2.37	-2.37	-0.75	-0.75	1.38	3.105	-0.75	3.495	3.495	-2.505	-2.145	-0.75	3.105	3.105	0.765	0.765	0.765	0.06	0.765	0.765	0.765	0.765	0.06	0.06	0.06	0.06	0.06
870	3.555	3.795	1.44	3.585	2.775	-3.405	-3.405	-3.48	-2.775	2.13	1.26	-0.045	-0.045	-0.045	1.26	-0.045	-0.045	-0.045	1.26	-0.045	-2.73	-2.745	-1.5	-1.5	-1.26	-1.26	-1.95	2.775	-1.245	3.405	3.405	-2.805	-2.145	-1.26	2.76	2.76	1.245	1.245	1.245	-0.045	1.245	1.245	1.245	1.245	-0.045	-0.045	-0.045	-0.045	-0.045
871	3.555	3.81	1.785	3.6	2.535	-3.345	-3.345	-3.555	-2.985	2.145	1.65	-0.045	-0.045	-0.045	1.65	-0.045	-0.045	-0.045	1.65	-0.045	-2.46	-2.475	-0.885	-0.885	-1.65	-1.65	-2.535	2.505	-1.635	3.33	3.33	-3.03	-2.16	-1.65	2.49	2.49	1.62	1.62	1.62	-0.045	1.62	1.62	1.62	1.62	-0.045	-0.045	-0.045	-0.045	-0.045
872	3.57	3.81	2.04	3.615	2.34	-3.315	-3.285	-3.615	-3.135	2.16	1.935	-0.045	-0.045	-0.045	1.935	-0.045	-0.045	-0.045	1.935	-0.045	-2.265	-2.295	-0.48	-0.48	-1.92	-1.935	-2.94	2.325	-1.89	3.3	3.3	-3.18	-2.16	-1.92	2.295	2.295	1.875	1.875	1.875	-0.045	1.875	1.875	1.875	1.875	-0.045	-0.045	-0.045	-0.045	-0.045
873	3.57	3.81	2.295	3.63	2.13	-3.255	-3.24	-3.66	-3.285	2.16	2.205	-0.045	-0.045	-0.045	2.205	-0.045	-0.045	-0.045	2.205	-0.045	-2.085	-2.115	-0.09	-0.09	-2.19	-2.22	-3.33	2.145	-2.16	3.255	3.255	-3.345	-2.175	-2.19	2.1	2.1	2.145	2.145	2.145	-0.045	2.145	2.145	2.145	2.145	-0.045	-0.045	-0.045	-0.045	-0.045
874	3.57	3.825	1.95	3.375	2.28	-3.045	-3.03	-3.585	-3.09	1.785	1.86	-0.045	-0.045	-0.045	1.875	-0.045	-0.045	-0.045	1.875	-0.045	-2.28	-2.1	-0.36	-0.36	-1.89	-1.845	-2.865	1.74	-2.22	3.075	3.075	-2.79	-1.815	-1.875	2.07	2.07	2.205	2.175	2.19	0.33	2.19	2.19	2.205	2.205	0.36	0.36	0.36	0.36	0.36
875	3.57	3.825	1.44	3	2.52	-2.79	-2.79	-3.495	-2.82	1.29	1.335	-0.045	-0.045	-0.045	1.38	-0.045	-0.045	-0.045	1.38	-0.045	-2.595	-2.16	-0.84	-0.84	-1.44	-1.305	-2.16	1.275	-2.205	2.88	2.88	-2.025	-1.35	-1.395	2.1	2.1	2.205	2.13	2.16	0.795	2.16	2.16	2.205	2.205	0.84	0.84	0.84	0.84	0.84
876	3.57	3.81	0.945	2.67	2.76	-2.535	-2.535	-3.39	-2.535	0.81	0.825	-0.045	-0.045	-0.045	0.87	-0.045	-0.045	-0.045	0.87	-0.045	-2.88	-2.19	-1.29	-1.29	1.305	-0.75	2.01	-1.365	-2.19	2.655	2.655	-1.275	-0.87	1.305	2.115	2.115	2.19	2.085	2.13	1.245	2.13	2.13	2.19	2.19	1.29	1.29	1.29	1.29	1.29
877	3.57	3.585	0.855	2.535	2.955	-2.46	-2.475	-3.36	-2.445	0.615	0.63	-0.045	-0.045	-0.045	0.555	-0.045	-0.045	-0.045	0.555	-0.045	-2.82	-2.055	-1.485	-1.485	1.5	-0.675	2.295	-1.515	-2.04	2.325	2.325	-0.9	-0.555	1.5	2.13	2.13	2.04	2.145	2.13	1.575	2.13	2.13	2.04	2.04	1.485	1.485	1.485	1.485	1.485
878	3.57	3.345	0.78	2.4	3.165	-2.385	-2.4	-3.33	-2.355	0.45	0.45	-0.045	-0.045	-0.045	0.24	-0.045	-0.045	-0.045	0.24	-0.045	-2.76	-1.89	-1.665	-1.665	1.665	-0.6	2.55	-1.68	-1.875	1.995	1.995	-0.54	-0.24	1.665	2.13	2.13	1.89	2.235	2.13	1.905	2.13	2.13	1.89	1.89	1.665	1.665	1.665	1.665	1.665
879	3.57	2.985	0.9	2.4	3.345	-2.415	-2.445	-3.33	-2.34	0.42	0.42	-0.045	-0.045	-0.045	-0.045	-0.045	-0.045	-0.045	-0.045	-0.045	-2.52	-1.65	-1.68	-1.68	1.68	-0.765	2.565	-1.68	-1.65	1.62	1.62	-0.39	-0.045	1.68	2.13	2.13	1.65	2.355	2.13	2.16	2.13	2.13	1.65	1.65	1.68	1.68	1.68	1.68	1.68
880	3.57	2.145	1.74	2.835	3.51	-2.805	-2.82	-3.48	-2.655	0.945	0.945	-0.045	-0.045	-0.045	-0.045	-0.045	-0.045	-0.045	-0.045	-0.045	-1.71	-1.11	-1.14	-1.14	1.11	-1.77	1.77	-1.17	1.56	1.065	1.095	-0.915	-0.045	1.11	2.13	2.13	1.08	2.655	2.13	2.145	2.13	2.13	1.08	1.11	1.14	1.14	1.14	1.14	1.14
881	3.585	-2.22	2.58	3.27	3.675	-3.195	-3.225	-3.615	-2.97	1.485	1.485	-0.045	-0.045	-0.045	-0.045	-0.045	-0.045	-0.045	-0.045	-0.045	-0.885	-0.57	-0.585	-0.585	0.555	-2.775	-2.34	1.515	2.385	0.525	0.555	-1.455	-0.045	-1.575	2.13	2.13	0.525	2.955	2.13	2.145	2.13	2.13	0.525	0.57	0.585	0.585	0.585	0.585	0.585
882	3.3	-2.595	2.865	3.255	3.495	-3.465	-3.48	-3.705	-2.925	1.965	1.935	0.15	0.15	0.225	0.225	0.225	0.15	0.15	0.225	0.255	-0.345	-0.24	-0.24	-0.24	0.345	-3.15	-2.865	1.86	2.82	0.33	0.225	-1.95	0.15	-1.77	2.13	2.13	0.33	3.06	2.13	2.13	2.13	2.13	0.33	0.225	0.24	0.24	0.24	0.24	0.24
883	2.67	-2.565	2.43	2.685	2.85	-3.585	-3.585	-3.75	-2.43	2.355	2.265	0.51	0.51	0.795	0.795	0.795	0.51	0.51	0.795	0.885	0.525	0.51	0.51	0.51	0.615	-2.685	-3.045	1.98	2.805	0.6	0.105	-2.385	0.51	-1.53	2.13	2.13	0.6	2.925	2.13	2.13	2.13	2.13	0.6	0.12	0.135	-0.525	0.135	0.135	0.135
884	2.04	-2.535	2.01	2.115	2.205	-3.69	-3.69	-3.78	-1.95	2.745	2.595	0.9	0.9	1.365	1.365	1.365	0.9	0.9	1.365	1.53	0.885	0.9	0.9	0.9	0.885	-2.22	-3.225	2.1	2.775	0.885	-0.045	-2.805	0.9	-1.275	2.13	2.13	0.885	2.775	2.13	2.13	2.13	2.13	0.885	-0.045	-0.045	-0.885	-0.045	-0.045	-0.045
885	1.395	-2.37	-2.415	1.455	-2.025	-3.735	-3.735	-3.81	2.295	3.09	2.85	1.305	1.305	1.98	1.98	1.98	1.305	1.305	1.98	2.235	1.29	1.305	1.305	1.29	1.275	-1.575	-3.27	2.145	2.595	1.26	-0.045	-3.165	1.29	1.26	2.13	2.13	1.26	2.58	2.13	2.13	2.13	2.13	1.26	-0.045	-0.045	-1.305	-0.045	-0.045	-0.045
886	0.735	-2.13	-3	0.765	-2.55	-3.765	-3.765	-3.81	3	3.39	3.075	1.71	1.71	2.64	2.64	2.64	1.71	1.71	2.64	2.97	1.71	1.71	1.71	1.71	1.755	1.725	-3.225	2.13	2.34	1.695	-0.045	-3.465	1.71	1.695	2.13	2.13	1.695	2.325	2.13	2.13	2.13	2.13	1.695	-0.045	-0.045	-1.755	-0.045	-0.045	-0.045
887	0.105	-1.905	-3.57	0.105	-3.06	-3.78	-3.78	-3.81	3.69	3.675	3.285	2.115	2.115	3.27	3.27	3.27	2.115	2.115	3.27	3.675	2.115	2.115	2.115	2.115	2.19	2.115	-3.225	2.13	2.1	2.115	-0.045	-3.765	2.115	2.115	2.13	2.13	2.115	2.1	2.13	2.13	2.13	2.13	2.115	-0.045	-0.045	-2.175	-0.045	-0.045	-0.045
888	0.165	-1.995	-3.675	-0.255	-3.18	-3.75	-3.75	-3.825	3.645	3.57	3.21	2.175	2.175	3.255	3.255	3.255	2.175	2.175	3.255	3.615	2.175	2.175	2.175	2.175	2.025	2.175	-3.27	2.13	2.1	2.175	0.18	-3.78	2.175	2.175	2.13	2.13	2.175	2.1	2.13	2.13	2.13	2.13	2.175	0.18	0.18	-2.04	0.18	0.18	0.18
889	0.33	-2.13	-3.69	-0.465	-3.225	-3.72	-3.705	-3.825	3.48	3.42	3.09	2.16	2.16	3.105	3.105	3.105	2.16	2.16	3.105	3.435	2.16	2.16	2.16	2.16	1.755	2.16	-3.345	2.145	2.13	2.16	0.39	-3.735	2.16	2.16	2.145	2.145	2.16	2.13	2.145	2.145	2.145	2.145	2.16	0.39	0.39	-1.8	0.39	0.39	0.39
890	0.555	-2.28	-3.675	-0.72	-3.285	-3.645	-3.645	-3.795	3.255	3.21	2.94	2.145	2.145	2.94	2.94	2.94	2.145	2.145	2.94	3.195	2.145	2.145	2.145	2.145	1.44	2.145	-3.405	2.13	2.13	2.145	0.645	-3.675	2.145	2.145	2.13	2.13	2.145	2.13	2.13	2.13	2.13	2.13	2.145	0.645	0.645	-1.515	0.645	0.645	0.645
891	1.02	-2.46	-3.585	-1.185	-3.315	-3.435	-3.42	-3.675	2.835	2.79	2.61	2.1	2.1	2.61	2.61	2.61	2.1	2.1	2.61	2.775	2.1	2.1	2.1	2.1	0.975	2.1	-3.42	2.1	2.1	2.1	1.125	-3.45	2.1	2.1	2.1	2.1	2.1	2.1	2.1	2.1	2.1	2.1	2.1	1.125	1.125	1.14	1.125	1.125	1.125
892	1.485	-2.64	-3.495	-1.68	-3.345	-3.21	-3.195	-3.54	2.37	2.34	2.265	2.04	2.04	2.265	2.265	2.265	2.04	2.04	2.265	2.325	2.04	2.04	2.04	2.04	0.51	2.04	-3.42	2.04	2.04	2.04	1.635	-3.225	2.04	2.04	2.04	2.04	2.04	2.04	2.04	2.04	2.04	2.04	2.04	1.62	1.62	1.62	1.635	1.635	1.635
893	1.65	-2.55	-3.165	-1.845	-3.105	-2.835	-2.835	-3.18	1.905	1.86	1.86	1.86	1.86	1.86	1.86	1.86	1.86	1.86	1.86	1.86	1.86	1.86	1.86	1.86	0.42	1.86	-3.18	1.86	1.86	1.86	1.815	-2.82	1.86	1.86	1.86	1.86	1.86	1.86	1.86	1.86	1.86	1.86	1.86	1.815	1.815	1.815	1.815	1.815	1.815
894	1.215	-1.905	-2.31	-1.365	-2.265	-2.145	-2.16	-2.31	1.38	1.32	1.35	1.35	1.35	1.35	1.35	1.35	1.35	1.35	1.35	1.35	1.35	1.35	1.35	1.35	1.185	1.35	-2.4	1.35	1.35	1.35	1.335	-2.04	1.35	1.35	1.35	1.35	1.35	1.35	1.35	1.35	1.35	1.35	1.35	1.35	1.35	1.335	1.335	1.335	1.335
895	0.765	1.305	-1.44	-0.9	-1.425	2.295	2.295	-1.455	0.84	0.765	0.825	-1.335	0.855	0.825	0.825	-1.335	-1.335	-1.335	0.825	-1.335	0.855	0.855	0.855	0.855	1.935	0.855	1.98	0.855	0.855	0.855	0.87	-1.275	0.855	0.855	0.855	0.855	0.855	0.855	0.855	0.855	0.855	0.855	0.855	-1.29	-1.29	0.87	0.87	0.87	0.87
896	0.45	1.485	-0.84	-0.54	-0.84	2.91	2.925	-0.84	0.465	0.525	0.465	-1.59	0.495	0.465	0.465	-1.59	-1.59	-1.59	0.465	-1.59	0.495	0.495	0.495	0.495	2.415	0.495	2.46	0.495	0.495	0.495	0.525	-0.735	0.495	0.495	0.495	0.495	0.495	0.495	0.495	0.495	0.495	0.495	0.495	-1.65	-1.65	0.525	0.525	0.525	0.525
897	0.24	1.455	-0.465	-0.285	-0.45	3.27	3.315	-0.465	0.255	0.54	0.255	-1.575	0.27	0.255	0.255	-1.575	-1.575	-1.575	0.255	-1.575	0.27	0.27	0.27	0.27	2.685	0.27	2.7	0.27	0.27	0.27	0.27	-0.405	0.27	0.27	0.27	0.27	0.27	0.27	0.27	0.27	0.27	0.27	0.27	-1.875	-1.875	-0.315	-0.315	-0.315	0.27
898	0.075	1.41	0.12	-0.075	-0.09	3.63	3.72	0.585	0.06	0.54	0.06	-1.56	0.06	0.06	0.06	-1.56	-1.56	-1.56	0.06	-1.56	0.06	0.06	0.06	0.06	2.925	0.06	2.925	0.06	0.06	0.06	0.06	-0.09	0.06	0.06	0.06	0.06	0.06	0.06	0.06	0.06	0.06	0.06	0.06	-2.1	-2.1	-0.54	-0.54	-0.54	0.06
899	-0.045	1.02	0.09	-0.045	-0.045	3.72	3.825	1.02	-0.045	0.975	-0.045	-1.14	-0.045	-0.045	-0.045	-1.14	-1.14	-1.14	-0.045	-1.14	-0.045	-0.045	-0.045	-0.045	2.775	-0.045	2.76	-0.045	-0.045	-0.045	-0.045	-0.045	-0.045	-0.045	-0.045	-0.045	-0.045	-0.045	-0.045	-0.045	-0.045	-0.045	-0.045	-2.16	-2.16	-0.99	-0.99	-0.99	-0.045
900	-0.045	0.51	0.06	-0.045	-0.045	3.72	3.825	1.545	-0.045	1.53	-0.045	-0.6	-0.045	-0.045	-0.045	-0.6	-0.6	-0.6	-0.045	-0.6	-0.045	-0.045	-0.045	-0.045	2.505	-0.045	2.49	-0.045	-0.045	-0.045	-0.045	-0.045	-0.045	-0.045	-0.045	-0.045	-0.045	-0.045	-0.045	-0.045	-0.045	-0.045	-0.045	-2.145	-2.145	-1.53	-1.53	-1.53	-0.045
901	-0.045	0.075	-0.045	-0.045	-0.045	3.72	3.825	2.01	-0.045	2.025	-0.045	-0.09	-0.045	-0.045	-0.045	-0.09	-0.09	-0.09	-0.045	-0.09	-0.045	-0.045	-0.045	-0.045	2.235	-0.045	2.235	-0.045	-0.045	-0.045	-0.045	-0.045	-0.045	-0.045	-0.045	-0.045	-0.045	-0.045	-0.045	-0.045	-0.045	-0.045	-0.045	-2.145	-2.145	-2.01	-2.01	-2.01	-0.045
902	0.165	0.135	0.165	0.165	0.135	3.72	3.825	2.1	-0.135	2.04	-0.045	-0.045	-0.045	-0.045	-0.045	-0.045	-0.045	-0.045	-0.045	-0.045	0.09	0.09	0.09	0.09	2.085	-0.09	2.085	-0.045	-0.09	-0.09	-0.09	-0.045	-0.09	-0.09	-0.09	-0.045	-0.09	-0.09	-0.09	-0.09	-0.09	-0.09	-0.09	-2.145	-2.145	-2.1	-2.1	-2.1	-0.09
903	0.33	0.285	0.345	0.33	0.285	3.72	3.825	2.13	-0.285	1.95	-0.045	-0.045	-0.045	-0.045	-0.045	-0.045	-0.045	-0.045	-0.045	-0.045	0.18	0.18	0.18	0.18	1.95	-0.18	1.95	-0.045	-0.18	-0.18	-0.18	-0.045	-0.18	-0.18	-0.18	-0.045	-0.18	-0.18	-0.18	-0.18	-0.18	-0.18	-0.18	-2.145	-2.145	-2.13	-2.13	-2.13	-0.18
904	0.66	0.6	0.69	0.675	0.6	3.735	3.825	2.16	-0.6	1.755	-0.045	-0.045	-0.045	-0.045	-0.045	-0.045	-0.045	-0.045	-0.045	-0.045	0.375	0.375	0.375	0.375	1.74	-0.375	1.74	-0.045	-0.375	-0.375	-0.375	-0.045	-0.375	-0.375	-0.375	-0.045	-0.375	-0.375	-0.375	-0.375	-0.375	-0.375	-0.375	-2.145	-2.145	-2.145	-2.145	-2.145	-0.375
905	1.47	1.365	1.56	1.515	1.38	3.75	3.825	2.175	-1.395	1.26	-0.045	-0.045	-0.045	-0.045	-0.045	-0.045	-0.045	-0.045	-0.045	-0.045	0.855	0.855	0.855	0.855	1.23	-0.885	1.23	-0.045	-0.885	-0.885	-0.885	-0.045	-0.885	-0.885	-0.885	-0.045	-0.885	-0.885	-0.885	-0.885	-0.885	-0.885	-0.885	-2.145	-2.145	-2.145	-2.145	-2.145	-0.87
906	2.31	2.16	2.46	2.415	2.19	3.78	3.825	2.175	-2.19	0.75	-0.045	-0.045	-0.045	-0.045	-0.045	-0.045	-0.045	-0.045	-0.045	-0.045	1.365	1.365	1.365	1.365	-1.425	-1.395	-1.425	-0.045	-1.395	-1.395	-1.395	-0.045	-1.395	-1.395	-1.395	-0.045	-1.395	-1.395	-1.395	-1.395	-1.395	-1.395	-1.395	-2.145	-2.145	-2.145	-2.145	-2.145	-1.38
907	2.925	2.79	3.12	3.045	2.67	3.78	3.825	2.025	-2.685	0.375	-0.15	-0.15	-0.15	-0.15	-0.15	-0.15	-0.15	-0.15	-0.15	-0.15	1.86	1.86	1.86	1.86	-1.77	-1.77	-1.77	-0.15	-1.77	-1.77	-1.77	-0.045	-1.77	-1.77	-1.77	-0.15	-1.77	-1.77	-1.77	-1.77	-1.77	-1.77	-1.77	-2.145	-2.145	-2.145	-2.145	-2.145	-1.77
908	3.225	3.165	3.42	3.36	2.73	3.795	3.825	1.605	-2.76	-0.54	-0.54	-0.54	-0.54	-0.54	-0.54	-0.54	-0.54	-0.54	-0.54	-0.54	2.34	2.34	2.34	2.34	-1.965	-1.965	-1.965	-0.54	-1.965	-1.965	-1.965	-0.045	-1.965	-1.965	-1.965	-0.54	-1.965	-1.965	-1.965	-1.965	-1.965	-1.965	-1.965	-2.145	-2.145	-2.145	-2.145	-2.145	-1.95
909	3.525	3.54	3.705	3.675	2.775	3.795	3.825	1.2	-2.82	-0.915	-0.93	-0.93	-0.93	-0.93	-0.93	-0.93	-0.93	-0.93	-0.93	-0.93	2.82	2.82	2.82	2.82	-2.13	-2.13	-2.13	-0.93	-2.13	-2.13	-2.13	-0.045	-2.13	-2.13	-2.13	-0.93	-2.13	-2.13	-2.13	-2.13	-2.13	-2.13	-2.13	-2.145	-2.145	-2.145	-2.145	-2.145	-2.13
910	3.615	3.705	3.81	3.735	2.685	3.78	3.825	0.84	-2.685	-1.305	-1.32	-1.32	-1.32	-1.32	-1.32	-1.32	-1.32	-1.32	-1.32	-1.32	3.135	3.135	3.15	3.15	-2.19	-2.19	-2.19	-1.32	-2.19	-2.19	-2.19	-0.06	-2.19	-2.19	-2.19	-1.32	-2.19	-2.19	-2.19	-2.19	-2.19	-2.19	-2.19	-2.145	-2.145	-2.145	-2.145	-2.145	-2.19
911	3.57	3.75	3.81	3.66	2.505	3.78	3.825	0.51	-2.43	-1.695	-1.71	-1.71	-1.71	-1.71	-1.71	-1.71	-1.71	-1.71	-1.71	-1.71	3.375	3.375	3.375	3.375	-2.16	-2.16	-2.16	-1.71	-2.16	-2.16	-2.16	-0.12	-2.16	-2.16	-2.16	-1.71	-2.16	-2.16	-2.16	-2.16	-2.16	-2.16	-2.16	-2.145	-2.145	-2.145	-2.145	-2.145	-2.16
912	3.54	3.795	3.81	3.6	2.355	3.78	3.825	0.195	-2.205	-2.04	-2.055	-2.055	-2.055	-2.055	-2.055	-2.055	-2.055	-2.055	-2.055	-2.055	3.585	3.585	3.6	3.6	-2.145	-2.145	-2.145	-2.055	-2.145	-2.145	-2.145	-0.225	-2.145	-2.145	-2.145	-2.055	-2.145	-2.145	-2.145	-2.145	-2.145	-2.145	-2.145	-2.145	-2.145	-2.145	-2.145	-2.145	-2.145
913	3.54	3.825	3.795	3.495	2.535	3.78	3.825	0.12	-2.16	-2.13	-2.145	-2.145	-2.145	-2.145	-2.145	-2.145	-2.145	-2.145	-2.145	-2.145	3.645	3.645	3.69	3.675	-2.145	-2.145	-2.145	-2.145	-2.145	-2.145	-2.145	-0.705	-2.145	-2.145	-2.145	-2.145	-2.145	-2.145	-2.145	-2.145	-2.145	-2.145	-2.145	-2.145	-2.145	-2.145	-2.145	-2.145	-2.145
914	3.54	3.825	3.78	3.405	2.82	3.795	3.825	0.105	-2.16	-2.145	-2.145	-2.145	-2.145	-2.145	-2.145	-2.145	-2.145	-2.145	-2.145	-2.145	3.66	3.645	3.72	3.72	-2.145	-2.145	-2.145	-2.145	-2.145	-2.145	-2.145	-1.26	-2.145	-2.145	-2.145	-2.145	-2.145	-2.145	-2.145	-2.145	-2.145	-2.145	-2.145	-2.145	-2.145	-2.145	-2.145	-2.145	-2.145
915	3.54	3.825	3.78	3.3	3.06	3.795	3.825	0.09	-2.16	-2.145	-2.145	-2.145	-2.145	-2.145	-2.145	-2.145	-2.145	-2.145	-2.145	-2.145	3.66	3.645	3.765	3.75	-2.145	-2.145	-2.145	-2.145	-2.145	-2.145	-2.145	-1.77	-2.145	-2.145	-2.145	-2.145	-2.145	-2.145	-2.145	-2.145	-2.145	-2.145	-2.145	-2.145	-2.145	-2.145	-2.145	-2.145	-2.145
916	3.54	3.825	3.78	3.285	3.135	3.795	3.825	0.135	-2.145	-2.145	-2.145	-2.145	-2.145	-2.145	-2.145	-2.145	-2.145	-2.145	-2.145	-2.145	3.63	3.645	3.765	3.765	-2.145	-2.145	-2.145	-2.145	-2.145	-2.145	-2.145	-1.95	-2.145	-2.145	-2.145	-2.145	-2.145	-2.145	-2.145	-2.145	-2.145	-2.145	-2.145	-2.145	-2.145	-2.145	-2.145	-2.145	-2.145
917	3.54	3.825	3.78	3.27	3.195	3.795	3.825	0.165	-2.13	-2.145	-2.145	-2.145	-2.145	-2.145	-2.145	-2.145	-2.145	-2.145	-2.145	-2.145	3.615	3.63	3.765	3.765	-2.145	-2.145	-2.145	-2.145	-2.145	-2.145	-2.145	-2.07	-2.145	-2.145	-2.145	-2.145	-2.145	-2.145	-2.145	-2.145	-2.145	-2.145	-2.145	-2.145	-2.145	-2.145	-2.145	-2.145	-2.145
918	3.54	3.825	3.78	3.27	3.24	3.795	3.825	0.33	-1.965	-2.145	-2.145	-2.145	-2.145	-2.145	-2.145	-2.145	-2.145	-2.145	-2.145	-2.145	3.495	3.6	3.72	3.765	-2.145	-2.145	-2.145	-2.145	-2.145	-2.145	-2.145	-2.145	-2.145	-2.145	-2.145	-2.145	-2.145	-2.145	-2.145	-2.145	-2.145	-2.145	-2.145	-2.145	-2.145	-2.145	-2.145	-2.145	-2.145
919	3.555	3.825	3.78	3.375	3.255	3.795	3.825	0.765	-1.455	-2.145	-2.145	-2.145	-2.145	-2.145	-2.145	-2.145	-2.145	-2.145	-2.145	-2.145	3.15	3.495	3.585	3.72	-2.145	-2.145	-2.145	-2.145	-2.145	-2.145	-2.145	-2.145	-2.145	-2.145	-2.175	-2.175	-2.175	-2.175	-2.175	-2.145	-2.175	-2.175	-2.175	-2.175	-2.175	-2.175	-2.175	-2.175	-2.175
920	3.555	3.825	3.78	3.45	3.24	3.795	3.825	1.2	-0.96	-2.145	-2.145	-2.145	-2.145	-2.145	-2.145	-2.145	-2.145	-2.145	-2.145	-2.145	2.805	3.42	3.465	3.705	-2.145	-2.145	-2.145	-2.145	-2.145	-2.145	-2.145	-2.145	-2.145	-2.145	-2.205	-2.205	-2.205	-2.205	-2.205	-2.145	-2.205	-2.205	-2.205	-2.205	-2.205	-2.205	-2.205	-2.205	-2.205
921	3.555	3.825	3.78	3.525	3.255	3.795	3.81	1.485	-0.645	-2.145	-2.145	-2.145	-2.145	-2.145	-2.145	-2.145	-2.145	-2.145	-2.145	-2.145	2.565	3.345	3.39	3.66	-2.145	-2.145	-2.145	-2.145	-2.145	-2.145	-2.145	-2.145	-2.145	-2.145	-2.115	-2.115	-2.115	-2.115	-2.115	-2.145	-2.115	-2.115	-2.115	-2.115	-2.115	-2.115	-2.115	-2.115	-2.115
922	3.57	3.825	3.78	3.57	3.285	3.78	3.795	1.62	-0.525	-2.145	-2.145	-2.145	-2.145	-2.145	-2.145	-2.145	-2.145	-2.145	-2.145	-2.145	2.445	3.3	3.36	3.615	-2.145	-2.145	-2.145	-2.145	-2.145	-2.145	-2.145	-2.145	-2.145	-2.145	-1.92	-1.92	-1.92	-1.92	-1.92	-2.145	-1.92	-1.92	-1.92	-1.92	-1.92	-1.92	-1.92	-1.92	-1.92
923	3.57	3.825	3.78	3.63	3.33	3.765	3.78	1.74	-0.39	-2.145	-2.145	-2.145	-2.145	-2.145	-2.145	-2.145	-2.145	-2.145	-2.145	-2.145	2.325	3.24	3.33	3.57	-2.145	-2.145	-2.145	-2.145	-2.145	-2.145	-2.145	-2.145	-2.145	-2.145	-1.71	-1.71	-1.71	-1.71	-1.71	-2.145	-1.71	-1.71	-1.71	-1.71	-1.71	-1.71	-1.71	-1.71	-1.71
924	3.57	3.825	3.795	3.645	3.405	3.735	3.735	1.365	-0.825	-2.145	-2.145	-2.145	-2.145	-2.145	-2.145	-2.145	-2.145	-2.145	-2.145	-2.145	2.535	3.24	3.39	3.48	-2.145	-2.145	-2.145	-2.145	-2.145	-2.145	-2.145	-2.145	-2.145	-2.145	-1.245	-1.245	-1.245	-1.245	-1.245	-2.145	-1.245	-1.245	-1.245	-1.245	-1.245	-1.245	-1.245	-1.245	-1.245
925	3.57	3.825	3.81	3.645	3.51	3.69	3.69	0.81	-1.41	-2.145	-2.145	-2.145	-2.145	-2.145	-2.145	-2.145	-2.145	-2.145	-2.145	-2.145	2.835	3.24	3.495	3.375	-2.145	-2.145	-2.145	-2.145	-2.145	-2.145	-2.145	-2.145	-2.145	-2.145	-0.705	-0.705	-0.705	-0.705	-0.705	-2.145	-0.705	-0.705	-0.705	-0.705	-0.705	-0.705	-0.705	-0.705	-0.705
926	3.57	3.825	3.81	3.645	3.6	3.645	3.645	0.3	-1.98	-2.145	-2.145	-2.145	-2.145	-2.145	-2.145	-2.145	-2.145	-2.145	-2.145	-2.145	3.12	3.225	3.57	3.255	-2.145	-2.145	-2.145	-2.145	-2.145	-2.145	-2.145	-2.1	-2.145	-2.145	-0.225	-0.225	-0.225	-0.225	-0.225	-2.145	-0.225	-0.225	-0.225	-0.225	-0.225	-0.225	-0.225	-0.225	-0.225
927	3.57	3.825	3.825	3.675	3.615	3.645	3.645	0.18	-2.1	-2.145	-2.145	-2.145	-2.145	-2.145	-2.145	-2.145	-2.145	-2.145	-2.145	-2.145	2.94	2.97	3.255	2.985	-2.145	-2.145	-2.145	-2.145	-2.145	-2.145	-2.145	-1.62	-2.145	-2.145	-0.57	-0.57	-0.57	-0.57	-0.57	-2.145	-0.57	-0.57	-0.57	-0.57	-0.57	-0.57	-0.57	-0.57	-0.57
928	3.57	3.825	3.825	3.705	3.645	3.645	3.645	0.12	-2.175	-2.145	-2.145	-2.145	-2.145	-2.145	-2.145	-2.145	-2.145	-2.145	-2.145	-2.145	2.7	2.685	2.895	2.685	-2.145	-2.145	-2.145	-2.145	-2.145	-2.145	-2.145	-1.095	-2.145	-2.145	-1.02	-1.02	-1.02	-1.02	-1.02	-2.145	-1.02	-1.02	-1.02	-1.02	-1.02	-1.02	-1.02	-1.02	-1.02
929	3.57	3.825	3.825	3.765	3.66	3.645	3.645	0.09	-2.22	-2.145	-2.145	-2.145	-2.145	-2.145	-2.145	-2.145	-2.145	-2.145	-2.145	-2.145	2.49	2.46	2.595	2.445	-2.145	-2.145	-2.145	-2.145	-2.145	-2.145	-2.145	-0.63	-2.145	-2.145	-1.44	-1.44	-1.44	-1.44	-1.44	-2.145	-1.44	-1.44	-1.44	-1.44	-1.44	-1.44	-1.44	-1.44	-1.44
930	3.57	3.825	3.825	3.78	3.66	3.645	3.645	0.09	-2.22	-2.145	-2.145	-2.145	-2.145	-2.145	-2.145	-2.145	-2.145	-2.145	-2.145	-2.145	2.325	2.325	2.4	2.31	-2.145	-2.145	-2.145	-2.145	-2.145	-2.145	-2.145	-0.375	-2.145	-2.145	-1.71	-1.71	-1.71	-1.71	-1.71	-2.145	-1.71	-1.71	-1.71	-1.71	-1.71	-1.71	-1.71	-1.71	-1.71
931	3.57	3.825	3.825	3.81	3.675	3.645	3.645	0.105	-2.205	-2.145	-2.145	-2.145	-2.145	-2.145	-2.145	-2.145	-2.145	-2.145	-2.145	-2.145	2.19	2.19	2.22	2.175	-2.145	-2.145	-2.145	-2.145	-2.145	-2.145	-2.145	-0.135	-2.145	-2.145	-2.01	-2.01	-2.01	-2.01	-2.01	-2.145	-2.01	-2.01	-2.01	-2.01	-2.01	-2.01	-2.01	-2.01	-2.01
932	3.57	3.825	3.81	3.78	3.57	3.63	3.645	0.24	-2.055	-2.145	-2.145	-2.145	-2.145	-2.145	-2.145	-2.145	-2.145	-2.145	-2.145	-2.145	2.115	1.965	1.965	2.115	-2.145	-2.145	-2.145	-2.145	-2.145	-2.145	-2.145	0.15	-2.145	-2.145	-2.175	-2.175	-2.175	-2.175	-2.175	-2.145	-2.175	-2.175	-2.175	-2.175	-2.175	-2.175	-2.175	-2.175	-2.175
933	3.57	3.825	3.81	3.675	3.33	3.615	3.645	0.555	-1.695	-2.145	-2.145	-2.145	-2.145	-2.145	-2.145	-2.145	-2.145	-2.145	-2.145	-2.145	2.13	1.635	1.635	2.115	-2.145	-2.145	-2.16	-2.145	-2.145	-2.145	-2.145	0.48	-2.145	-2.145	-2.16	-2.16	-2.16	-2.16	-2.16	-2.145	-2.16	-2.16	-2.16	-2.16	-2.16	-2.16	-2.16	-2.16	-2.16
934	3.57	3.825	3.81	3.585	3.09	3.615	3.645	0.855	-1.32	-2.145	-2.145	-2.145	-2.145	-2.145	-2.145	-2.145	-2.145	-2.145	-2.145	-2.145	2.16	1.29	1.29	2.115	-2.145	-2.145	-2.175	-2.145	-2.145	-2.145	-2.145	0.825	-2.145	-2.145	-2.145	-2.145	-2.145	-2.145	-2.145	-2.145	-2.145	-2.145	-2.145	-2.145	-2.145	-2.145	-2.145	-2.145	-2.145
935	3.57	3.825	3.795	3.495	2.835	3.63	3.645	1.2	-0.96	-2.145	-2.145	-2.145	-2.145	-2.145	-2.145	-2.145	-2.145	-2.145	-2.145	-2.145	2.115	0.93	0.93	2.13	-2.145	-2.145	-2.13	-2.145	-2.145	-2.145	-2.145	1.185	-2.145	-2.145	-2.145	-2.145	-2.145	-2.145	-2.145	-2.145	-2.145	-2.145	-2.145	-2.145	-2.145	-2.145	-2.145	-2.145	-2.145
936	3.57	3.825	3.78	3.405	2.58	3.63	3.645	1.56	-0.57	-2.145	-2.145	-2.145	-2.145	-2.145	-2.145	-2.145	-2.145	-2.145	-2.145	-2.145	2.025	0.57	0.57	2.13	-2.145	-2.145	-2.04	-2.145	-2.145	-2.145	-2.145	1.545	-2.145	-2.145	-2.145	-2.145	-2.145	-2.145	-2.145	-2.145	-2.145	-2.145	-2.145	-2.145	-2.145	-2.145	-2.145	-2.145	-2.145
937	3.57	3.825	3.78	3.3	2.31	3.645	3.645	1.92	-0.195	-2.145	-2.145	-2.145	-2.145	-2.145	-2.145	-2.145	-2.145	-2.145	-2.145	-2.145	1.95	0.195	0.195	2.13	-2.145	-2.145	-1.965	-2.145	-2.145	-2.145	-2.145	1.92	-2.145	-2.145	-2.145	-2.145	-2.145	-2.145	-2.145	-2.145	-2.145	-2.145	-2.145	-2.145	-2.145	-2.145	-2.145	-2.145	-2.145
938	3.57	3.825	3.78	3.36	2.565	3.675	3.66	1.56	-0.555	-2.145	-2.145	-2.145	-2.145	-2.145	-2.145	-2.145	-2.145	-2.145	-2.145	-2.145	1.53	0.57	0.57	2.13	-2.145	-2.145	-1.515	-2.145	-2.145	-2.145	-2.145	1.53	-2.145	-2.145	-2.145	-2.145	-2.145	-2.145	-2.145	-2.145	-2.145	-2.145	-2.145	-2.145	-2.145	-2.145	-2.145	-2.145	-2.145
939	3.57	3.825	3.795	3.435	2.895	3.69	3.69	1.065	-1.05	-2.145	-2.145	-2.145	-2.145	-2.145	-2.145	-2.145	-2.145	-2.145	-2.145	-2.145	1.065	1.08	1.08	2.13	-2.145	-2.145	-1.02	-2.145	-2.145	-2.145	-2.145	1.02	-2.145	-2.145	-2.145	-2.145	-2.145	-2.145	-2.145	-2.145	-2.145	-2.145	-2.145	-2.145	-2.145	-2.145	-2.145	-2.145	-2.145
940	3.57	3.825	3.81	3.54	3.225	3.72	3.735	0.63	-1.545	-2.145	-2.145	-2.145	-2.145	-2.145	-2.145	-2.145	-2.145	-2.145	-2.145	-2.145	0.6	1.545	1.545	2.13	-2.145	-2.145	-0.555	-2.145	-2.145	-2.145	-2.145	0.555	-2.145	-2.145	-2.145	-2.145	-2.145	-2.145	-2.145	-2.145	-2.145	-2.145	-2.145	-2.145	-2.145	-2.145	-2.145	-2.145	-2.145
941	3.57	3.825	3.81	3.57	3.33	3.735	3.75	0.765	-1.8	-2.145	-2.145	-2.145	-2.145	-2.145	-2.145	-2.145	-2.145	-2.145	-2.145	-2.145	-0.375	1.41	1.41	2.13	-2.145	-2.145	-0.69	-2.145	-2.145	-2.145	-2.145	0.69	-2.145	-2.145	-2.145	-2.145	-2.145	-2.145	-2.145	-2.145	-2.145	-2.145	-2.145	-2.145	-2.145	-2.145	-2.145	-2.145	-2.145
942	3.57	3.825	3.81	3.615	3.435	3.75	3.765	0.9	-2.055	-2.145	-2.145	-2.145	-2.145	-2.145	-2.145	-2.145	-2.145	-2.145	-2.145	-2.145	-0.75	1.275	1.275	2.13	-2.145	-2.145	-0.84	-2.145	-2.145	-2.145	-2.145	0.84	-2.145	-2.145	-2.145	-2.145	-2.145	-2.145	-2.145	-2.145	-2.145	-2.145	-2.145	-2.145	-2.145	-2.145	-2.145	-2.145	-2.145
943	3.57	3.825	3.825	3.645	3.495	3.75	3.78	1.11	-2.235	-2.145	-2.145	-2.13	-2.145	-2.13	-2.13	-2.145	-2.13	-2.145	-2.145	-2.145	-1.125	1.05	1.05	2.13	-2.145	-2.145	-1.08	-2.145	-2.145	-2.145	-2.145	1.08	-2.145	-2.145	-2.145	-2.145	-2.145	-2.145	-2.145	-2.145	-2.145	-2.145	-2.145	-2.145	-2.145	-2.145	-2.145	-2.145	-2.145
944	3.57	3.825	3.825	3.645	3.39	3.765	3.78	1.5	-2.235	-2.145	-2.145	-2.13	-2.145	-2.13	-2.13	-2.145	-2.13	-2.145	-2.145	-2.145	-1.545	0.63	0.63	2.145	-2.145	-2.145	-1.515	-2.16	-2.145	-2.145	-2.145	1.5	-2.145	-2.145	-2.16	-2.16	-2.16	-2.16	-2.16	-2.16	-2.16	-2.16	-2.16	-2.16	-2.16	-2.16	-2.16	-2.16	-2.16
945	3.57	3.825	3.825	3.645	3.3	3.765	3.78	1.89	-2.22	-2.145	-2.145	-2.13	-2.145	-2.13	-2.13	-2.145	-2.13	-2.145	-2.145	-2.145	-1.965	0.21	0.225	2.16	-2.145	-2.145	-1.95	-2.175	-2.145	-2.145	-2.145	1.935	-2.145	-2.145	-2.175	-2.175	-2.175	-2.175	-2.175	-2.175	-2.175	-2.175	-2.175	-2.175	-2.175	-2.175	-2.175	-2.175	-2.175
946	3.57	3.825	3.825	3.645	3.27	3.765	3.765	2.145	-2.115	-2.145	-2.145	-2.16	-2.145	-2.16	-2.16	-2.145	-2.16	-2.145	-2.145	-2.145	-2.07	0.09	0.06	2.07	-2.145	-2.145	-2.07	-2.07	-2.145	-2.145	-2.145	2.055	-2.145	-2.145	-2.07	-2.07	-2.07	-2.07	-2.07	-2.07	-2.07	-2.07	-2.07	-2.07	-2.07	-2.07	-2.07	-2.07	-2.07
947	3.57	3.825	3.825	3.645	3.27	3.75	3.75	2.265	-1.905	-2.145	-2.145	-2.265	-2.145	-2.265	-2.265	-2.145	-2.265	-2.145	-2.145	-2.145	-1.89	0.27	-0.045	1.875	-2.145	-2.145	-1.89	-1.875	-2.145	-2.145	-2.145	1.875	-2.145	-2.145	-1.875	-1.875	-1.875	-1.875	-1.875	-1.875	-1.875	-1.875	-1.875	-1.875	-1.875	-1.875	-1.875	-1.875	-1.875
948	3.555	3.825	3.825	3.66	3.285	3.735	3.75	2.385	-1.71	-2.145	-2.145	-2.37	-2.145	-2.37	-2.37	-2.145	-2.37	-2.145	-2.145	-2.145	-1.71	0.42	-0.045	1.695	-2.145	-2.145	-1.71	-1.695	-2.145	-2.145	-2.145	1.71	-2.145	-2.145	-1.695	-1.695	-1.695	-1.695	-1.695	-1.695	-1.695	-1.695	-1.695	-1.68	-1.68	-1.68	-1.68	-1.68	-1.68
949	3.555	3.825	3.825	3.66	3.285	3.705	3.72	2.61	-1.26	-2.16	-2.145	-2.58	-2.13	-2.58	-2.58	-2.145	-2.58	-2.145	-2.145	-2.145	-1.26	0.855	-0.045	1.245	-2.145	-2.145	-1.26	-1.245	-2.145	-2.145	-2.145	1.26	-2.145	-2.145	-1.245	-1.245	-1.245	-1.245	-1.245	-1.245	-1.245	-1.245	-1.245	-1.23	-1.23	-1.23	-1.23	-1.23	-1.23
950	3.555	3.825	3.825	3.645	3.27	3.675	3.69	2.88	-0.705	-2.16	-2.145	-2.865	-2.13	-2.865	-2.865	-2.145	-2.865	-2.145	-2.145	-2.145	-0.705	1.395	-0.045	0.705	-2.145	-2.145	-0.705	-0.705	-2.145	-2.145	-2.145	0.705	-2.145	-2.145	-0.705	-0.705	-0.705	-0.705	-0.705	-0.705	-0.705	-0.705	-0.705	-0.69	-0.69	-0.69	-0.69	-0.69	-0.69
951	3.54	3.825	3.825	3.63	3.24	3.63	3.66	3.135	-0.165	-2.145	-2.13	-3.12	-2.13	-3.12	-3.12	-2.13	-3.12	-2.13	-2.13	-2.13	-0.165	1.905	-0.045	0.165	-2.13	-2.13	-0.165	-0.165	-2.13	-2.13	-2.145	0.165	-2.13	-2.13	-0.165	-0.165	-0.165	-0.165	-0.165	-0.165	-0.165	-0.165	-0.165	-0.18	-0.18	-0.18	-0.18	-0.18	-0.18
952	3.555	3.825	3.825	2.97	2.64	3.66	3.66	3.225	-0.09	-1.74	-2.115	-2.985	-2.115	-2.985	-2.985	-2.115	-2.985	-2.115	-2.115	-1.725	-0.09	1.635	-0.045	0.09	-1.74	-1.74	-0.09	-0.09	-1.755	-1.755	-2.16	0.09	-1.71	-1.755	-0.09	-0.09	-0.09	-0.09	-0.09	-0.09	-0.09	-0.09	-0.09	-0.48	-0.48	-0.48	-0.48	-0.48	-0.48
953	3.555	3.825	3.825	2.28	1.995	3.675	3.675	3.315	-0.06	-1.29	-2.1	-2.79	-2.1	-2.79	-2.79	-2.1	-2.79	-2.1	-2.1	-1.275	-0.06	1.32	-0.045	0.06	-1.305	-1.305	-0.06	-0.06	-1.35	-1.35	-2.19	0.06	-1.26	-1.35	-0.06	-0.06	-0.06	-0.06	-0.06	-0.06	-0.06	-0.06	-0.06	-0.84	-0.84	-0.84	-0.84	-0.84	-0.84
954	3.555	3.825	3.825	1.65	1.41	3.645	3.66	3.315	-0.045	-0.93	-2.115	-2.625	-2.115	-2.625	-2.625	-2.115	-2.625	-2.115	-2.115	-0.915	-0.045	0.99	0.06	0.06	-0.93	-0.93	-0.06	-0.045	-0.96	-0.96	-2.16	0.06	-0.915	-0.96	-0.045	-0.045	-0.045	-0.045	-0.045	-0.045	-0.045	-0.045	-0.045	-1.17	-1.17	-1.17	-1.17	-1.17	-1.17
955	3.555	3.825	3.825	1.35	1.185	3.48	3.48	2.94	-0.045	-0.9	-2.235	-2.535	-2.235	-2.535	-2.535	-2.235	-2.535	-2.235	-2.235	-0.885	-0.045	0.6	0.24	0.39	-0.765	-0.765	-0.24	-0.045	-0.585	-0.585	-1.92	0.24	-0.93	-0.585	-0.045	-0.045	-0.045	-0.045	-0.045	-0.045	-0.045	-0.045	-0.045	-1.335	-1.335	-1.335	-1.335	-1.335	-1.335
956	3.57	3.825	3.825	1.05	0.945	3.3	3.3	2.55	-0.045	-0.87	-2.385	-2.445	-2.37	-2.445	-2.445	-2.37	-2.445	-2.37	-2.37	-0.87	-0.045	0.21	0.48	0.735	-0.6	-0.6	-0.48	-0.045	-0.21	0.48	-1.665	0.48	-0.96	-0.21	-0.045	-0.045	-0.045	-0.045	-0.045	-0.045	-0.045	-0.045	-0.045	-1.5	-1.5	-1.5	-1.5	-1.5	-1.5
957	3.57	3.825	3.825	1.17	1.11	3.075	3.06	2.025	-0.045	-1.155	-2.55	-2.505	-2.535	-2.505	-2.505	-2.535	-2.505	-2.535	-2.535	-1.155	-0.045	-0.045	0.81	1.23	-0.705	-0.705	-0.81	-0.045	-0.045	0.81	-1.35	0.81	-1.32	-0.045	-0.045	-0.045	-0.045	-0.045	-0.045	-0.045	-0.045	-0.045	-0.045	-1.395	-1.395	-1.395	-1.395	-1.395	-1.395
958	3.57	3.825	3.825	1.905	1.875	2.73	2.73	-1.365	-0.045	-1.905	-2.79	-2.775	-2.79	-2.775	-2.775	-2.79	-2.775	-2.79	-2.79	-1.905	-0.045	-0.045	1.29	1.965	-1.215	-1.215	-1.29	-0.045	-0.045	1.275	1.29	1.275	-2.16	-0.045	-0.045	-0.045	-0.045	-0.045	-0.045	-0.045	-0.045	-0.045	-0.045	-0.9	-0.9	-0.9	-0.9	-0.9	-0.9
959	3.57	3.825	3.825	2.655	2.64	2.415	2.4	-1.785	-0.045	-2.67	-3.045	-3.045	-3.045	-3.045	-3.045	-3.045	-3.045	-3.045	-3.045	-2.64	-0.045	-0.045	1.755	2.715	-1.725	-1.725	-1.755	-0.045	-0.045	1.755	1.755	1.755	-3.015	-0.045	-0.045	-0.045	-0.045	-0.045	-0.045	-0.045	-0.045	-0.045	-0.045	-0.405	-0.405	-0.405	-0.405	-0.405	-0.405
960	3.57	3.825	3.825	3.045	3.03	2.22	2.19	-1.95	-0.045	-3.045	-3.15	-3.15	-3.15	-3.15	-3.15	-3.15	-3.15	-3.15	-3.15	-3.03	-0.045	-0.045	1.965	3.015	-1.995	-1.995	-1.995	-0.045	-0.045	1.98	1.98	1.98	-3.405	-0.045	-0.045	-0.045	-0.045	-0.045	-0.045	-0.045	-0.045	-0.045	-0.045	-0.165	-0.165	-0.165	-0.165	-0.165	-0.165
961	3.57	3.825	3.825	3.18	3.165	2.085	2.085	-1.98	-0.075	-3.18	-3.195	-3.195	-3.195	-3.195	-3.195	-3.195	-3.195	-3.195	-3.195	-3.15	-0.045	-0.045	1.995	3.06	-2.1	-2.1	-2.07	-0.045	-0.045	2.055	2.055	2.055	-3.54	-0.045	0.075	0.075	-0.045	-0.045	-0.045	-0.045	-0.045	-0.045	-0.045	-0.09	-0.09	-0.09	-0.09	-0.09	-0.09
962	3.57	3.825	3.825	3.33	3.33	1.95	1.95	-1.995	-0.135	-3.315	-3.255	-3.255	-3.255	-3.255	-3.255	-3.255	-3.255	-3.255	-3.255	-3.3	-0.045	-0.045	2.01	3.09	-2.235	-2.235	-2.16	-0.045	-0.045	2.145	2.145	2.145	-3.66	-0.045	0.135	0.135	-0.045	-0.045	-0.045	-0.045	-0.045	-0.045	-0.045	-0.045	-0.045	-0.045	-0.045	-0.045	-0.045
963	3.57	3.825	3.825	3.45	3.405	1.5	1.5	-1.56	-0.6	-3.315	-3.27	-3.27	-3.27	-3.27	-3.27	-3.27	-3.27	-3.27	-3.27	-3.3	-0.045	-0.045	1.56	2.385	-2.475	-2.475	-2.19	-0.045	-0.045	2.13	2.13	2.13	-3.585	-0.045	0.585	0.585	-0.045	-0.045	-0.045	-0.045	-0.045	-0.045	-0.045	-0.045	-0.045	-0.045	-0.045	-0.045	-0.045
964	3.57	3.825	3.825	3.57	3.48	0.99	0.96	1.095	-1.17	-3.285	-3.27	-3.27	-3.27	-3.27	-3.27	-3.27	-3.27	-3.27	-3.27	-3.27	-0.045	-0.045	0.99	1.53	-2.745	-2.745	-2.19	-0.045	-0.045	2.115	2.115	2.115	-3.45	-0.045	1.125	1.14	-0.045	-0.045	-0.045	-0.045	-0.045	-0.045	-0.045	-0.045	-0.045	-0.045	-0.045	-0.045	-0.045
965	3.57	3.825	3.81	3.675	3.555	0.51	0.48	1.605	-1.65	-3.255	-3.24	-3.24	-3.24	-3.24	-3.24	-3.24	-3.24	-3.24	-3.24	-3.24	-0.06	-0.06	0.48	0.75	-2.985	-2.985	-2.145	0.06	-0.06	2.115	2.115	2.115	-3.33	-0.06	1.635	1.62	-0.045	-0.045	-0.045	-0.045	-0.045	-0.045	-0.045	-0.045	-0.045	-0.045	-0.045	-0.045	-0.045
966	3.57	3.825	3.75	3.72	3.54	0.33	0.285	1.845	-1.635	-3.135	-3.105	-3.12	-3.12	-3.12	-3.12	-3.105	-3.105	-3.12	-3.12	-3.12	-0.405	-0.405	0.285	0.45	-2.955	-2.955	-1.89	0.42	-0.255	2.25	2.25	2.28	-3.345	-0.42	1.86	1.59	-0.045	-0.045	-0.045	-0.045	-0.045	-0.045	-0.045	-0.045	-0.045	-0.045	-0.045	-0.045	-0.045
967	3.57	3.825	3.705	3.78	3.525	0.18	0.105	2.055	-1.575	-3.015	-2.955	-3	-3	-3	-3	-2.955	-2.955	-3	-3	-3	-0.795	-0.795	0.105	0.18	-2.91	-2.91	-1.605	0.84	-0.525	2.4	2.4	2.46	-3.375	-0.84	2.07	1.5	-0.045	-0.045	-0.045	-0.045	-0.045	-0.045	-0.045	-0.045	-0.045	-0.045	-0.045	-0.045	-0.045
968	3.57	3.825	3.615	3.795	3.495	0.075	-0.045	2.175	-1.38	-2.835	-2.79	-2.82	-2.82	-2.82	-2.82	-2.79	-2.79	-2.82	-2.82	-2.82	-1.305	-1.305	-0.045	-0.045	-2.805	-2.805	-1.275	1.32	-0.84	2.58	2.58	2.625	-3.42	-1.32	2.19	1.305	-0.045	-0.045	-0.045	-0.045	-0.045	-0.045	-0.045	-0.045	-0.045	-0.045	-0.045	-0.045	-0.045
969	3.57	3.825	3.45	3.78	3.405	-0.09	-0.09	2.085	1.35	-2.505	-2.52	-2.49	-2.49	-2.49	-2.49	-2.52	-2.52	-2.49	-2.49	-2.49	-2.04	-2.04	-0.045	-0.09	-2.535	-2.535	1.32	1.995	-1.365	2.835	2.835	2.79	-3.465	-1.98	2.1	0.78	-0.045	-0.045	-0.045	-0.045	-0.09	-0.09	-0.045	-0.09	-0.045	-0.09	-0.045	-0.09	-0.045
970	3.57	3.825	3.285	3.75	3.315	-0.135	-0.135	1.995	1.845	-2.175	-2.265	-2.16	-2.16	-2.16	-2.16	-2.265	-2.265	-2.16	-2.16	-2.16	-2.775	-2.775	-0.045	-0.135	-2.265	-2.265	1.755	2.67	-1.86	3.105	3.105	2.955	-3.51	-2.655	2.025	0.255	-0.045	-0.045	-0.045	-0.045	-0.135	-0.135	-0.045	-0.135	-0.045	-0.135	-0.045	-0.135	-0.045
971	3.57	3.825	3.06	3.72	3.255	-0.435	-0.435	1.695	2.115	-1.71	-2.13	-1.71	-1.71	-1.71	-1.71	-2.13	-2.13	-1.71	-1.71	-1.71	-3.015	-3.015	-0.045	-0.435	-2.145	-2.145	1.695	2.61	-2.145	3.255	3.255	2.61	-3.345	-2.595	1.695	-0.405	-0.045	-0.045	-0.045	-0.045	-0.435	-0.435	-0.045	-0.435	-0.045	-0.435	-0.045	-0.435	-0.045
972	3.57	3.825	2.79	3.69	3.255	-0.975	-0.96	1.125	2.145	-1.155	-2.13	-1.14	-1.155	-1.14	-1.14	-2.13	-2.13	-1.14	-1.155	-1.14	-2.76	-2.76	-0.045	-0.96	-2.145	-2.145	1.17	1.785	-2.145	3.255	3.255	1.785	-2.955	-1.77	1.14	-0.945	-0.045	-0.045	-0.045	-0.045	-0.96	-0.96	-0.045	-0.96	-0.045	-0.96	-0.045	-0.96	-0.045
973	3.57	3.825	2.505	3.645	3.27	-1.5	-1.515	0.585	2.175	-0.57	-2.13	-0.57	-0.585	-0.57	-0.57	-2.13	-2.13	-0.57	-0.585	-0.57	-2.475	-2.475	-0.045	-1.515	-2.145	-2.145	-1.515	-1.56	-2.16	3.27	3.27	-1.56	-2.55	-0.945	0.585	-1.515	-0.045	-0.045	-0.045	-0.045	-1.515	-1.515	-0.045	-1.515	-0.045	-1.515	-0.045	-1.515	-0.045
974	3.57	3.825	2.355	3.615	3.255	-1.8	-1.815	0.315	2.19	-0.3	-2.13	-0.3	-0.315	-0.3	-0.3	-2.13	-2.13	-0.3	-0.315	-0.3	-2.325	-2.325	-0.045	-1.815	-2.145	-2.145	-1.83	-1.845	-2.175	3.285	3.285	-1.845	-2.34	-0.525	0.315	-1.815	-0.045	-0.045	-0.045	-0.045	-1.815	-1.815	-0.045	-1.815	-0.045	-1.815	-0.045	-1.815	-0.045
975	3.57	3.825	2.265	3.6	3.255	-2.01	-2.01	0.15	2.19	-0.15	-2.13	-0.15	-0.15	-0.15	-0.15	-2.13	-2.13	-0.15	-0.15	-0.15	-2.22	-2.22	-0.045	-1.995	-2.16	-2.16	-2.01	-2.025	-2.175	3.285	3.285	-2.025	-2.205	-0.255	0.15	-1.995	-0.045	-0.045	-0.045	-0.045	-1.995	-1.995	-0.045	-1.995	-0.045	-1.995	-0.045	-1.995	-0.045
976	3.57	3.81	2.205	3.6	3.255	-2.145	-2.145	-0.06	2.16	-0.045	-2.145	-0.06	-0.045	-0.06	-0.06	-2.145	-2.13	-0.06	-0.045	-0.06	-2.115	-2.115	-0.045	-2.175	-2.115	-2.115	-2.145	-2.145	-2.13	3.225	3.225	-2.145	-2.1	-0.06	-0.045	-2.175	-0.06	-0.06	-0.06	-0.045	-2.175	-2.175	-0.06	-2.175	-0.06	-2.175	-0.06	-2.175	-0.06
977	3.57	3.81	2.385	3.63	3.345	-1.8	-1.8	-0.06	1.77	-0.045	-2.145	-0.405	-0.045	-0.405	-0.405	-2.145	-2.145	-0.405	-0.045	-0.405	-2.13	-2.13	-0.045	-2.205	-1.74	-1.74	-1.785	-1.77	-1.74	2.64	2.64	-1.785	-2.115	-0.045	-0.045	-2.205	-0.42	-0.42	-0.42	-0.045	-2.205	-2.205	-0.42	-2.205	-0.42	-2.205	-0.42	-2.205	-0.42
978	3.57	3.795	2.625	3.66	3.45	-1.35	-1.35	-0.06	1.335	-0.045	-2.145	-0.825	-0.045	-0.825	-0.825	-2.145	-2.145	-0.825	-0.045	-0.825	-2.16	-2.16	-0.045	-2.19	-1.29	-1.29	-1.305	-1.29	-1.29	1.965	1.965	-1.305	-2.145	-0.045	-0.045	-2.19	-0.855	-0.855	-0.855	-0.045	-2.19	-2.19	-0.855	-2.19	-0.855	-2.19	-0.855	-2.19	-0.855
979	3.57	3.78	2.85	3.675	3.555	1.26	1.275	-0.045	0.9	-0.045	-2.145	-1.245	-0.045	-1.245	-1.245	-2.145	-2.145	-1.245	-0.045	-1.245	-2.145	-2.145	-0.045	-2.145	-0.87	-0.87	-0.885	-0.885	-0.87	1.335	1.335	-0.885	-2.145	-0.045	-0.045	-2.145	-1.26	-1.26	-1.26	-0.045	-2.145	-2.145	-1.26	-2.145	-1.26	-2.145	-1.26	-2.145	-1.26
980	3.57	3.78	3.045	3.705	3.63	1.47	1.47	0.06	0.54	-0.12	-2.145	-1.605	-0.12	-1.605	-1.605	-2.145	-2.145	-1.605	-0.12	-1.605	-2.01	-2.01	-0.045	-2.01	-0.54	-0.54	-0.54	-0.645	-0.54	0.81	0.81	-0.54	-2.01	-0.12	-0.045	-2.01	-1.485	-1.485	-1.485	-0.045	-2.01	-2.01	-1.485	-2.01	-1.485	-2.01	-1.485	-2.01	-1.485
981	3.57	3.78	3.24	3.735	3.705	1.68	1.665	0.06	-0.24	-0.24	-2.145	-1.965	-0.24	-1.965	-1.965	-2.145	-2.145	-1.965	-0.24	-1.965	-1.86	-1.86	-0.045	-1.86	-0.195	-0.195	-0.18	-0.45	-0.195	0.3	0.3	-0.18	-1.86	-0.24	-0.045	-1.86	-1.68	-1.68	-1.68	-0.045	-1.86	-1.86	-1.68	-1.86	-1.68	-1.86	-1.68	-1.86	-1.68
982	3.57	3.78	3.39	3.75	3.735	1.56	1.56	0.06	-0.555	-0.54	-2.145	-2.16	-0.54	-2.16	-2.16	-2.145	-2.145	-2.16	-0.54	-2.16	-1.56	-1.56	-0.045	-1.56	-0.045	-0.045	-0.045	-0.54	-0.045	-0.045	-0.045	-0.045	-1.56	-0.54	-0.045	-1.56	-1.59	-1.59	-1.59	-0.045	-1.56	-1.56	-1.59	-1.56	-1.59	-1.56	-1.59	-1.56	-1.59
983	3.57	3.78	3.48	3.78	3.69	0.99	0.975	-0.045	-1.14	-1.125	-2.145	-2.145	-1.11	-2.145	-2.145	-2.145	-2.145	-2.145	-1.125	-2.145	-0.99	-0.975	-0.045	-0.975	-0.045	-0.045	-0.045	-1.125	-0.045	-0.045	-0.045	-0.045	-0.99	-1.125	-0.045	-0.99	-1.005	-1.005	-1.005	-0.045	-0.99	-0.99	-1.005	-0.99	-1.005	-0.99	-1.005	-0.99	-1.005
984	3.57	3.78	3.57	3.795	3.66	0.42	0.405	-0.045	-1.71	-1.695	-2.145	-2.145	-1.68	-2.145	-2.145	-2.145	-2.145	-2.145	-1.695	-2.145	-0.435	-0.405	-0.045	-0.405	-0.045	-0.045	-0.045	-1.695	-0.045	-0.045	-0.045	-0.045	-0.435	-1.695	-0.045	-0.435	-0.435	-0.435	-0.435	-0.045	-0.435	-0.435	-0.435	-0.435	-0.435	-0.435	-0.435	-0.435	-0.435
985	3.57	3.78	3.63	3.795	3.615	0.375	0.345	-0.24	-1.995	-1.98	-2.145	-2.145	-1.965	-2.145	-2.145	-2.145	-2.145	-2.145	-1.98	-2.145	-0.165	0.24	0.24	0.24	-0.045	-0.045	-0.24	-1.755	-0.045	-0.045	-0.045	-0.24	-0.165	-1.98	-0.045	-0.165	-0.165	-0.165	-0.165	-0.045	-0.165	-0.165	-0.165	-0.165	-0.165	-0.165	-0.165	-0.165	-0.165
986	3.57	3.78	3.66	3.795	3.54	0.645	0.63	-0.585	-2.085	-2.07	-2.145	-2.145	-2.055	-2.145	-2.145	-2.145	-2.145	-2.145	-2.07	-2.145	-0.09	0.6	0.6	0.6	-0.045	-0.045	-0.6	-1.47	-0.045	-0.045	-0.045	-0.6	-0.09	-2.07	-0.045	-0.09	-0.09	-0.09	-0.09	-0.045	-0.09	-0.09	-0.09	-0.09	-0.09	-0.09	-0.09	-0.09	-0.09
987	3.57	3.795	3.69	3.78	3.48	0.945	0.93	-0.945	-2.175	-2.16	-2.145	-2.145	-2.16	-2.145	-2.145	-2.145	-2.145	-2.145	-2.145	-2.145	-0.045	0.945	0.945	0.945	-0.045	-0.045	-0.96	-1.2	-0.045	-0.045	-0.045	-0.945	-0.045	-2.145	-0.045	-0.045	-0.045	-0.045	-0.045	-0.045	-0.045	-0.045	-0.045	-0.045	-0.045	-0.045	-0.045	-0.045	-0.045
988	3.57	3.795	3.72	3.78	3.39	1.365	1.365	-1.395	-2.205	-2.205	-2.145	-2.145	-2.205	-2.175	-2.145	-2.175	-2.145	-2.175	-2.16	-2.145	-0.045	1.395	1.395	1.395	-0.045	-0.045	-1.365	-0.795	-0.045	-0.045	-0.045	-1.41	-0.045	-2.16	-0.045	-0.045	-0.045	-0.045	-0.045	-0.045	-0.045	-0.045	-0.045	-0.045	-0.045	-0.045	-0.045	-0.045	-0.045
989	3.57	3.81	3.75	3.78	3.3	1.845	1.86	-1.845	-2.235	-2.235	-2.145	-2.145	-2.235	-2.235	-2.145	-2.235	-2.145	-2.235	-2.145	-2.145	-0.045	1.86	1.86	1.86	-0.045	-0.045	-1.785	-0.39	-0.045	-0.045	-0.045	-1.875	-0.045	-2.145	-0.045	-0.045	-0.045	-0.045	-0.045	-0.045	-0.045	-0.045	-0.045	-0.045	-0.045	-0.045	-0.045	-0.045	-0.045
990	3.57	3.81	3.765	3.78	3.24	2.205	2.205	-2.19	-2.205	-2.205	-2.145	-2.145	-2.205	-2.22	-2.145	-2.22	-2.145	-2.22	-2.145	-2.145	-0.06	2.205	2.205	2.205	-0.06	-0.06	-2.13	-0.09	-0.045	-0.045	-0.045	-2.22	-0.06	-2.145	-0.045	-0.045	-0.06	-0.06	-0.06	-0.06	-0.06	-0.06	-0.06	-0.06	-0.06	-0.06	-0.06	-0.06	-0.06
991	3.57	3.825	3.78	3.78	3.315	1.89	1.905	-1.92	-1.875	-1.875	-2.145	-2.145	-1.875	-1.89	-2.145	-1.89	-2.145	-1.89	-2.145	-2.145	-0.345	1.905	1.905	1.905	-0.345	-0.345	-2.175	-0.345	-0.045	-0.045	-0.045	-1.92	-0.36	-2.145	-0.045	-0.045	-0.345	-0.345	-0.345	-0.345	-0.345	-0.345	-0.345	-0.345	-0.345	-0.345	-0.345	-0.345	-0.345
992	3.57	3.825	3.78	3.795	3.405	1.5	1.5	-1.575	-1.47	-1.485	-2.145	-2.145	-1.485	-1.485	-2.145	-1.485	-2.145	-1.485	-2.145	-2.145	-0.675	1.515	1.515	1.515	-0.675	-0.675	-2.16	-0.675	-0.045	-0.045	-0.045	-1.515	-0.705	-2.145	-0.045	-0.045	-0.675	-0.675	-0.675	-0.675	-0.675	-0.69	-0.675	-0.675	-0.675	-0.675	-0.675	-0.675	-0.675
993	3.57	3.825	3.78	3.795	3.495	1.11	1.11	-1.215	-1.095	-1.095	-2.145	-2.145	-1.095	-1.095	-2.145	-1.095	-2.145	-1.095	-2.145	-2.145	-1.035	1.11	1.11	1.11	-1.035	-1.035	-2.145	-1.035	-0.045	-0.045	-0.045	-1.11	-1.065	-2.145	-0.045	-0.045	-1.035	-1.035	-1.035	-1.035	-1.035	-1.05	-1.035	-1.035	-1.035	-1.035	-1.035	-1.035	-1.035
994	3.57	3.825	3.78	3.81	3.615	0.75	0.735	1.455	-0.705	-0.675	-2.1	-2.1	-0.675	-0.675	-2.1	-0.675	-2.1	-0.675	-2.1	-2.1	-1.47	0.675	0.675	0.675	-1.47	-1.47	-2.145	-1.485	-0.06	-0.06	-0.06	-0.675	-1.455	-2.145	-0.06	-0.06	-1.485	-1.485	-1.485	-1.485	-1.485	-1.44	-1.485	-1.485	-1.485	-1.485	-1.485	-1.485	-1.485
995	3.57	3.825	3.78	3.81	3.72	0.39	0.36	1.83	-0.315	-0.255	-2.085	-2.07	-0.255	-0.255	-2.07	-0.255	-2.07	-0.255	-2.07	-2.07	-1.905	0.255	0.255	0.255	-1.905	-1.905	-2.145	-1.92	-0.06	-0.06	-0.06	-0.255	-1.845	-2.145	-0.06	-0.06	-1.92	-1.92	-1.92	-1.92	-1.92	-1.845	-1.92	-1.92	-1.92	-1.92	-1.92	-1.92	-1.92
996	3.57	3.825	3.78	3.81	3.78	0.615	0.63	1.77	-0.39	-0.06	-1.785	-1.785	-0.06	-0.06	-1.785	-0.06	-1.785	-0.06	-1.785	-1.785	-2.145	0.06	-0.33	0.06	-2.13	-2.13	-2.145	-2.16	-0.33	-0.33	-0.33	-0.06	-1.77	-2.145	-0.33	-0.33	-2.16	-2.16	-2.16	-2.16	-2.16	-1.785	-2.16	-2.16	-2.16	-2.16	-2.16	-2.16	-2.16
997	3.57	3.825	3.795	3.81	3.78	1.44	1.59	1.215	-0.93	-0.045	-1.23	-1.215	-0.045	-0.045	-1.23	-0.045	-1.215	-0.045	-1.23	-1.23	-2.145	-0.045	-0.9	-0.045	-2.13	-2.13	-2.145	-2.175	-0.885	-0.9	-0.9	-0.045	-1.2	-2.16	-0.9	-0.9	-2.175	-2.175	-2.175	-2.175	-2.16	-1.23	-2.175	-2.175	-2.175	-2.175	-2.175	-2.175	-2.175
998	3.57	3.825	3.795	3.81	3.78	2.265	2.535	0.66	-1.455	-0.045	-0.675	-0.645	-0.045	-0.045	-0.675	-0.045	-0.645	-0.045	-0.675	-0.675	-2.145	-0.045	-1.47	-0.045	-2.13	-2.13	-2.145	-2.19	-1.44	-1.47	-1.47	-0.045	-0.615	-2.175	-1.47	-1.47	-2.19	-2.19	-2.19	-2.19	-2.175	-0.69	-2.19	-2.19	-2.19	-2.19	-2.19	-2.19	-2.19
999	3.57	3.81	3.675	3.81	3.78	2.475	2.775	0.525	-1.785	-0.045	-0.39	-0.495	-0.045	-0.045	-0.375	-0.045	-0.495	-0.045	-0.375	-0.375	-2.145	-0.045	-1.62	-0.045	-2.19	-2.19	-2.145	-2.025	-1.755	-1.62	-1.62	-0.15	-0.555	-2.01	-1.62	-1.635	-2.025	-2.025	-2.025	-2.025	-2.01	-0.39	-2.025	-2.025	-2.025	-2.025	-2.025	-2.025	-2.025
1000	3.57	3.81	3.51	3.81	3.78	2.445	2.745	0.54	-2.01	-0.045	-0.195	-0.51	-0.045	-0.045	-0.18	-0.045	-0.51	-0.045	-0.18	-0.18	-2.145	-0.045	-1.59	-0.045	-2.325	-2.325	-2.145	-1.77	-1.98	-1.605	-1.605	-0.375	-0.705	-1.77	-1.59	-1.635	-1.77	-1.77	-1.77	-1.77	-1.77	-0.195	-1.77	-1.77	-1.77	-1.77	-1.77	-1.77	-1.77
1001	3.57	3.795	3.315	3.81	3.78	2.355	2.64	0.585	-2.22	-0.045	-0.045	-0.555	-0.045	-0.045	-0.045	-0.045	-0.555	-0.045	-0.045	-0.045	-2.145	-0.045	-1.53	-0.045	-2.445	-2.445	-2.145	-1.5	-2.175	-1.56	-1.56	-0.6	-0.9	-1.53	-1.53	-1.59	-1.5	-1.5	-1.5	-1.5	-1.53	-0.045	-1.5	-1.5	-1.5	-1.5	-1.5	-1.5	-1.5
1002	3.57	3.795	2.985	3.795	3.78	1.665	1.86	1.02	-2.235	-0.045	-0.045	-1.035	-0.045	-0.045	-0.045	-0.045	-1.035	-0.045	-0.045	-0.045	-2.145	-0.045	-1.08	-0.045	-2.7	-2.7	-2.145	-1.035	-2.205	1.11	1.11	-1.08	-1.605	1.11	-1.05	1.68	-1.035	-1.035	-1.02	-1.035	1.11	-0.045	-1.035	-1.035	-1.035	-1.035	-1.035	-1.035	-1.035
1003	3.57	3.78	2.625	3.795	3.78	-1.62	-1.635	1.53	-2.235	-0.045	-0.045	-1.605	-0.045	-0.045	-0.045	-0.045	-1.605	-0.045	-0.045	-0.045	-2.145	-0.045	-0.57	-0.045	-2.955	-2.955	-2.145	-0.54	-2.205	1.62	1.62	-1.575	-2.4	1.62	-0.525	2.46	-0.54	-0.54	-0.51	-0.54	1.62	-0.045	-0.54	-0.54	-0.54	-0.54	-0.54	-0.54	-0.54
1004	3.57	3.78	2.31	3.78	3.78	-1.98	-1.98	1.965	-2.22	-0.045	-0.045	-2.04	-0.045	-0.045	-0.045	-0.045	-2.04	-0.045	-0.045	-0.045	-2.145	-0.045	-0.12	-0.045	-3.18	-3.18	-2.145	-0.12	-2.175	2.04	2.04	-2.01	-3.075	2.025	-0.105	3.105	-0.12	-0.12	-0.105	-0.12	2.025	-0.045	-0.12	-0.12	-0.12	-0.12	-0.12	-0.12	-0.12
1005	3.57	3.765	2.265	3.765	3.735	-2.04	-2.055	2.1	-2.055	0.135	-0.045	-1.965	-0.045	-0.045	0.135	-0.045	-1.965	-0.045	-0.045	-0.045	-2.145	-0.045	-0.075	-0.135	-3.135	-3.135	-2.145	-0.075	-2.01	1.95	1.95	-2.085	-3.09	1.95	-0.18	2.97	-0.075	-0.075	-0.18	-0.075	1.95	-0.135	-0.075	-0.075	-0.075	-0.075	-0.075	-0.075	-0.075
1006	3.57	3.75	2.235	3.765	3.705	-2.1	-2.13	2.235	-1.905	0.27	-0.045	-1.875	-0.045	-0.045	0.27	-0.045	-1.875	-0.045	-0.045	-0.045	-2.145	-0.045	-0.045	-0.27	-3.09	-3.09	-2.145	-0.045	-1.875	1.875	1.875	-2.13	-3.105	1.86	-0.27	2.85	-0.045	-0.045	-0.27	-0.045	1.86	-0.27	-0.045	-0.045	-0.045	-0.045	-0.045	-0.045	-0.045
1007	3.57	3.735	2.205	3.75	3.63	-2.145	-2.175	2.415	-1.59	0.555	-0.045	-1.605	-0.045	-0.045	0.555	-0.045	-1.605	-0.045	-0.045	-0.045	-2.13	-0.045	-0.045	-0.54	-2.97	-2.97	-2.145	-0.045	-1.575	1.605	1.605	-2.175	-3	1.59	-0.54	2.445	-0.045	-0.045	-0.525	-0.045	1.605	-0.54	-0.045	-0.045	-0.045	-0.045	-0.045	-0.045	-0.045
1008	3.57	3.705	2.205	3.735	3.51	-2.145	-2.175	2.685	-1.05	1.095	-0.045	-1.065	-0.045	-0.045	1.095	-0.045	-1.05	-0.045	-0.045	-0.045	-2.115	-0.045	-0.045	-1.065	-2.715	-2.715	-2.16	-0.045	-1.035	1.035	1.035	-2.175	-2.73	-1.125	-1.095	1.635	-0.045	-0.045	-1.065	-0.045	-1.11	-1.065	-0.045	-0.045	-0.045	-0.045	-0.045	-0.045	-0.045
1009	3.57	3.675	2.22	3.735	3.375	-2.16	-2.175	2.94	-0.495	1.65	-0.045	-0.51	-0.045	-0.045	1.65	-0.045	-0.465	-0.045	-0.045	-0.045	-2.115	-0.045	-0.045	-1.605	-2.445	-2.445	-2.175	-0.045	-0.48	0.465	0.465	-2.175	-2.46	-1.68	-1.665	-1.65	-0.045	-0.045	-1.605	-0.045	-1.62	-1.605	-0.045	-0.045	-0.045	-0.045	-0.045	-0.045	-0.045
1010	3.57	3.66	2.22	3.735	3.36	-1.92	-1.935	3.135	0.39	1.695	-0.24	-0.225	-0.24	-0.24	1.695	-0.24	-0.435	-0.24	-0.045	-0.24	-2.25	-0.405	-0.405	-1.905	-2.04	-2.04	-1.935	0.24	0.24	0.42	0.42	-1.92	-2.04	-1.71	-1.695	-1.92	-0.225	-0.225	-1.905	-0.225	-1.905	-1.905	-0.225	-0.225	-0.225	-0.225	-0.225	-0.225	-0.225
1011	3.57	3.66	2.22	3.735	3.42	-1.53	-1.53	3.285	1.08	1.395	-0.66	-0.12	-0.66	-0.645	1.395	-0.645	-0.75	-0.645	-0.045	-0.645	-2.475	-1.125	-1.125	-2.04	-1.545	-1.545	-1.545	0.645	0.645	0.735	0.735	-1.485	-1.545	-1.425	-1.38	-2.025	-0.63	-0.63	-2.025	-0.63	-2.025	-2.025	-0.63	-0.63	-0.63	-0.63	-0.63	-0.63	-0.63
1012	3.57	3.645	2.22	3.75	3.465	-1.125	-1.125	3.42	1.77	1.095	-1.08	-0.045	-1.08	-1.08	1.11	-1.08	-1.05	-1.08	-0.045	-1.08	-2.715	-1.845	-1.845	-2.175	-1.035	-1.035	-1.155	1.08	1.08	1.05	1.05	-1.065	-1.035	-1.14	-1.065	-2.145	-1.035	-1.035	-2.145	-1.035	-2.145	-2.145	-1.035	-1.035	-1.035	-1.035	-1.035	-1.035	-1.035
1013	3.57	3.66	2.22	3.75	3.48	1.365	1.38	3.51	2.43	0.735	-1.365	-0.045	-1.38	-1.365	0.735	-1.365	-1.335	-1.365	-0.045	-1.365	-2.775	-2.34	-2.34	-2.085	-0.735	-0.735	1.38	1.38	1.365	1.35	1.35	-0.75	-0.735	1.35	-0.765	-2.16	-1.425	-1.425	-2.175	-1.425	-2.175	-2.175	-1.425	-1.425	-1.425	-1.47	-1.425	-1.425	-1.47
1014	3.57	3.66	2.205	3.72	3.465	1.635	1.635	3.585	3.075	0.345	-1.62	-0.045	-1.635	-1.62	0.36	-1.62	-1.605	-1.62	-0.045	-1.62	-2.805	-2.79	-2.79	-1.95	-0.48	-0.48	1.635	1.635	1.635	1.62	1.62	-0.495	-0.48	1.62	-0.51	-2.16	-1.815	-1.815	-2.145	-1.815	-2.145	-2.16	-1.83	-1.83	-1.83	-1.92	-1.83	-1.83	-1.92
1015	3.57	3.66	2.205	3.705	3.42	1.845	1.86	3.66	3.705	-0.045	-1.845	-0.045	-1.86	-1.83	-0.045	-1.83	-1.83	-1.83	-0.045	-1.83	-2.79	-3.18	-3.18	-1.8	-0.27	-0.27	1.86	1.86	1.845	1.86	1.86	-0.27	-0.27	1.845	-0.255	-2.16	-2.175	-2.175	-2.145	-2.175	-2.145	-2.16	-2.19	-2.19	-2.19	-2.355	-2.19	-2.19	-2.355
1016	3.57	3.69	2.205	3.555	3.06	1.32	1.32	3.675	3.675	-0.045	-1.29	-0.045	-1.305	-1.275	-0.045	-1.275	-1.275	-1.275	-0.045	-1.275	-1.965	-2.235	-2.235	-1.245	-0.825	-0.825	1.32	1.32	1.305	1.32	1.32	-0.825	-0.825	1.305	-0.795	-2.16	-2.16	-2.16	-2.145	-2.16	-2.145	-2.16	-2.19	-2.19	-2.19	-2.625	-2.19	-2.19	-2.64
1017	3.57	3.72	2.19	3.42	2.685	-1.395	-1.395	3.69	3.645	-0.045	-0.735	-0.045	-0.735	-0.72	-0.045	-0.735	-0.72	-0.72	-0.045	-0.72	-1.125	-1.275	-1.275	-0.705	-1.365	-1.38	0.78	0.78	-1.38	0.78	0.78	-1.38	-1.38	-1.35	-1.335	-2.175	-2.145	-2.145	-2.145	-2.145	-2.145	-2.175	-2.19	-2.19	-2.19	-2.91	-2.19	-2.19	-2.91
1018	3.57	3.75	2.25	3.3	2.43	-1.74	-1.755	3.705	3.645	-0.075	-0.345	-0.075	-0.345	-0.345	-0.075	-0.345	-0.345	-0.345	-0.075	-0.345	-0.525	-0.57	-0.57	-0.345	-1.755	-1.755	0.33	0.33	-1.8	0.33	0.33	-1.755	-1.755	-1.8	-1.8	-2.1	-2.145	-2.145	-2.145	-2.145	-2.145	-2.1	-2.1	-2.1	-2.1	-3	-2.1	-2.1	-3
1019	3.57	3.765	2.505	3.255	2.49	-1.575	-1.56	3.69	3.645	-0.39	-0.54	-0.39	-0.54	-0.54	-0.39	-0.54	-0.54	-0.54	-0.39	-0.54	-0.63	-0.645	-0.645	-0.54	-1.605	-1.56	0.195	0.195	-1.95	-0.39	-0.39	-1.56	-1.56	-1.95	-1.95	-1.755	-2.145	-2.145	-2.145	-2.145	-2.145	-1.755	-1.755	-1.755	-1.755	-2.58	-1.755	-1.755	-2.58
1020	3.57	3.78	2.775	3.225	2.55	-1.38	-1.395	3.675	3.645	-0.72	-0.72	-0.72	-0.72	-0.705	-0.72	-0.705	-0.705	-0.705	-0.72	-0.705	-0.72	-0.72	-0.72	-0.705	-1.455	-1.395	0.075	0.075	-2.13	-0.72	-0.72	-1.395	-1.395	-2.13	-2.13	-1.41	-2.145	-2.145	-2.145	-2.145	-2.145	-1.41	-1.41	-1.41	-1.41	-2.145	-1.41	-1.41	-2.145
1021	3.57	3.795	3.06	3.195	2.715	-1.065	-1.08	3.66	3.66	-1.11	-1.065	-1.125	-1.065	-1.065	-1.125	-1.065	-1.065	-1.065	-1.125	-1.065	-1.02	-1.005	-1.005	-1.035	-1.14	-1.08	-0.045	-0.045	-2.19	-1.095	-1.095	-1.08	-1.08	-2.19	-2.19	-1.005	-2.145	-2.145	-2.145	-2.145	-2.145	-1.005	-1.005	-1.005	-1.005	-1.59	-1.005	-1.005	-1.59
1022	3.57	3.81	3.39	3.225	3	-0.6	-0.6	3.63	3.705	-1.62	-1.575	-1.62	-1.575	-1.575	-1.62	-1.575	-1.575	-1.575	-1.62	-1.575	-1.53	-1.53	-1.53	-1.545	1.635	-0.6	-0.045	-0.045	-2.175	-1.575	-1.575	-0.6	-0.6	-2.175	-2.175	-0.57	-2.145	-2.145	-2.145	-2.145	-2.145	-0.57	-0.57	-0.57	-0.57	-0.9	-0.57	-0.57	-0.9
1023	3.57	3.81	3.72	3.24	3.3	-0.135	-0.135	3.6	3.765	-2.115	-2.1	-2.115	-2.1	-2.1	-2.115	-2.1	-2.1	-2.1	-2.115	-2.1	-2.04	-2.04	-2.04	-2.025	2.115	-0.135	-0.045	-0.045	-2.145	-2.025	-2.025	-0.135	-0.135	-2.145	-2.145	-0.12	-2.145	-2.145	-2.145	-2.145	-2.145	-0.135	-0.135	-0.135	-0.135	-0.21	-0.135	-0.135	-0.21
1024	3.57	3.81	3.825	3.27	3.105	-0.15	-0.15	3.615	3.465	-2.07	-2.07	-2.07	-2.07	-2.07	-2.07	-2.07	-2.07	-2.07	-2.07	-2.07	-2.19	-2.19	-2.19	-2.175	2.07	-0.15	-0.15	-0.15	-2.145	-2.175	-2.175	-0.15	-0.15	-2.145	-2.145	-0.15	-2.145	-2.145	-2.145	-2.145	-2.145	-0.15	-0.15	-0.15	-0.225	-0.15	-0.15	-0.15	-0.15
1025	3.57	3.81	3.825	3.3	2.715	-0.405	-0.405	3.615	3.015	-1.785	-1.77	-1.77	-1.77	-1.77	-1.77	-1.77	-1.77	-1.77	-1.77	-1.77	-2.175	-2.175	-2.175	-2.175	1.8	-0.375	-0.405	-0.405	-2.145	-2.16	-2.16	-0.375	-0.375	-2.145	-2.145	-0.375	-2.145	-2.145	-2.145	-2.145	-2.145	-0.375	-0.375	-0.375	-0.585	-0.375	-0.375	-0.375	-0.375
1026	3.57	3.81	3.825	3.345	2.34	-0.645	-0.63	3.63	2.565	-1.515	-1.5	-1.5	-1.5	-1.5	-1.5	-1.5	-1.5	-1.5	-1.5	-1.5	-2.175	-2.175	-2.175	-2.175	1.53	-0.6	-0.63	-0.63	-2.145	-2.16	-2.16	-0.6	-0.6	-2.145	-2.145	-0.6	-2.145	-2.145	-2.145	-2.145	-2.145	-0.6	-0.6	-0.6	-0.945	-0.6	-0.6	-0.6	-0.6
1027	3.57	3.795	3.81	3.45	1.68	-1.095	-1.095	3.645	1.74	-1.035	-1.035	-1.035	-1.035	-1.035	-1.035	-1.035	-1.035	-1.035	-1.035	-1.035	-2.13	-2.13	-2.13	-2.13	-1.155	-1.095	-1.125	-1.125	-2.145	-2.145	-2.145	-1.095	-1.095	-2.145	-2.145	-1.095	-2.145	-2.145	-2.145	-2.145	-2.145	-1.095	-1.095	-1.095	-1.68	-1.095	-1.095	-1.095	-1.095
1028	3.57	3.78	3.81	3.54	0.99	-1.575	-1.575	3.675	0.87	-0.555	-0.555	-0.555	-0.555	-0.555	-0.555	-0.555	-0.555	-0.555	-0.555	-0.555	-2.1	-2.1	-2.1	-2.1	-1.635	-1.605	-1.62	-1.62	-2.145	-2.145	-2.145	-1.605	-1.605	-2.145	-2.145	-1.605	-2.145	-2.145	-2.145	-2.145	-2.145	-1.605	-1.605	-1.605	-2.43	-1.605	-1.605	-1.605	-1.605
1029	3.57	3.765	3.81	3.645	0.51	-1.95	-1.95	3.705	-0.15	-0.195	-0.195	-0.195	-0.195	-0.195	-0.195	-0.195	-0.195	-0.195	-0.195	-0.195	-2.01	-2.01	-2.01	-2.01	-2.07	-2.07	-2.07	-2.07	-2.145	-2.145	-2.145	-2.07	-2.07	-2.145	-2.145	-2.07	-2.145	-2.145	-2.145	-2.145	-2.145	-2.07	-2.07	-2.07	-3.075	-2.07	-2.07	-2.07	-2.07
1030	3.57	3.735	3.795	3.675	1.26	-1.56	-1.56	3.72	-0.615	-0.645	-0.645	-0.645	-0.645	-0.645	-0.645	-0.645	-0.645	-0.645	-0.645	-0.645	-1.5	-1.5	-1.5	-1.5	-2.115	-2.115	-2.085	-2.085	-2.16	-2.16	-2.16	-2.085	-2.085	-2.145	-2.16	-2.115	-2.145	-2.145	-2.145	-2.145	-2.145	-2.115	-2.085	-2.085	-2.85	-2.085	-2.085	-2.085	-2.085
1031	3.57	3.705	3.78	3.72	2.01	1.725	1.71	3.75	-1.095	-1.095	-1.095	-1.095	-1.095	-1.095	-1.095	-1.095	-1.095	-1.095	-1.095	-1.095	-0.99	-0.99	-0.99	-0.99	-2.175	-2.175	-2.115	-2.115	-2.175	-2.175	-2.175	-2.115	-2.115	-2.145	-2.175	-2.175	-2.145	-2.145	-2.145	-2.145	-2.145	-2.175	-2.115	-2.115	-2.655	-2.115	-2.115	-2.115	-2.115
1032	3.57	3.69	3.78	3.765	2.655	2.235	2.235	3.765	-1.5	-1.485	-1.485	-1.485	-1.485	-1.485	-1.485	-1.485	-1.485	-1.485	-1.485	-1.485	-0.645	-0.645	-0.645	-0.645	-2.13	-2.13	-2.145	-2.145	-2.115	-2.115	-2.115	-2.145	-2.145	-2.145	-2.115	-2.13	-2.145	-2.145	-2.145	-2.145	-2.145	-2.13	-2.145	-2.145	-2.46	-2.145	-2.145	-2.145	-2.145
1033	3.57	3.675	3.765	3.78	3.135	2.37	2.355	3.765	-1.815	-1.785	-1.785	-1.785	-1.785	-1.785	-1.785	-1.785	-1.785	-1.785	-1.785	-1.785	-0.57	-0.57	-0.57	-0.57	-1.905	-1.905	-2.145	-2.145	-1.89	-1.89	-1.89	-2.145	-2.145	-2.145	-1.89	-1.905	-2.145	-2.145	-2.145	-2.145	-2.145	-1.905	-2.145	-2.145	-2.295	-2.145	-2.145	-2.145	-2.145
1034	3.57	3.66	3.765	3.795	3.615	2.49	2.475	3.765	-2.13	-2.1	-2.1	-2.1	-2.1	-2.1	-2.1	-2.1	-2.1	-2.1	-2.1	-2.1	-0.48	-0.48	-0.48	-0.48	-1.665	-1.665	-2.145	-2.145	-1.665	-1.665	-1.665	-2.145	-2.145	-2.145	-1.665	-1.665	-2.145	-2.145	-2.145	-2.145	-2.145	-1.665	-2.145	-2.145	-2.145	-2.145	-2.145	-2.145	-2.145
1035	3.57	3.645	3.75	3.81	3.825	2.025	2.01	3.72	-2.25	-2.205	-2.205	-2.205	-2.205	-2.205	-2.205	-2.205	-2.205	-2.205	-2.205	-2.205	-0.795	-0.795	-0.795	-0.795	-1.245	-1.245	-2.145	-2.13	-1.245	-1.245	-1.245	-2.145	-2.145	-2.145	-1.245	-1.245	-2.145	-2.145	-2.145	-2.145	-2.145	-1.245	-2.145	-2.145	-2.1	-2.145	-2.145	-2.145	-2.145
1036	3.57	3.645	3.75	3.81	3.825	1.155	1.125	3.675	-2.235	-2.175	-2.175	-2.175	-2.175	-2.175	-2.175	-2.175	-2.175	-2.175	-2.175	-2.175	-1.38	-1.38	-1.38	-1.38	-0.69	-0.69	-2.145	-2.115	-0.72	-0.72	-0.72	-2.16	-2.145	-2.145	-0.69	-0.72	-2.16	-2.16	-2.16	-2.145	-2.145	-0.69	-2.16	-2.16	-2.145	-2.16	-2.16	-2.16	-2.16
1037	3.57	3.645	3.75	3.81	3.81	0.3	0.24	3.63	-2.22	-2.145	-2.145	-2.145	-2.145	-2.145	-2.145	-2.145	-2.145	-2.145	-2.145	-2.145	-1.965	-1.965	-1.965	-1.965	-0.135	-0.12	-2.145	-2.115	-0.18	-0.18	-0.18	-2.175	-2.145	-2.145	-0.135	-0.18	-2.175	-2.175	-2.175	-2.145	-2.145	-0.135	-2.175	-2.175	-2.175	-2.175	-2.175	-2.175	-2.175
1038	3.57	3.66	3.75	3.81	3.81	0.18	0.12	3.6	-2.115	-2.145	-2.145	-2.145	-2.145	-2.145	-2.145	-2.145	-2.145	-2.145	-2.145	-2.145	-2.1	-2.1	-2.1	-2.1	-0.105	-0.135	-2.145	-2.16	-0.06	-0.06	-0.06	-2.085	-2.145	-2.145	-0.105	-0.06	-2.085	-2.085	-2.085	-2.145	-2.145	-0.105	-2.085	-2.085	-2.085	-2.085	-2.085	-2.085	-2.085
1039	3.57	3.675	3.75	3.81	3.81	0.225	0.18	3.57	-1.98	-2.145	-2.145	-2.145	-2.145	-2.145	-2.145	-2.145	-2.145	-2.145	-2.145	-2.145	-2.145	-2.145	-2.145	-2.145	-0.18	-0.27	-2.145	-2.205	-0.045	-0.045	-0.045	-1.965	-2.145	-2.145	-0.18	-0.045	-1.965	-1.965	-1.965	-2.145	-2.145	-0.18	-1.965	-1.965	-1.965	-1.965	-1.965	-1.965	-1.965
1040	3.57	3.69	3.75	3.795	3.795	0.315	0.285	3.525	-1.815	-2.13	-2.145	-2.145	-2.145	-2.145	-2.145	-2.145	-2.145	-2.145	-2.145	-2.145	-2.175	-2.175	-2.175	-2.175	-0.315	-0.495	-2.13	-2.295	-0.045	-0.045	-0.045	-1.77	-2.145	-2.145	-0.315	-0.045	-1.77	-1.77	-1.77	-2.145	-2.145	-0.315	-1.77	-1.77	-1.77	-1.77	-1.77	-1.77	-1.77
1041	3.57	3.72	3.765	3.795	3.795	0.84	0.81	3.45	-1.365	-2.13	-2.145	-2.145	-2.145	-2.145	-2.145	-2.145	-2.145	-2.145	-2.145	-2.145	-2.19	-2.16	-2.16	-2.19	-0.81	-1.275	-2.13	-2.565	-0.045	-0.045	-0.045	-1.26	-2.145	-2.145	-0.81	-0.045	-1.275	-1.275	-1.275	-2.145	-2.145	-0.825	-1.275	-1.275	-1.275	-1.275	-1.275	-1.275	-1.275
1042	3.57	3.765	3.78	3.78	3.795	1.41	1.38	3.36	2.145	-2.13	-2.145	-2.145	-2.145	-2.145	-2.145	-2.145	-2.145	-2.145	-2.145	-2.145	-2.19	-2.145	-2.145	-2.19	-1.365	-2.1	-2.115	-2.865	-0.045	-0.045	-0.045	-0.69	-2.145	-2.145	-1.365	-0.045	-0.735	-0.735	-0.735	-2.16	-2.16	-1.395	-0.735	-0.735	-0.735	-0.735	-0.735	-0.735	-0.735
1043	3.57	3.795	3.735	3.78	3.765	1.755	1.755	3.285	2.685	-2.13	-2.145	-2.145	-2.145	-2.145	-2.145	-2.145	-2.145	-2.145	-2.145	-2.145	-2.085	-2.145	-2.145	-2.085	-1.8	-2.73	-2.16	-3.06	-0.09	-0.09	-0.09	-0.33	-2.145	-2.145	-1.8	-0.09	-0.3	-0.3	-0.3	-2.07	-2.07	-1.755	-0.3	-0.3	-0.3	-0.3	-0.3	-0.3	-0.3
1044	3.57	3.78	3.495	3.78	3.69	1.56	1.56	3.255	2.34	-2.13	-2.145	-2.145	-2.145	-2.145	-2.145	-2.145	-2.145	-2.145	-2.145	-2.145	-1.725	-2.145	-2.145	-1.725	-1.965	-2.775	-2.355	-2.97	-0.405	-0.405	-0.405	-0.57	-2.16	-2.145	-1.95	-0.405	-0.18	-0.18	-0.18	-1.725	-1.725	-1.545	-0.18	-0.18	-0.18	-0.18	-0.18	-0.18	-0.18
1045	3.57	3.75	3.27	3.795	3.615	1.365	1.35	3.225	1.98	-2.145	-2.145	-2.145	-2.145	-2.145	-2.145	-2.145	-2.145	-2.145	-2.145	-2.145	-1.35	-2.145	-2.145	-1.35	-2.115	-2.805	-2.565	-2.85	-0.75	-0.75	-0.75	-0.81	-2.175	-2.145	-2.085	-0.75	-0.06	-0.06	-0.06	-1.35	-1.35	-1.32	-0.075	-0.075	-0.075	-0.075	-0.075	-0.075	-0.075
1046	3.57	3.735	2.94	3.72	3.495	-1.185	-1.2	3.21	1.56	-2.145	-2.145	-2.145	-2.145	-2.145	-2.145	-2.145	-2.145	-2.145	-2.145	-2.145	-0.99	-2.145	-2.145	-0.99	-2.145	-2.655	-2.7	-2.64	-1.14	-1.14	-1.14	-1.095	-2.115	-2.145	-2.16	-1.14	-0.06	-0.06	-0.06	-0.99	-0.99	-1.035	-0.06	-0.06	-0.06	-0.06	-0.06	-0.06	-0.06
1047	3.57	3.69	2.505	3.54	3.33	-1.5	-1.5	3.24	1.065	-2.145	-2.145	-2.145	-2.145	-2.145	-2.145	-2.145	-2.145	-2.145	-2.145	-2.145	-0.66	-2.145	-2.145	-0.66	-2.025	-2.295	-2.775	-2.28	-1.59	-1.59	-1.59	-1.455	-2.01	-2.145	-2.145	-1.59	-0.12	-0.12	-0.12	-0.66	-0.66	-0.675	-0.12	-0.12	-0.12	-0.12	-0.12	-0.12	-0.12
1048	3.57	3.66	2.085	3.345	3.15	-1.785	-1.815	3.285	0.555	-2.145	-2.145	-2.145	-2.145	-2.145	-2.145	-2.145	-2.145	-2.145	-2.145	-2.145	-0.33	-2.145	-2.145	-0.33	-1.89	-1.935	-2.835	-1.935	-2.04	-2.04	-2.04	-1.8	-1.89	-2.145	-2.145	-2.04	-0.225	-0.225	-0.225	-0.315	-0.33	-0.315	-0.225	-0.225	-0.225	-0.225	-0.225	-0.225	-0.225
1049	3.57	3.645	1.62	2.67	2.895	-1.515	-1.53	3.375	1.05	-2.145	-2.145	-2.145	-2.145	-2.145	-2.145	-2.145	-2.145	-2.145	-2.145	-2.145	-0.6	-2.145	-2.145	-0.6	-1.5	-1.485	-2.31	-1.485	-2.175	-2.175	-2.175	-1.575	-1.5	-2.145	-2.145	-2.175	-0.6	-0.6	-0.6	-0.585	-0.6	-0.585	-0.6	-0.6	-0.6	-0.6	-0.6	-0.6	-0.6
1050	3.57	3.645	1.155	1.74	2.595	-0.99	-1.005	3.51	1.98	-2.145	-2.145	-2.145	-2.145	-2.145	-2.145	-2.145	-2.145	-2.145	-2.145	-2.145	-1.11	-2.145	-2.145	-1.11	-0.99	-0.975	-1.53	-0.975	-2.175	-2.175	-2.175	1.14	-0.99	-2.16	-2.145	-2.175	-1.125	-1.125	-1.125	-1.125	-1.11	-1.125	-1.125	-1.125	-1.125	-1.125	-1.125	-1.125	-1.125
1051	3.57	3.645	0.72	0.87	2.295	-0.495	-0.495	3.615	2.865	-2.145	-2.145	-2.145	-2.145	-2.145	-2.145	-2.145	-2.145	-2.145	-2.145	-2.145	-1.62	-2.145	-2.145	-1.62	-0.495	-0.495	-0.795	-0.495	-2.16	-2.16	-2.16	1.65	-0.495	-2.16	-2.145	-2.16	-1.62	-1.62	-1.62	-1.635	-1.62	-1.635	-1.62	-1.62	-1.62	-1.62	-1.62	-1.62	-1.62
1052	3.57	3.645	0.54	0.495	2.19	-0.27	-0.27	3.66	3.27	-2.145	-2.145	-2.145	-2.145	-2.145	-2.145	-2.145	-2.145	-2.145	-2.145	-2.145	-1.86	-2.145	-2.145	-1.86	-0.27	-0.27	-0.45	-0.285	-2.13	-2.13	-2.13	1.86	-0.27	-2.13	-2.145	-2.13	-1.86	-1.86	-1.86	-1.86	-1.86	-1.86	-1.86	-1.86	-1.86	-1.86	-1.86	-1.86	-1.86
1053	3.57	3.645	0.42	0.24	2.085	-0.135	-0.135	3.69	3.555	-2.13	-2.145	-2.145	-2.145	-2.145	-2.145	-2.145	-2.145	-2.145	-2.145	-2.145	-2.04	-2.145	-2.145	-2.04	-0.135	-0.135	-0.21	-0.12	-2.115	-2.115	-2.115	1.995	-0.135	-2.115	-2.145	-2.1	-2.025	-2.025	-2.025	-2.01	-2.025	-1.995	-2.025	-2.025	-2.025	-2.025	-2.025	-2.025	-2.025
1054	3.57	3.615	0.39	0.195	2.085	-0.105	-0.105	3.705	3.795	-2.13	-2.145	-2.145	-2.145	-2.145	-2.145	-2.145	-2.145	-2.145	-2.145	-2.145	-2.175	-2.145	-2.145	-2.175	-0.105	-0.105	-0.045	-0.045	-1.98	-1.98	-1.98	2.025	-0.105	-1.98	-2.145	-1.98	-2.19	-2.175	-2.175	-2.04	-2.175	-2.025	-2.19	-2.175	-2.175	-2.175	-2.175	-2.175	-2.175
1055	3.57	3.54	0.78	0.975	2.34	-0.555	-0.555	3.705	3.825	-2.13	-2.145	-2.145	-2.145	-2.145	-2.145	-2.145	-2.145	-2.145	-2.145	-2.145	-2.175	-2.145	-2.145	-2.175	-0.585	-0.585	-0.045	-0.045	-1.515	-1.515	-1.515	1.53	-0.555	-1.515	-2.145	-1.515	-2.205	-2.175	-2.175	-1.575	-2.175	-1.575	-2.205	-2.175	-2.175	-2.175	-2.175	-2.175	-2.175
1056	3.57	3.465	1.2	1.83	2.64	-1.05	-1.065	3.705	3.825	-2.13	-2.145	-2.145	-2.145	-2.145	-2.145	-2.145	-2.145	-2.145	-2.145	-2.145	-2.145	-2.145	-2.145	-2.145	-1.125	-1.125	-0.045	-0.045	-0.99	-0.99	-0.99	0.99	-1.065	-0.99	-2.145	-1.035	-2.205	-2.145	-2.145	-1.05	-2.145	1.125	-2.205	-2.145	-2.145	-2.145	-2.145	-2.145	-2.145
1057	3.57	3.405	1.605	2.55	2.895	-1.47	-1.485	3.69	3.705	-2.13	-2.145	-2.145	-2.145	-2.145	-2.145	-2.145	-2.145	-2.145	-2.145	-2.145	-2.145	-2.145	-2.145	-2.145	-1.485	-1.485	-0.045	-0.045	-0.63	-0.63	-0.63	0.615	-1.485	-0.63	-2.145	-0.63	-2.115	-2.145	-2.145	-0.63	-2.145	1.485	-2.115	-2.145	-2.145	-2.145	-2.145	-2.145	-2.145
1058	3.57	3.39	1.95	3.03	3.09	-1.755	-1.77	3.675	3.405	-2.145	-2.145	-2.145	-2.145	-2.145	-2.145	-2.145	-2.145	-2.145	-2.145	-2.145	-2.145	-2.145	-2.145	-2.145	-1.56	-1.56	-0.045	-0.045	-0.54	-0.54	-0.54	0.525	-1.77	-0.54	-2.145	-0.36	-1.95	-2.145	-2.145	-0.36	-2.145	1.575	-1.95	-2.145	-2.145	-2.145	-2.145	-2.145	-2.145
1059	3.57	3.39	2.31	3.51	3.285	-2.04	-2.055	3.66	3.105	-2.16	-2.145	-2.145	-2.145	-2.145	-2.145	-2.145	-2.145	-2.145	-2.145	-2.145	-2.145	-2.145	-2.145	-2.145	-1.665	-1.665	-0.045	-0.045	-0.435	-0.42	-0.42	0.42	-2.04	-0.42	-2.145	-0.105	-1.755	-2.145	-2.145	-0.105	-2.145	1.68	-1.755	-2.145	-2.145	-2.145	-2.145	-2.145	-2.145
1060	3.57	3.45	2.61	3.69	3.405	-2.145	-2.145	3.555	2.4	-2.13	-2.145	-2.13	-2.13	-2.145	-2.145	-2.13	-2.145	-2.145	-2.145	-2.145	-2.145	-2.145	-2.145	-2.145	-1.365	-1.38	-0.045	-0.045	-0.72	-0.72	-0.72	0.72	-2.16	-0.72	-2.145	-0.045	-1.35	-2.13	-2.145	-0.045	-2.145	1.38	-1.35	-2.145	-2.145	-2.13	-2.145	-2.145	-2.145
1061	3.57	3.57	2.88	3.675	3.495	-2.115	-2.115	3.405	-1.44	-2.115	-2.145	-2.115	-2.115	-2.145	-2.145	-2.115	-2.145	-2.145	-2.145	-2.145	-2.145	-2.145	-2.145	-2.145	-0.78	-0.81	-0.06	0.06	-1.29	-1.305	-1.305	1.32	-2.145	-1.305	-2.145	-0.06	-0.765	-2.115	-2.145	-0.06	-2.145	-1.335	-0.765	-2.145	-2.145	-2.115	-2.145	-2.145	-2.145
1062	3.57	3.69	3.12	3.63	3.57	-2.07	-2.07	3.24	-1.86	-2.07	-2.145	-2.07	-2.07	-2.145	-2.145	-2.07	-2.145	-2.145	-2.145	-2.145	-2.145	-2.145	-2.145	-2.145	-0.225	-0.285	-0.09	0.09	-1.815	-1.86	-1.86	1.905	-2.145	-1.86	-2.145	-0.09	-0.225	-2.07	-2.145	-0.09	-2.145	-1.83	-0.225	-2.145	-2.145	-2.07	-2.145	-2.145	-2.145
1063	3.57	3.735	3.045	3.045	3.33	-1.725	-1.74	3.03	-1.68	-1.74	-2.145	-1.74	-1.74	-2.145	-2.145	-1.74	-2.145	-2.145	-2.145	-2.145	-2.145	-2.145	-2.145	-2.145	0.405	-0.45	-0.405	0.405	-1.65	-2.055	-2.055	2.25	-2.145	-2.04	-2.145	-0.405	-0.06	-1.74	-2.145	-0.405	-2.145	-1.65	-0.06	-2.145	-2.145	-1.74	-2.145	-2.145	-2.145
1064	3.57	3.72	2.85	2.28	3	-1.275	-1.275	2.775	-1.275	-1.275	-2.145	-1.275	-1.275	-2.145	-2.145	-1.275	-2.145	-2.145	-2.145	-2.145	-2.145	-2.145	-2.145	-2.145	0.855	-0.855	-0.855	0.855	-1.26	-2.115	-2.115	2.535	-2.145	-2.1	-2.145	-0.855	-0.045	-1.275	-2.145	-0.855	-2.145	-1.245	-0.045	-2.145	-2.145	-1.275	-2.145	-2.145	-2.145
1065	3.57	3.705	2.655	1.545	2.67	-0.84	-0.855	2.535	-0.87	-0.855	-2.145	-0.855	-0.855	-2.145	-2.145	-0.855	-2.145	-2.145	-2.145	-2.145	-2.145	-2.145	-2.145	-2.145	1.26	-1.26	-1.26	1.26	-0.87	-2.16	-2.16	2.805	-2.145	-2.145	-2.145	-1.26	-0.045	-0.855	-2.145	-1.26	-2.145	-0.855	-0.045	-2.145	-2.145	-0.855	-2.145	-2.145	-2.145
1066	3.57	3.705	2.505	0.975	2.4	-0.525	-0.525	2.34	-0.54	-0.525	-2.145	-0.525	-0.525	-2.145	-2.145	-0.525	-2.145	-2.145	-2.145	-2.145	-2.145	-2.16	-2.145	-2.145	1.62	-1.635	-1.635	1.62	-0.54	-2.175	-2.175	2.985	-2.145	-2.145	-2.145	-1.62	-0.045	-0.525	-2.145	-1.62	-2.145	-0.525	-0.045	-2.145	-2.145	-0.525	-2.145	-2.145	-2.145
1067	3.57	3.705	2.355	0.405	2.13	-0.21	-0.225	2.16	-0.24	-0.225	-2.145	-0.225	-0.225	-2.145	-2.145	-0.225	-2.145	-2.145	-2.145	-2.145	-2.145	-2.19	-2.145	-2.145	1.935	-1.995	-1.995	1.935	-0.24	-2.19	-2.19	3.15	-2.145	-2.145	-2.145	-1.935	-0.045	-0.225	-2.145	-1.935	-2.145	-0.24	-0.045	-2.145	-2.145	-0.225	-2.145	-2.145	-2.145
1068	3.57	3.63	2.145	0.165	2.01	0.06	-0.045	2.085	-0.045	-0.09	-2.145	-0.09	-0.09	-2.145	-2.145	-0.09	-2.145	-2.145	-2.145	-2.145	-2.145	-2.1	-2.145	-2.145	2.19	-2.175	-2.16	2.19	-0.045	-2.1	-2.1	3.27	-2.145	-2.145	-2.145	-2.19	-0.09	-0.09	-2.145	-2.19	-2.145	-0.09	-0.09	-2.145	-2.145	-0.09	-2.145	-2.145	-2.145
1069	3.57	3.405	1.785	0.78	2.325	0.06	-0.045	2.385	-0.045	-0.435	-2.145	-0.42	-0.42	-2.145	-2.145	-0.42	-2.145	-2.145	-2.145	-2.145	-2.145	-1.71	-2.145	-2.145	2.175	-1.77	-1.785	2.16	-0.045	-1.725	-1.725	3.27	-2.145	-2.145	-2.145	-2.19	-0.45	-0.45	-2.145	-2.19	-2.145	-0.45	-0.45	-2.145	-2.145	-0.45	-2.145	-2.145	-2.145
1070	3.57	3.18	1.425	1.425	2.685	0.06	-0.045	2.715	-0.045	-0.795	-2.145	-0.78	-0.78	-2.145	-2.145	-0.78	-2.145	-2.145	-2.145	-2.145	-2.145	-1.305	-2.145	-2.145	2.13	-1.35	-1.38	2.115	-0.045	-1.335	-1.335	3.255	-2.145	-2.16	-2.16	-2.175	-0.825	-0.825	-2.16	-2.175	-2.16	-0.825	-0.825	-2.16	-2.16	-0.825	-2.16	-2.16	-2.16
1071	3.57	2.895	1.065	2.07	3.03	0.06	-0.045	3	-0.045	-1.185	-2.145	-1.17	-1.17	-2.145	-2.145	-1.17	-2.145	-2.145	-2.145	-2.145	-2.145	-0.93	-2.145	-2.145	2.13	-0.945	1.17	2.115	-0.045	-0.945	-0.945	3.255	-2.145	-2.13	-2.13	-2.13	-1.185	-1.185	-2.13	-2.13	-2.13	-1.185	-1.185	-2.13	-2.13	-1.185	-2.13	-2.13	-2.13
1072	3.57	2.58	0.69	2.73	3.345	-0.075	-0.075	3.3	-0.075	-1.59	-2.145	-1.575	-1.575	-2.145	-2.145	-1.575	-2.145	-2.145	-2.145	-2.145	-2.145	-0.585	-2.145	-2.145	2.13	-0.54	1.605	2.145	0.075	-0.555	-0.555	3.255	-2.145	-2.07	-2.07	-2.07	-1.515	-1.515	-2.07	-2.07	-2.07	-1.515	-1.515	-2.07	-2.07	-1.515	-2.07	-2.07	-2.07
1073	3.57	2.25	0.33	3.375	3.66	-0.105	-0.12	3.585	-0.12	-1.995	-2.145	-1.98	-1.98	-2.145	-2.145	-1.98	-2.145	-2.145	-2.145	-2.145	-2.145	-0.255	-2.145	-2.145	2.13	0.18	2.04	2.175	0.12	-0.18	-0.18	3.27	-2.145	-2.01	-2.01	-2.01	-1.845	-1.845	-2.01	-2.01	-2.01	-1.845	-1.845	-2.01	-2.01	-1.845	-2.01	-2.01	-2.01
1074	3.57	1.785	-0.51	3.63	3.78	-0.495	-0.525	3.675	-0.525	-2.145	-2.13	-2.13	-2.13	-2.13	-2.145	-2.13	-2.13	-2.145	-2.145	-2.13	-2.145	-0.525	-2.145	-2.145	2.115	0.795	2.505	2.4	0.51	-0.06	-0.06	3.345	-2.145	-1.59	-1.605	-1.605	-1.575	-1.575	-1.59	-1.605	-1.605	-1.575	-1.59	-1.59	-1.605	-1.59	-1.59	-1.59	-1.605
1075	3.57	1.245	-1.095	3.675	3.795	-1.08	-1.095	3.69	-1.095	-2.16	-2.13	-2.13	-2.13	-2.13	-2.145	-2.13	-2.13	-2.145	-2.145	-2.13	-2.16	-1.08	-2.16	-2.16	2.1	1.65	2.955	2.7	1.065	-0.045	-0.045	3.45	-2.16	-1.005	-1.02	-1.02	-1.005	-1.005	-1.005	-1.035	-1.035	-1.005	-1.005	-0.99	-1.005	-1.005	-0.99	-0.99	-1.005
1076	3.57	-1.545	-1.65	3.72	3.81	-1.62	-1.65	3.705	-1.665	-2.16	-2.13	-2.13	-2.13	-2.13	-2.145	-2.13	-2.13	-2.145	-2.145	-2.13	-2.16	-1.62	-2.145	-2.145	2.1	2.49	3.42	2.985	1.62	-0.045	-0.045	3.555	-2.16	-0.45	-0.465	-0.465	-0.465	-0.465	-0.45	-0.48	-0.48	-0.465	-0.465	-0.435	-0.45	-0.465	-0.435	-0.435	-0.45
1077	3.57	-1.5	-1.605	3.66	3.735	-1.845	-1.605	3.705	-1.875	-2.16	-2.265	-2.265	-2.265	-2.265	-2.145	-2.265	-2.265	-2.145	-2.145	-2.265	-1.89	-1.605	-1.89	-1.89	2.295	2.88	3.57	3.15	1.98	0.405	0.405	3.54	-1.89	-0.495	0.405	0.405	-0.51	-0.51	-0.495	-0.27	-0.27	-0.51	-0.51	-0.615	-0.495	-0.51	-0.615	-0.615	-0.495
1078	3.57	-1.38	-1.44	3.57	3.66	-1.995	-1.44	3.705	-2.055	-2.145	-2.43	-2.43	-2.43	-2.43	-2.145	-2.43	-2.43	-2.145	-2.145	-2.43	-1.56	-1.47	-1.59	-1.59	2.52	3.195	3.66	3.3	2.31	0.855	0.855	3.51	-1.56	-0.66	0.855	0.855	-0.66	-0.66	-0.66	-0.105	-0.105	-0.66	-0.66	-0.945	-0.66	-0.66	-0.945	-0.945	-0.66
1079	3.57	-1.2	-1.245	3.495	3.57	-2.145	-1.245	3.705	-2.175	-2.13	-2.595	-2.595	-2.595	-2.595	-2.13	-2.595	-2.595	-2.13	-2.13	-2.595	-1.23	-1.29	-1.275	-1.275	2.775	3.465	3.72	3.42	2.64	1.35	1.35	3.48	-1.23	-0.87	1.35	1.35	-0.87	-0.87	-0.87	-0.045	-0.045	-0.87	-0.87	-1.32	-0.87	-0.87	-1.32	-1.32	-0.87
1080	3.57	1.53	-0.795	3.375	3.495	-2.13	-0.78	3.705	-2.205	-2.115	-2.85	-2.85	-2.85	-2.85	-2.115	-2.85	-2.85	-2.115	-2.115	-2.85	-0.765	1.395	1.395	1.395	3.105	3.555	3.705	3.51	2.88	2.085	2.085	3.405	-0.765	-1.365	2.115	2.085	-1.365	-1.365	-1.365	-0.045	-0.045	-1.365	-1.365	-2.085	-1.365	-1.365	-2.085	-2.085	-1.365
1081	3.57	1.935	-0.3	3.285	3.405	-2.115	-0.3	3.705	-2.22	-2.1	-3.09	-3.09	-3.09	-3.09	-2.1	-3.09	-3.09	-2.1	-2.1	-3.09	-0.3	1.875	1.875	1.875	3.435	3.645	3.645	3.6	3.12	2.805	2.805	3.315	-0.3	-1.875	2.865	2.805	-1.875	-1.875	-1.875	-0.045	-0.045	-1.875	-1.875	-2.865	-1.875	-1.875	-2.865	-2.865	-1.875
1082	3.57	2.25	0.225	3.18	3.27	-2.115	-0.06	3.705	-2.175	-2.115	-3.255	-3.255	-3.255	-3.255	-2.115	-3.255	-3.255	-2.115	-2.115	-3.255	-0.075	2.16	2.16	2.16	3.645	3.66	3.615	3.63	3.255	3.27	3.27	3.24	-0.075	-2.175	3.285	3.27	-2.175	-2.175	-2.175	0.06	0.06	-2.175	-2.175	-3.3	-2.175	-2.175	-3.3	-3.3	-2.175
1083	3.57	2.37	0.42	3.105	3.015	-2.115	-0.18	3.705	-2.01	-2.19	-3.24	-3.24	-3.24	-3.24	-2.19	-3.24	-3.24	-2.19	-2.19	-3.24	-0.27	1.995	1.995	1.995	3.615	3.54	3.6	3.6	3.18	3.195	3.195	3.165	-0.27	-1.995	3.03	3.195	-2.01	-2.01	-2.01	0.18	0.18	-2.01	-2.01	-3.045	-1.995	-2.01	-3.045	-3.045	-2.01
1084	3.57	2.49	0.63	3	2.775	-2.13	-0.315	3.705	-1.86	-2.295	-3.24	-3.24	-3.24	-3.24	-2.295	-3.24	-3.24	-2.295	-2.295	-3.24	-0.48	1.83	1.83	1.83	3.6	3.42	3.585	3.585	3.075	3.09	3.09	3.075	-0.48	-1.83	2.79	3.09	-1.845	-1.845	-1.845	0.315	0.315	-1.845	-1.845	-2.805	-1.83	-1.845	-2.805	-2.805	-1.845
1085	3.57	2.775	1.185	2.805	2.19	-2.13	-0.705	3.705	-1.485	-2.49	-3.24	-3.24	-3.24	-3.24	-2.49	-3.24	-3.24	-2.49	-2.49	-3.24	-1.065	1.44	1.44	1.44	3.525	3.165	3.51	3.51	2.865	2.88	2.88	2.88	-1.08	-1.425	2.175	2.88	-1.455	-1.455	-1.455	0.69	0.69	-1.47	-1.47	-2.22	-1.44	-1.455	-2.22	-2.22	-1.455
1086	3.57	3.165	1.995	2.535	1.35	-2.145	-1.275	3.705	2.25	-2.775	-3.24	-3.24	-3.24	-3.24	-2.76	-3.24	-3.24	-2.76	-2.76	-3.24	-1.905	-1.95	-1.26	-1.29	3.45	2.76	3.42	3.405	2.565	2.58	2.58	2.61	-1.95	-0.87	1.29	2.58	1.275	1.275	1.275	1.245	1.245	1.245	1.245	-1.38	-0.885	1.275	-1.38	-1.38	1.275
1087	3.57	3.555	2.82	2.265	0.525	-2.16	-1.86	3.705	3.27	-3.075	-3.24	-3.24	-3.24	-3.24	-3.06	-3.24	-3.24	-3.06	-3.06	-3.24	-2.76	-2.76	-1.785	-1.83	3.36	2.385	3.33	3.3	2.25	2.265	2.265	2.325	-2.82	-0.3	0.405	2.265	1.845	1.845	1.845	1.8	1.8	1.8	1.8	1.845	-0.33	1.845	1.845	1.845	1.845
1088	3.57	3.66	3.165	2.475	0.63	-1.755	-1.65	3.615	2.895	-3.18	-3.3	-3.24	-3.315	-3.24	-3.24	-3.315	-3.24	-3.24	-3.24	-3.3	-3.045	-3.045	-2.175	-2.01	2.7	1.845	3.075	3.27	2.37	2.175	2.175	1.83	-2.505	0.36	0.51	2.19	1.65	1.65	1.65	2.01	2.01	2.01	2.01	1.65	-0.15	1.65	1.65	1.65	1.65
1089	3.57	3.69	3.375	2.82	0.99	-1.245	-1.215	3.51	2.16	-3.24	-3.405	-3.24	-3.405	-3.24	-3.39	-3.42	-3.24	-3.405	-3.405	-3.405	-3.18	-3.18	-2.52	-2.085	1.92	1.29	2.79	3.24	2.595	2.115	2.115	1.26	-1.86	0.84	0.885	2.145	1.23	1.23	1.23	2.115	2.115	2.115	2.115	1.245	-0.075	1.245	1.245	1.245	1.245
1090	3.57	3.72	3.57	3.15	1.365	-0.735	-0.795	3.405	1.44	-3.285	-3.51	-3.24	-3.51	-3.24	-3.54	-3.51	-3.24	-3.54	-3.54	-3.51	-3.3	-3.3	-2.865	-2.16	1.14	0.75	2.505	3.24	2.835	2.085	2.085	-1.395	-1.245	1.305	1.245	2.115	0.825	0.825	0.825	2.205	2.205	2.205	2.205	0.84	-0.045	0.84	0.84	0.84	0.84
1091	3.57	3.705	3.585	3.345	1.53	-0.585	-0.63	3.33	1.02	-3.195	-3.54	-3.24	-3.54	-3.24	-3.555	-3.465	-3.24	-3.48	-3.48	-3.54	-3.27	-3.27	-3.015	-2.16	0.915	0.465	2.46	3.27	2.91	2.175	2.175	-1.545	-0.9	1.62	1.575	1.965	0.51	0.51	0.51	2.025	2.025	2.025	2.025	0.525	-0.15	0.525	0.525	0.525	0.525
1092	3.57	3.675	3.57	3.54	1.695	-0.465	-0.465	3.255	0.615	-3.105	-3.555	-3.24	-3.57	-3.24	-3.57	-3.405	-3.24	-3.405	-3.405	-3.555	-3.24	-3.24	-3.15	-2.145	0.72	0.195	2.43	3.3	2.985	2.265	2.265	-1.665	-0.585	1.92	1.905	1.83	0.225	0.225	0.225	1.86	1.86	1.86	1.86	-0.27	-0.285	-0.27	-0.27	-0.27	-0.27
1093	3.57	3.69	3.54	3.66	1.695	-0.48	-0.48	3.21	0.435	-2.97	-3.555	-3.24	-3.555	-3.24	-3.555	-3.27	-3.24	-3.27	-3.27	-3.555	-3.24	-3.24	-3.27	-2.145	0.75	-0.045	2.505	3.33	2.97	2.415	2.415	-1.635	-0.48	2.16	2.16	1.59	-0.045	-0.045	-0.045	1.59	1.59	1.59	1.59	-0.525	-0.525	-0.51	-0.51	-0.51	-0.525
1094	3.57	3.72	3.465	3.54	1.17	-1.08	-1.065	3.24	1.035	-2.7	-3.465	-3.24	-3.465	-3.24	-3.45	-2.895	-3.24	-2.88	-2.88	-3.45	-3.24	-3.24	-3.27	-2.16	1.635	-0.045	2.895	3.435	2.67	2.7	2.715	1.65	-1.05	2.16	2.16	1.02	-0.045	-0.045	-0.045	1.02	1.02	1.02	-1.17	-1.095	-1.095	-1.08	-1.08	-1.08	-1.095
1095	3.57	3.765	3.375	3.42	0.645	-1.665	-1.665	3.27	1.62	-2.415	-3.345	-3.255	-3.345	-3.255	-3.345	-2.505	-3.255	-2.46	-2.46	-3.345	-3.255	-3.255	-3.27	-2.175	2.49	-0.045	3.3	3.54	2.385	3	3.03	2.49	-1.635	2.16	2.16	0.465	-0.045	-0.045	-0.045	0.465	0.465	0.465	-1.695	-1.68	-1.65	-1.65	-1.65	-1.65	-1.68
1096	3.57	3.81	3.315	3.315	0.315	-1.995	-2.01	3.24	1.965	-2.22	-3.285	-3.24	-3.285	-3.24	-3.285	-2.25	-3.24	-2.235	-2.235	-3.285	-3.24	-3.24	-3.24	-2.145	3.015	0.06	3.525	3.615	2.205	3.18	3.195	3	-1.98	2.13	2.13	0.15	-0.045	-0.045	-0.045	0.15	0.15	0.15	-2.01	-2.01	-1.98	-1.98	-1.98	-1.98	-2.01
1097	3.57	3.81	3.255	3.18	0.24	-1.995	-2.01	3.135	1.965	-2.115	-3.21	-3.195	-3.21	-3.195	-3.21	-2.115	-3.195	-2.175	-2.175	-3.21	-3.195	-3.195	-3.195	-2.07	3.09	0.135	3.585	3.615	2.16	3.18	3.105	3.135	-2.055	2.055	2.055	0.075	-0.045	-0.045	-0.045	0.075	0.075	-0.09	-2.01	-2.01	-2.055	-2.055	-2.055	-2.055	-2.01
1098	3.57	3.81	3.21	3.06	0.18	-2.01	-2.01	3.015	1.98	-2.01	-3.15	-3.165	-3.15	-3.165	-3.15	-2.01	-3.165	-2.13	-2.13	-3.15	-3.165	-3.165	-3.165	-2.01	3.165	0.225	3.63	3.615	2.115	3.18	3.045	3.24	-2.13	1.995	1.995	-0.045	-0.045	-0.045	-0.045	-0.045	-0.045	-0.15	-2.01	-2.01	-2.13	-2.13	-2.13	-2.13	-2.01
1099	3.57	3.825	3.075	2.565	-0.45	-1.695	-1.71	2.52	1.65	-1.665	-3	-3.015	-3	-3.015	-3	-1.665	-3.015	-2.13	-2.13	-3	-2.985	-2.985	-2.985	-1.65	3.015	0.72	3.645	3.54	2.115	3.015	2.535	3.285	-2.16	1.665	1.665	-0.045	-0.045	-0.045	-0.045	-0.045	-0.045	-0.465	-1.665	-1.665	-2.16	-2.16	-2.16	-2.16	-1.665
1100	3.57	3.825	2.88	1.875	-0.915	-1.23	-1.275	1.8	1.17	-1.215	-2.805	-2.805	-2.805	-2.805	-2.805	-1.215	-2.805	-2.175	-2.175	-2.805	-2.76	-2.76	-2.76	-1.17	2.745	1.395	3.645	3.45	2.115	2.775	1.815	3.27	-2.145	1.215	1.215	-0.045	-0.045	-0.045	-0.045	-0.045	-0.045	-0.9	-1.17	-1.155	-2.145	-2.145	-2.145	-2.145	-1.17
1101	3.57	3.825	2.685	1.2	-1.365	-0.78	1.38	1.095	0.66	-0.765	-2.61	-2.61	-2.61	-2.61	-2.61	-0.75	-2.61	-2.205	-2.205	-2.61	-2.52	-2.52	-2.52	-0.66	2.475	2.07	3.645	3.36	2.115	2.52	1.08	3.255	-2.145	0.75	0.75	-0.045	-0.045	-0.045	-0.045	-0.045	-0.045	-1.365	-0.66	-0.63	-2.145	-2.145	-2.145	-2.145	-0.66
1102	3.57	3.78	2.235	0.75	-1.38	-0.495	1.665	0.945	0.69	-0.48	-2.145	-2.145	-2.13	-2.145	-2.13	-0.48	-2.145	-1.905	-1.905	-2.13	-2.355	-2.355	-2.355	-0.675	2.49	2.535	3.645	3.39	2.115	2.355	0.915	3.255	-2.145	0.48	0.48	-0.285	-0.27	-0.285	-0.285	-0.285	-0.285	-1.68	-0.69	-0.81	-2.145	-2.145	-2.145	-2.145	-0.675
1103	3.57	3.765	1.77	0.345	-1.335	0.6	1.95	0.885	0.765	-0.21	-1.65	-1.635	-1.62	-1.635	-1.62	-0.21	-1.635	-1.545	-1.545	-1.62	-2.205	-2.205	-2.205	-0.735	2.52	2.97	3.66	3.42	2.115	2.22	0.84	3.27	-2.145	-0.615	-0.615	-0.615	-0.6	-0.615	-0.615	-0.615	-0.615	-1.98	-0.75	-1.065	-2.145	-2.145	-2.145	-2.145	-0.75
1104	3.57	3.735	1.305	-0.045	-1.245	0.945	2.205	0.855	0.87	-0.045	-1.17	-1.17	-1.155	-1.17	-1.155	-0.045	-1.17	-1.185	-1.185	-1.155	-2.085	-2.085	-2.085	-0.855	2.58	3.36	3.69	3.465	2.115	2.1	0.825	3.27	-2.145	-0.96	-0.96	-0.96	-0.93	-0.96	-0.96	-0.96	-0.96	-2.235	-0.87	-1.365	-2.145	-2.145	-2.145	-2.145	-0.855
1105	3.57	3.705	0.96	-0.06	1.275	1.38	2.205	1.275	1.29	-0.045	-0.75	-0.75	-0.765	-0.75	-0.765	-0.045	-0.75	-0.78	-0.78	-0.765	-2.13	-2.115	-2.115	-1.335	2.82	3.315	3.705	3.555	2.13	2.1	1.275	3.195	-2.085	-1.35	-1.35	-1.35	-1.365	-1.35	-1.35	-1.35	-1.35	-2.16	-1.32	-2.01	-2.145	-2.145	-2.145	-2.145	-1.32
1106	3.57	3.675	0.615	-0.09	1.65	1.83	2.205	1.68	1.695	-0.045	-0.345	-0.345	-0.375	-0.345	-0.375	-0.045	-0.345	-0.39	-0.39	-0.375	-2.175	-2.16	-2.16	-1.815	3.075	3.285	3.735	3.675	2.16	2.115	1.755	3.135	-2.04	-1.725	-1.725	-1.725	-1.8	-1.725	-1.725	-1.725	-1.725	-2.07	-1.785	-2.67	-2.145	-2.145	-2.145	-2.145	-1.785
1107	3.57	3.645	0.375	-0.405	1.74	2.22	2.325	1.815	1.815	-0.045	-0.075	-0.075	-0.3	-0.075	-0.3	-0.045	-0.075	-0.3	-0.3	-0.3	-2.34	-2.28	-2.28	-2.25	3.285	3.3	3.765	3.705	2.265	2.13	2.085	2.835	-1.86	-1.83	-1.83	-1.83	-2.1	-1.83	-1.83	-1.83	-1.83	-1.845	-2.1	-3.045	-2.145	-2.145	-2.13	-2.13	-2.1
1108	3.57	3.645	-0.765	-1.215	1.26	2.535	2.7	1.32	1.305	-0.045	-0.06	-0.06	-0.81	-0.06	-0.81	-0.045	-0.06	-0.81	-0.81	-0.81	-2.73	-2.565	-2.565	-2.55	3.435	3.39	3.78	3.57	2.55	2.13	2.1	2.01	-1.38	-1.305	-1.305	-1.305	-2.115	-1.305	-1.305	-1.305	-1.305	-1.305	-2.115	-2.79	-2.145	-2.145	-2.13	-2.13	-2.115
1109	3.57	3.645	-1.26	-2.025	-2.055	2.835	3.09	0.825	-1.38	-0.045	-0.045	-0.045	-1.335	-0.045	-1.335	-0.045	-0.045	-1.335	-1.335	-1.335	-3.105	-2.85	-2.85	-2.85	3.585	3.495	3.795	3.435	2.85	2.13	2.115	-1.365	2.04	-0.795	-0.795	-0.795	-2.145	-0.795	-0.795	-0.795	-0.795	-0.765	-2.13	-2.55	-2.145	-2.145	-2.13	-2.13	-2.13
1110	3.57	3.645	-1.59	-2.565	-2.595	3.03	3.33	0.495	-1.755	-0.045	-0.045	-0.045	-1.695	-0.045	-1.695	-0.045	-0.045	-1.68	-1.68	-1.68	-3.36	-3.03	-3.03	-3.06	3.675	3.54	3.81	3.345	3.03	2.13	2.13	-1.71	2.595	-0.45	-0.45	-0.45	-2.16	-0.45	-0.45	-0.45	-0.45	-0.42	-2.145	-2.355	-2.145	-2.145	-2.13	-2.13	-2.145
1111	3.57	3.645	-1.785	-2.895	-2.91	3.135	3.48	0.315	-1.965	-0.045	-0.045	-0.045	-1.92	-0.045	-1.92	-0.045	-0.045	-1.905	-1.905	-1.905	-3.51	-3.12	-3.12	-3.15	3.72	3.585	3.81	3.3	3.135	2.13	2.13	-1.92	2.91	-0.24	-0.24	-0.24	-2.145	-0.24	-0.24	-0.24	-0.24	-0.225	-2.145	-2.25	-2.145	-2.145	-2.13	-2.13	-2.145
1112	3.57	3.645	-1.995	-3.225	-3.24	3.24	3.615	0.135	-2.16	-0.045	-0.045	-0.045	-2.145	-0.045	-2.13	-0.045	-0.045	-2.115	-2.115	-2.115	-3.645	-3.225	-3.225	-3.255	3.765	3.615	3.81	3.24	3.24	2.13	2.13	-2.13	3.24	-0.06	-0.06	-0.06	-2.145	-0.06	-0.06	-0.06	-0.06	-0.06	-2.145	-2.13	-2.145	-2.145	-2.13	-2.13	-2.145
1113	3.57	3.6	-1.77	-3.33	-3.285	3.27	3.6	-0.27	-1.92	-0.27	-0.27	-0.27	-2.16	-0.27	-2.16	-0.27	-0.27	-2.145	-2.145	-2.145	-3.165	-3.12	-3.12	-2.85	3.795	3.66	3.825	3.285	3.105	2.1	2.1	-2.34	3.36	-0.045	-0.045	-0.045	-1.845	-0.045	-0.045	-0.045	-0.045	-0.045	-2.16	-2.28	-2.16	-2.16	-2.295	-2.295	-2.16
1114	3.555	3.525	-1.38	-3.36	-3.24	3.27	3.54	-0.615	-1.545	-0.615	-0.615	-0.615	-2.13	-0.615	-2.13	-0.615	-0.615	-2.115	-2.115	-2.115	-2.49	-2.94	-2.94	-2.265	3.795	3.69	3.825	3.345	2.88	2.085	2.085	-2.55	3.39	-0.045	-0.045	-0.045	-1.485	-0.045	-0.045	-0.045	-0.045	-0.045	-2.19	-2.535	-2.19	-2.19	-2.535	-2.535	-2.19
1115	3.555	3.465	-1.02	-3.39	-3.225	3.27	3.465	-0.96	1.68	-0.975	-0.975	-0.975	-2.1	-0.975	-2.115	-0.975	-0.975	-2.1	-2.1	-2.1	-1.83	-2.745	-2.745	-1.695	3.795	3.705	3.81	3.42	2.685	2.085	2.085	-2.73	3.435	-0.045	-0.045	-0.045	-1.11	-0.045	-0.045	-0.045	-0.045	-0.045	-2.175	-2.745	-2.175	-2.175	-2.745	-2.745	-2.175
1116	3.555	3.435	-0.645	-3.45	-3.255	3.165	3.285	-1.485	2.025	-1.5	-1.5	-1.5	-2.205	-1.5	-2.205	-1.5	-1.5	-2.205	-2.205	-2.205	-1.305	-2.34	-2.34	-1.08	3.795	3.72	3.81	3.51	2.565	2.19	2.19	-2.67	3.48	-0.045	0.18	-0.045	-0.705	-0.045	-0.045	0.18	-0.045	-0.045	-1.98	-2.655	-1.98	-1.98	-2.655	-2.655	-1.98
1117	3.54	3.39	0.615	-3.525	-3.315	3.06	3.105	-2.025	2.355	-2.04	-2.055	-2.055	-2.31	-2.055	-2.31	-2.055	-2.055	-2.31	-2.31	-2.31	-0.795	-1.905	-1.905	-0.465	3.78	3.735	3.81	3.585	2.46	2.31	2.31	-2.58	3.525	-0.045	0.39	-0.045	-0.3	-0.045	-0.045	0.39	-0.045	-0.045	-1.755	-2.55	-1.755	-1.755	-2.55	-2.55	-1.755
1118	3.54	3.39	0.855	-3.585	-3.375	2.895	2.895	-2.505	2.415	-2.52	-2.535	-2.535	-2.46	-2.535	-2.46	-2.535	-2.535	-2.46	-2.46	-2.46	-0.525	-1.47	-1.455	-0.045	3.75	3.735	3.795	3.645	2.43	2.475	2.475	-2.34	3.525	-0.045	0.645	-0.045	-0.045	-0.045	-0.045	0.645	-0.045	-0.045	-1.485	-2.295	-1.485	-1.485	-2.295	-2.295	-1.485
1119	3.555	3.495	1.32	-3.57	-3.465	2.64	2.64	-2.73	-1.755	-2.76	-2.775	-2.775	-2.715	-2.775	-2.715	-2.775	-2.775	-2.715	-2.715	-2.715	-1.05	1.125	1.14	-0.045	3.72	3.705	3.795	3.645	2.7	2.715	2.715	1.77	3.45	-0.045	1.155	-0.045	-0.045	-0.045	-0.045	1.155	-0.045	-0.045	-1.005	-1.56	-1.005	-1.005	-1.56	-1.56	-1.005
1120	3.555	3.6	1.785	-3.57	-3.57	2.37	2.355	-2.955	-2.49	-2.985	-3	-3	-2.97	-3	-2.97	-3	-3	-2.97	-2.97	-2.97	-1.575	1.62	1.65	-0.045	3.675	3.66	3.78	3.645	2.97	2.97	2.97	2.52	3.36	-0.045	1.665	-0.045	-0.045	-0.045	-0.045	1.665	-0.045	-0.045	-0.525	-0.81	-0.525	-0.525	-0.81	-0.81	-0.51
1121	3.57	3.54	1.92	-3.57	-3.6	2.295	2.28	-3.12	-2.88	-3.15	-3.15	-3.15	-3.135	-3.15	-3.135	-3.15	-3.15	-3.135	-3.135	-3.135	-1.935	1.95	1.8	-0.165	3.66	3.66	3.78	3.645	3.18	3.135	3.135	2.76	3.21	0.165	1.815	-0.045	-0.045	-0.045	-0.045	1.815	-0.045	-0.045	-0.195	-0.315	-0.195	-0.195	-0.315	-0.315	-0.195
1122	3.57	3.27	1.59	-3.57	-3.54	2.46	2.46	-3.165	-2.805	-3.195	-3.195	-3.195	-3.18	-3.195	-3.18	-3.195	-3.195	-3.18	-3.18	-3.18	-2.04	2.04	1.485	-0.57	3.675	3.675	3.78	3.645	3.3	3.195	3.195	2.265	2.955	0.57	1.485	-0.045	-0.045	-0.045	-0.045	1.485	-0.045	-0.045	-0.105	-0.18	-0.105	-0.105	-0.18	-0.18	-0.105
1123	3.57	3.015	1.275	-3.57	-3.48	2.64	2.625	-3.21	-2.715	-3.255	-3.24	-3.24	-3.225	-3.24	-3.225	-3.24	-3.24	-3.225	-3.225	-3.225	-2.145	2.115	1.155	-0.99	3.69	3.69	3.78	3.645	3.435	3.24	3.24	1.77	2.715	0.99	1.155	-0.045	-0.045	-0.045	-0.045	1.155	-0.045	-0.045	-0.06	-0.06	-0.06	-0.06	-0.06	-0.06	-0.06
1124	3.57	2.775	0.93	-3.585	-3.405	2.835	2.835	-3.225	-2.55	-3.27	-3.27	-3.27	-3.27	-3.27	-3.27	-3.27	-3.27	-3.27	-3.27	-3.27	-2.19	2.175	-1.38	-1.38	3.735	3.72	3.78	3.645	3.525	3.27	3.27	-1.41	2.49	1.365	0.795	-0.045	-0.045	-0.045	-0.045	0.795	-0.045	-0.045	-0.045	-0.045	-0.045	-0.045	-0.045	-0.045	-0.045
1125	3.57	2.52	0.57	-3.6	-3.33	3.045	3.045	-3.225	-2.34	-3.27	-3.27	-3.27	-3.27	-3.27	-3.27	-3.27	-3.27	-3.27	-3.27	-3.27	-2.19	2.175	-1.77	-1.77	3.75	3.75	3.78	3.645	3.585	3.255	3.255	-1.755	2.295	1.71	0.405	-0.045	-0.045	-0.045	-0.045	0.405	-0.045	-0.045	-0.045	-0.045	-0.045	-0.045	-0.045	-0.045	-0.045
1126	3.57	2.295	0.255	-3.6	-3.255	3.24	3.24	-3.21	-2.145	-3.255	-3.255	-3.255	-3.255	-3.255	-3.255	-3.255	-3.255	-3.255	-3.255	-3.255	-2.16	2.145	-2.115	-2.115	3.78	3.765	3.78	3.645	3.63	3.255	3.255	-2.085	2.115	2.055	0.075	-0.045	-0.045	-0.045	-0.045	0.09	-0.045	-0.045	-0.045	-0.045	-0.045	-0.045	-0.045	-0.045	-0.045
1127	3.57	2.265	-0.18	-3.465	-3.24	3.165	3.165	-3.105	-2.115	-3.15	-3.15	-3.15	-3.15	-3.15	-3.15	-3.15	-3.15	-3.15	-3.15	-3.15	-1.95	1.965	-1.98	-1.98	3.72	3.78	3.78	3.645	3.645	3.285	3.285	-2.13	2.19	2.22	0.165	0.18	0.18	0.18	0.18	0.18	0.18	0.18	-0.045	-0.045	-0.045	-0.045	-0.045	-0.045	-0.045
1128	3.57	2.28	-0.39	-3.285	-3.255	3.03	3.03	-2.97	-2.115	-3.03	-3.03	-3.03	-3.03	-3.03	-3.03	-3.03	-3.03	-3.03	-3.03	-3.03	-1.695	1.725	-1.71	-1.71	3.66	3.78	3.78	3.645	3.645	3.315	3.315	-2.115	2.34	2.34	0.375	0.39	0.39	0.39	0.39	0.39	0.39	0.39	-0.045	-0.045	-0.045	-0.045	-0.045	-0.045	-0.045
1129	3.57	2.295	-0.645	-3.09	-3.255	2.865	2.865	-2.82	-2.13	-2.895	-2.88	-2.88	-2.88	-2.88	-2.88	-2.88	-2.88	-2.88	-2.88	-2.88	-1.395	1.44	-1.41	-1.41	3.585	3.78	3.765	3.645	3.645	3.375	3.375	-2.115	2.505	2.475	0.63	0.66	0.66	0.66	0.66	0.66	0.66	0.66	-0.045	-0.045	-0.045	-0.045	-0.045	-0.045	-0.045
1130	3.57	2.25	-1.08	-2.775	-3.195	2.64	2.625	-2.595	-2.13	-2.625	-2.61	-2.61	-2.61	-2.61	-2.61	-2.61	-2.61	-2.61	-2.61	-2.61	-0.96	0.945	-0.945	-0.945	3.48	3.78	3.765	3.645	3.645	3.45	3.45	-2.13	2.745	2.745	1.17	1.155	1.155	1.155	1.155	1.155	1.155	1.155	-0.045	-0.045	-0.045	-0.045	-0.045	-0.045	-0.045
1131	3.57	2.205	-1.545	-2.46	-3.165	2.385	2.385	-2.37	-2.13	-2.34	-2.355	-2.355	-2.355	-2.355	-2.355	-2.355	-2.355	-2.355	-2.355	-2.355	-0.495	0.405	-0.48	-0.48	3.36	3.78	3.765	3.63	3.645	3.54	3.54	-2.16	2.985	3.015	1.725	1.695	1.695	1.695	1.695	1.695	1.695	1.695	-0.045	-0.045	-0.045	-0.045	-0.045	-0.045	-0.045
1132	3.57	2.01	-1.695	-2.355	-3.045	2.355	2.355	-2.34	-2.13	-2.16	-2.175	-2.175	-2.175	-2.175	-2.175	-2.175	-2.175	-2.175	-2.175	-2.175	-0.45	-0.27	-0.315	-0.315	3.3	3.78	3.75	3.585	3.645	3.57	3.57	-2.28	3.075	3.21	2.205	2.055	2.07	2.07	2.07	2.055	2.07	2.07	-0.045	-0.045	-0.045	-0.045	-0.045	-0.045	-0.045
1133	3.57	1.53	-1.245	-2.7	-2.805	2.775	2.775	-2.73	-2.1	-2.175	-2.19	-2.19	-2.19	-2.19	-2.19	-2.19	-2.19	-2.19	-2.19	-2.19	-1.245	-0.795	-0.855	-0.855	3.405	3.78	3.72	3.48	3.645	3.48	3.48	-2.625	2.85	3.24	2.55	2.085	2.13	2.13	2.13	2.085	2.13	2.13	-0.045	-0.045	-0.045	-0.045	-0.045	-0.045	-0.045
1134	3.57	-1.26	-0.78	-3.06	-2.55	3.225	3.225	-3.135	-2.07	-2.22	-2.22	-2.22	-2.22	-2.22	-2.22	-2.22	-2.22	-2.22	-2.22	-2.22	-2.07	-1.35	-1.425	-1.425	3.51	3.78	3.69	3.375	3.645	3.39	3.39	-2.955	2.625	3.285	2.895	2.13	2.205	2.205	2.205	2.13	2.205	2.205	-0.045	-0.045	-0.045	-0.045	-0.045	-0.045	-0.045
1135	3.57	-1.605	-0.585	-3.285	-2.37	3.255	3.255	-3.39	-2.13	-2.07	-2.07	-2.07	-2.07	-2.07	-2.07	-2.07	-2.07	-2.07	-2.07	-2.07	-2.565	-1.71	-1.635	-1.635	3.54	3.78	3.66	3.33	3.645	3.315	3.315	-2.955	2.295	3.225	3.015	2.145	2.085	2.085	2.085	2.145	2.085	2.085	-0.045	-0.045	-0.12	-0.12	-0.045	-0.045	-0.12
1136	3.57	-1.785	-0.645	-3.375	-2.28	2.925	2.925	-3.54	-2.28	-1.785	-1.785	-1.785	-1.785	-1.785	-1.785	-1.785	-1.785	-1.785	-1.785	-1.785	-2.76	-1.935	-1.575	-1.575	3.525	3.78	3.645	3.36	3.645	3.27	3.27	-2.625	1.89	3.075	2.97	2.13	1.785	1.785	1.785	2.13	1.785	1.785	-0.045	-0.045	-0.39	-0.39	-0.045	-0.045	-0.39
1137	3.57	-1.95	-0.735	-3.48	-2.19	2.58	2.58	-3.675	-2.43	-1.485	-1.485	-1.485	-1.485	-1.485	-1.485	-1.485	-1.485	-1.485	-1.485	-1.485	-2.925	-2.145	-1.5	-1.5	3.51	3.78	3.645	3.39	3.645	3.24	3.24	-2.295	1.5	2.91	2.925	2.13	1.485	1.485	1.485	2.13	1.485	1.485	-0.045	-0.045	-0.645	-0.645	-0.045	-0.045	-0.66
1138	3.57	-1.995	-1.08	-3.42	-2.175	1.86	1.86	-3.705	-2.67	-1.065	-1.065	-1.065	-1.065	-1.065	-1.065	-1.065	-1.065	-1.065	-1.065	-1.065	-2.775	-2.19	-1.125	-1.11	3.435	3.78	3.645	3.495	3.645	3.24	3.24	-1.665	-1.125	2.7	2.715	2.13	1.065	1.065	1.065	2.13	1.065	1.065	-0.045	-0.045	-1.08	-1.08	-0.045	-0.045	-1.08
1139	3.57	-1.98	-1.56	-3.33	-2.16	-1.635	-1.65	-3.675	-2.91	-0.57	-0.57	-0.57	-0.57	-0.57	-0.57	-0.57	-0.57	-0.57	-0.57	-0.57	-2.49	-2.175	-0.6	-0.6	3.36	3.78	3.645	3.615	3.66	3.27	3.27	-0.9	-1.59	2.43	2.46	2.145	0.57	0.57	0.57	2.145	0.57	0.57	-0.045	-0.045	-1.56	-1.56	-0.045	-0.045	-1.575
1140	3.57	-1.965	-1.98	-3.225	-2.16	-2.01	-2.01	-3.645	-3.15	-0.15	-0.15	-0.15	-0.15	-0.15	-0.15	-0.15	-0.15	-0.15	-0.15	-0.15	-2.235	-2.145	-0.15	-0.135	3.27	3.765	3.645	3.735	3.66	3.255	3.255	-0.24	-1.995	2.19	2.205	2.13	0.15	0.15	0.15	2.13	0.15	0.15	-0.045	-0.045	-1.98	-1.98	-0.045	-0.045	-2.01
1141	3.57	-1.875	-2.1	-3.24	-2.235	-2.01	-2.01	-3.63	-3.21	0.12	0.135	0.135	0.135	0.135	0.135	0.135	0.135	0.135	0.135	0.135	-2.07	-2.055	-0.075	-0.135	3.21	3.765	3.645	3.735	3.585	3.12	3.12	-0.165	-2.07	2.055	2.07	2.055	0.075	0.075	0.075	2.055	0.075	-0.09	-0.09	-0.09	-2.085	-2.085	-0.09	-0.09	-2.1
1142	3.57	-1.77	-2.19	-3.27	-2.31	-1.95	-1.935	-3.6	-3.225	0.27	0.27	0.27	0.27	0.27	0.27	0.27	0.27	0.27	0.27	0.27	-1.95	-1.95	-0.045	-0.18	3.135	3.765	3.645	3.72	3.51	2.94	2.94	-0.21	-2.115	1.935	1.935	1.935	-0.045	-0.045	-0.045	1.935	-0.045	-0.18	-0.18	-0.18	-2.13	-2.13	-0.18	-0.18	-2.145
1143	3.57	-1.575	-2.295	-3.33	-2.46	-1.77	-1.755	-3.555	-3.255	0.585	0.6	0.6	0.6	0.6	0.6	0.6	0.6	0.6	0.6	0.6	-1.695	-1.725	-0.045	-0.36	3.015	3.75	3.645	3.675	3.36	2.61	2.61	-0.375	-2.145	1.695	1.695	1.725	-0.045	-0.045	-0.045	1.725	-0.045	-0.39	-0.39	-0.39	-2.16	-2.16	-0.39	-0.39	-2.175
1144	3.57	-1.065	-2.535	-3.435	-2.835	-1.23	-1.245	-3.45	-3.255	1.44	1.455	1.455	1.455	1.455	1.455	1.455	1.455	1.455	1.455	1.455	-1.14	-1.185	-0.045	-0.915	2.73	3.705	3.645	3.525	2.955	1.755	1.755	-0.93	-2.145	1.14	1.14	1.185	-0.045	-0.045	-0.045	1.185	-0.045	-0.945	-0.945	-0.945	-2.175	-2.175	-0.945	-0.945	-2.175
1145	3.57	-0.555	-2.775	-3.555	-3.225	1.485	1.485	-3.33	-3.24	2.325	2.31	2.31	2.31	2.31	2.31	2.31	2.31	2.31	2.31	2.31	-0.57	-0.615	-0.045	-1.485	2.43	3.66	3.645	3.375	2.55	0.885	0.885	-1.515	-2.145	0.555	0.555	0.615	-0.045	-0.045	-0.045	0.615	-0.045	-1.53	-1.53	-1.53	-2.175	-2.175	-1.53	-1.53	-2.16
1146	3.57	-0.33	-2.94	-3.36	-3.495	1.98	1.98	-3.285	-3.165	2.835	2.835	2.835	2.835	2.835	2.835	2.835	2.835	2.835	2.835	2.835	-0.42	-0.24	-0.045	-1.875	2.31	3.615	3.6	3.285	2.265	0.54	0.54	-1.755	-2.145	0.33	0.33	0.24	-0.15	-0.15	-0.045	0.24	0.15	-1.755	-1.755	-1.755	-1.995	-1.995	-1.755	-1.755	-1.995
1147	3.57	-0.525	-3.015	-2.775	-3.57	2.34	2.34	-3.345	-3	2.85	2.835	2.835	2.835	2.835	2.835	2.835	2.835	2.835	2.835	2.835	-0.855	-0.135	-0.045	-2.04	2.43	3.555	3.54	3.255	2.19	0.885	0.885	-1.53	-2.16	0.585	0.585	0.135	-0.495	-0.495	-0.045	0.135	0.51	-1.515	-1.515	-1.515	-1.635	-1.635	-1.515	-1.515	-1.62
1148	3.57	-0.72	-3.09	-2.205	-3.645	2.715	2.715	-3.39	-2.85	2.865	2.85	2.85	2.85	2.85	2.85	2.85	2.85	2.85	2.85	2.85	-1.305	-0.06	-0.045	-2.19	2.535	3.495	3.48	3.225	2.1	1.215	1.215	-1.305	-2.19	0.855	0.855	0.06	-0.825	-0.825	-0.045	0.06	0.87	-1.26	-1.26	-1.26	-1.26	-1.26	-1.26	-1.26	-1.26
1149	3.57	-1.095	-3.135	-1.62	-3.645	3.045	3.03	-3.42	-2.55	2.685	2.67	2.67	2.67	2.67	2.67	2.67	2.67	2.67	2.67	2.67	-1.785	0.09	0.075	-2.16	2.745	3.39	3.42	3.225	2.085	1.785	1.785	-0.945	-2.1	1.155	1.155	-0.075	-1.23	-1.23	-0.075	-0.075	1.2	-0.96	-0.96	-0.96	-0.93	-0.93	-0.96	-0.96	-0.93
1150	3.57	-1.575	-3.15	-1.065	-3.63	3.33	3.33	-3.42	-2.19	2.4	2.4	2.4	2.4	2.4	2.4	2.4	2.4	2.4	2.4	2.4	-2.28	0.27	0.165	-1.995	2.985	3.255	3.36	3.255	2.1	2.505	2.505	-0.495	-1.98	1.485	1.485	-0.165	-1.665	-1.665	-0.165	-0.165	1.515	-0.615	-0.615	-0.615	-0.6	-0.6	-0.615	-0.615	-0.6
1151	3.57	-2.055	-3.165	-0.57	-3.6	3.615	3.6	-3.405	-1.815	2.145	2.13	2.13	2.13	2.13	2.13	2.13	2.13	2.13	2.13	2.13	-2.73	0.465	0.3	-1.815	3.225	3.105	3.3	3.285	2.115	3.18	3.18	0.51	-1.815	1.785	1.785	-0.3	-2.085	-2.085	-0.3	-0.3	1.8	-0.315	-0.315	-0.315	-0.315	-0.315	-0.315	-0.315	-0.315
1152	3.57	-2.355	-3.18	-1.14	-3.6	3.66	3.66	-3.075	-1.32	2.1	2.1	2.1	2.1	2.1	2.1	2.1	2.1	2.1	2.1	2.1	-2.175	1.17	0.765	-1.395	3.27	2.835	3.375	3.375	2.13	3.3	3.3	1.305	-1.38	1.38	1.38	-0.765	-2.175	-2.175	-0.765	-0.765	1.395	-0.72	-0.72	-0.72	-0.72	-0.72	-0.72	-0.72	-0.72
1153	3.57	-2.61	-3.195	-1.95	-3.615	3.645	3.66	-2.685	-0.78	2.115	2.1	2.1	2.1	2.1	2.1	2.1	2.1	2.1	2.1	2.1	-1.38	1.995	1.305	1.305	3.27	2.55	3.48	3.48	2.13	3.285	3.285	2.235	1.305	0.84	0.84	-1.305	-2.16	-2.16	-1.305	-1.305	-1.35	-1.26	-1.26	-1.26	-1.26	-1.26	-1.26	-1.26	-1.26
1154	3.57	-2.835	-3.21	-2.715	-3.615	3.645	3.645	-2.34	-0.3	2.115	2.1	2.1	2.1	2.1	2.1	2.1	2.1	2.1	2.1	2.1	1.8	2.73	1.8	1.8	3.255	2.28	3.57	3.57	2.13	3.27	3.27	3.06	1.8	0.33	0.33	-1.785	-2.145	-2.145	-1.785	-1.785	-1.815	-1.77	-1.77	-1.77	-1.77	-1.77	-1.77	-1.77	-1.77
1155	3.57	-2.88	-3.21	-2.94	-3.615	3.645	3.645	-2.22	-0.18	2.13	2.115	2.115	2.115	2.115	2.115	2.115	2.115	2.115	2.115	2.115	1.92	2.94	1.92	1.92	3.24	2.22	3.6	3.6	2.13	3.255	3.255	3.3	1.92	0.195	0.195	-1.95	-2.145	-2.145	-1.935	-1.935	-1.95	-1.92	-1.92	-1.92	-1.92	-1.92	-1.92	-1.92	-1.92
1156	3.57	-2.925	-3.21	-3.165	-3.615	3.63	3.645	-2.1	-0.075	2.13	2.115	2.115	2.115	2.115	2.115	2.115	2.115	2.115	2.115	2.115	2.04	3.135	2.055	2.04	3.195	2.145	3.63	3.63	2.13	3.24	3.24	3.51	2.04	0.075	0.075	-2.1	-2.145	-2.145	-2.085	-2.085	-2.085	-2.085	-2.085	-2.085	-2.085	-2.085	-2.085	-2.085	-2.085
1157	3.57	-2.73	-3.12	-3.3	-3.6	3.63	3.645	-1.875	-0.045	2.145	2.13	2.13	2.13	2.13	2.13	2.13	2.13	2.13	2.13	2.13	1.95	3.015	1.965	1.95	2.94	2.22	3.66	3.66	2.115	3.135	3.135	3.375	1.95	-0.045	-0.045	-2.295	-2.145	-2.145	-2.175	-2.175	-2.175	-2.175	-2.175	-2.175	-2.175	-2.175	-2.175	-2.175	-2.175
1158	3.57	-2.055	-2.835	-3.27	-3.525	3.63	3.645	-1.395	-0.045	2.145	2.13	2.13	2.13	2.13	2.13	2.13	2.13	2.13	2.13	2.13	1.41	2.22	1.455	1.41	2.145	2.595	3.69	3.69	2.1	2.865	2.865	2.445	1.44	-0.045	-0.045	-2.535	-2.145	-2.145	-2.16	-2.16	-2.16	-2.16	-2.16	-2.16	-2.16	-2.16	-2.16	-2.16	-2.16
1159	3.57	1.44	-2.565	-3.225	-3.465	3.63	3.645	-0.915	-0.045	2.145	2.13	2.13	2.13	2.13	2.13	2.13	2.13	2.13	2.13	2.13	0.87	1.425	0.915	0.87	1.35	2.97	3.705	3.72	2.1	2.61	2.61	1.515	0.9	-0.045	-0.045	-2.79	-2.145	-2.145	-2.145	-2.145	-2.145	-2.145	-2.145	-2.145	-2.145	-2.145	-2.145	-2.145	-2.145
1160	3.57	1.785	-2.235	-3.24	-3.225	3.615	3.615	-0.555	-0.045	2.145	2.13	2.13	2.13	2.13	2.13	2.13	2.13	2.13	2.13	2.13	0.585	0.855	0.54	0.585	0.87	3.255	3.735	3.72	2.145	2.415	2.415	1.005	0.525	-0.045	-0.09	-2.925	-2.13	-2.13	-2.13	-2.13	-2.13	-2.13	-2.145	-2.145	-2.145	-2.145	-2.145	-2.145	-2.145
1161	3.57	2.025	-1.86	-3.27	-2.85	3.57	3.57	-0.3	-0.045	2.145	2.13	2.13	2.13	2.13	2.13	2.13	2.13	2.13	2.13	2.13	0.525	0.465	0.285	0.525	0.675	3.465	3.75	3.69	2.28	2.265	2.265	0.855	0.285	-0.045	-0.285	-2.94	-2.13	-2.13	-2.13	-2.13	-2.13	-2.13	-2.145	-2.145	-2.145	-2.145	-2.145	-2.145	-2.145
1162	3.57	2.265	-1.5	-3.315	-2.46	3.525	3.54	0.09	-0.045	2.145	2.13	2.13	2.13	2.13	2.13	2.13	2.13	2.13	2.13	2.13	0.465	0.09	0.06	0.465	0.48	3.675	3.78	3.66	2.4	2.145	2.145	0.705	0.06	-0.045	-0.465	-2.955	-2.13	-2.13	-2.13	-2.13	-2.13	-2.13	-2.16	-2.16	-2.16	-2.16	-2.16	-2.16	-2.16
1163	3.57	2.31	-1.065	-3.39	-1.845	3.45	3.45	0.09	-0.045	2.145	2.13	2.13	2.13	2.13	2.13	2.13	2.13	2.13	2.13	2.13	0.855	-0.045	-0.045	0.855	0.84	3.735	3.78	3.54	2.625	2.115	2.115	1.29	-0.045	-0.045	-0.9	-2.76	-2.13	-2.13	-2.13	-2.13	-2.13	-2.13	-2.16	-2.16	-2.16	-2.16	-2.16	-2.16	-2.16
1164	3.57	2.295	-0.615	-3.465	-1.155	3.36	3.36	0.09	-0.045	2.145	2.13	2.13	2.13	2.13	2.13	2.13	2.13	2.13	2.13	2.13	1.395	-0.045	-0.045	1.395	1.38	3.735	3.78	3.405	2.88	2.115	2.115	2.13	-0.045	-0.045	-1.425	-2.49	-2.13	-2.13	-2.13	-2.13	-2.13	-2.13	-2.145	-2.145	-2.145	-2.145	-2.145	-2.145	-2.145
1165	3.57	2.265	0.195	-3.54	-0.48	3.285	3.285	0.105	-0.045	2.13	2.13	2.13	2.13	2.13	2.13	2.13	2.13	2.13	2.13	2.13	1.92	0.06	-0.045	1.92	1.905	3.75	3.765	3.27	3.135	2.1	2.1	2.955	-0.045	-0.06	-1.95	-2.25	-2.13	-2.13	-2.13	-2.13	-2.13	-2.13	-2.115	-2.115	-2.115	-2.115	-2.115	-2.115	-2.115
1166	3.57	2.265	0.645	-3.465	-1.05	3.345	3.345	0.585	0.525	2.13	2.13	2.13	2.13	2.13	2.13	2.13	2.13	2.13	2.13	2.13	2.01	0.81	-0.045	2.01	1.5	3.765	3.645	3	2.925	1.59	1.59	3.195	-0.525	-0.81	-2.31	-2.445	-2.4	-2.4	-2.4	-2.4	-2.4	-2.4	-1.59	-1.59	-1.59	-1.59	-1.59	-1.59	-1.59
1167	3.57	2.265	1.125	-3.375	-1.725	3.42	3.435	1.095	1.065	2.13	2.13	2.13	2.13	2.13	2.13	2.13	2.13	2.13	2.13	2.13	2.1	1.605	-0.045	2.1	-1.08	3.765	3.495	2.7	2.685	-1.065	-1.065	3.405	-1.065	-1.605	-2.655	-2.685	-2.685	-2.685	-2.685	-2.685	-2.685	-2.685	-1.05	-1.05	-1.05	-1.05	-1.05	-1.05	-1.05
1168	3.57	2.265	1.56	-3.285	-2.325	3.51	3.51	1.545	1.53	2.13	2.13	2.13	2.13	2.13	2.13	2.13	2.13	2.13	2.13	2.13	2.16	2.355	-0.045	2.16	-1.575	3.78	3.375	2.43	2.475	-1.56	-1.56	3.585	-1.53	-2.34	-2.97	-2.91	-2.94	-2.94	-2.94	-2.94	-2.94	-2.94	-0.57	-0.57	-0.57	-0.57	-0.57	-0.57	-0.57
1169	3.57	2.28	1.83	-3.255	-2.73	3.6	3.57	1.785	1.785	2.13	2.145	2.145	2.145	2.13	2.145	2.145	2.13	2.145	2.145	2.145	2.145	2.76	-0.045	2.145	-1.845	3.78	3.315	2.295	2.355	-1.83	-1.83	3.645	-1.8	-2.745	-3.12	-3.075	-3.09	-3.09	-3.09	-3.09	-3.09	-3.09	-0.345	-0.345	-0.345	-0.345	-0.345	-0.345	-0.345
1170	3.57	2.31	2.1	-3.21	-3.12	3.675	3.645	2.04	2.04	2.13	2.16	2.16	2.16	2.13	2.16	2.16	2.13	2.16	2.16	2.16	2.13	3.18	-0.045	2.13	-2.1	3.78	3.255	2.145	2.22	-2.1	-2.1	3.705	-2.055	-3.135	-3.24	-3.225	-3.225	-3.225	-3.225	-3.225	-3.225	-3.225	-0.12	-0.12	-0.12	-0.12	-0.12	-0.12	-0.12
1171	3.57	2.175	2.085	-3.105	-3.27	3.465	3.585	2.19	2.175	2.13	2.025	2.025	2.01	2.13	2.025	2.01	2.13	2.025	2.025	2.025	2.13	3.18	-0.045	2.13	-2.085	3.75	3.255	2.145	1.98	-2.085	-2.085	3.48	-2.205	-3.285	-3.225	-3.225	-3.225	-3.225	-3.225	-3.225	-3.225	-3.225	-0.135	-0.135	-0.135	-0.135	-0.21	-0.135	-0.21
1172	3.57	1.83	1.68	-2.91	-3.045	2.82	3.315	2.16	2.16	2.13	1.635	1.65	1.635	2.13	1.65	1.635	2.13	1.65	1.65	1.65	2.13	2.565	-0.045	2.13	-1.68	3.735	3.36	2.355	1.605	-1.68	-1.68	2.835	-2.19	-3.06	-3.015	-3.015	-3.015	-3.015	-3.015	-3.015	-3.015	-3.015	-0.495	-0.495	-0.495	-0.495	-0.765	-0.495	-0.78
1173	3.57	1.485	1.275	-2.73	-2.805	2.16	3.045	2.13	2.13	2.13	1.26	1.26	1.245	2.145	1.26	1.245	2.145	1.26	1.26	1.26	2.145	1.95	-0.045	2.145	-1.275	3.705	3.45	2.58	1.215	-1.275	-1.275	2.175	-2.19	-2.835	-2.79	-2.79	-2.79	-2.79	-2.79	-2.79	-2.79	-2.79	-0.87	-0.855	-0.855	-0.87	-1.335	-0.87	-1.335
1174	3.57	1.11	0.87	-2.52	-2.58	1.485	2.685	2.13	2.13	2.13	0.87	0.87	0.9	2.085	0.87	0.9	2.085	0.87	0.87	0.87	2.085	1.32	-0.045	2.085	-0.87	3.69	3.555	2.805	0.9	-0.87	-0.87	1.485	-2.115	-2.55	-2.58	-2.58	-2.58	-2.58	-2.58	-2.58	-2.58	-2.58	-1.275	-1.29	-1.29	-1.275	-1.92	-1.275	-1.92
[truncated: 309 more rows]
[truncated: 9 more columns]
